# Supplementary material for: In silico discovery of nanobody binders to a G-protein coupled receptor using AlphaFold-Multimer
Source: Nat Commun. 2026 Apr 23;17:5641. doi: 10.1038/s41467-026-72093-5 (PMC13315262; doi:10.1038/s41467-026-72093-5)
Supplement: Supplementary file 7 — Supplementary Data 5 [file 41467_2026_72093_MOESM7_ESM.zip]

Archive with 11 entries (10 files):
- MRGPRX2_Nanobody_Pymol_Files/
- MRGPRX2_Nanobody_Pymol_Files/MRGPRX2_Sim0563.pdb
- MRGPRX2_Nanobody_Pymol_Files/MRGPRX2_Sim1846.pse
- MRGPRX2_Nanobody_Pymol_Files/MRGPRX2_Sim3014.pse
- MRGPRX2_Nanobody_Pymol_Files/MRGPRX2_sim4177.pse
- MRGPRX2_Nanobody_Pymol_Files/MRGPRX2_sim4717.pse
- MRGPRX2_Nanobody_Pymol_Files/MRGPRX2_Sim4784.pse
- MRGPRX2_Nanobody_Pymol_Files/MRGPRX2_Sim7252.pse
- MRGPRX2_Nanobody_Pymol_Files/MRGPRX2_Sim7492.pse
- MRGPRX2_Nanobody_Pymol_Files/MRGPRX2_Sim9877.pse
- MRGPRX2_Nanobody_Pymol_Files/MRGPRX2_Sim8619.pse
