# Supplementary material for: In silico discovery of nanobody binders to a G-protein coupled receptor using AlphaFold-Multimer
Source: Nat Commun. 2026 Apr 23;17:5641. doi: 10.1038/s41467-026-72093-5 (PMC13315262; doi:10.1038/s41467-026-72093-5)
Supplement: Supplementary file 7 — Supplementary Data 5 [file 41467_2026_72093_MOESM7_ESM.zip › MRGPRX2_Nanobody_Pymol_Files/MRGPRX2_Sim0563.pdb]

MODEL     1                                                                     
ATOM      1  N   MET A   1       2.902 -53.750  38.781  1.00 32.28           N  
ATOM      2  CA  MET A   1       3.312 -52.375  38.500  1.00 32.28           C  
ATOM      3  C   MET A   1       3.066 -52.031  37.031  1.00 32.28           C  
ATOM      4  CB  MET A   1       4.789 -52.188  38.844  1.00 32.28           C  
ATOM      5  O   MET A   1       3.738 -52.562  36.125  1.00 32.28           O  
ATOM      6  CG  MET A   1       5.039 -51.875  40.312  1.00 32.28           C  
ATOM      7  SD  MET A   1       6.816 -51.625  40.688  1.00 32.28           S  
ATOM      8  CE  MET A   1       6.711 -51.125  42.438  1.00 32.28           C  
ATOM      9  N   ASP A   2       1.689 -51.906  36.500  1.00 29.33           N  
ATOM     10  CA  ASP A   2       1.130 -51.812  35.156  1.00 29.33           C  
ATOM     11  C   ASP A   2       1.566 -50.531  34.469  1.00 29.33           C  
ATOM     12  CB  ASP A   2      -0.397 -51.906  35.219  1.00 29.33           C  
ATOM     13  O   ASP A   2       1.265 -49.438  34.938  1.00 29.33           O  
ATOM     14  CG  ASP A   2      -0.923 -53.312  35.000  1.00 29.33           C  
ATOM     15  OD1 ASP A   2      -0.188 -54.156  34.438  1.00 29.33           O  
ATOM     16  OD2 ASP A   2      -2.082 -53.562  35.375  1.00 29.33           O  
ATOM     17  N   PRO A   3       2.814 -50.375  33.812  1.00 32.12           N  
ATOM     18  CA  PRO A   3       3.328 -49.156  33.188  1.00 32.12           C  
ATOM     19  C   PRO A   3       2.350 -48.531  32.188  1.00 32.12           C  
ATOM     20  CB  PRO A   3       4.605 -49.625  32.500  1.00 32.12           C  
ATOM     21  O   PRO A   3       2.152 -49.094  31.094  1.00 32.12           O  
ATOM     22  CG  PRO A   3       4.512 -51.125  32.469  1.00 32.12           C  
ATOM     23  CD  PRO A   3       3.328 -51.500  33.312  1.00 32.12           C  
ATOM     24  N   THR A   4       1.042 -48.250  32.438  1.00 30.81           N  
ATOM     25  CA  THR A   4       0.125 -47.688  31.469  1.00 30.81           C  
ATOM     26  C   THR A   4       0.655 -46.375  30.938  1.00 30.81           C  
ATOM     27  CB  THR A   4      -1.278 -47.469  32.062  1.00 30.81           C  
ATOM     28  O   THR A   4       0.602 -45.344  31.625  1.00 30.81           O  
ATOM     29  CG2 THR A   4      -2.131 -48.750  31.922  1.00 30.81           C  
ATOM     30  OG1 THR A   4      -1.154 -47.156  33.469  1.00 30.81           O  
ATOM     31  N   THR A   5       1.944 -46.250  30.375  1.00 30.52           N  
ATOM     32  CA  THR A   5       2.377 -44.969  29.828  1.00 30.52           C  
ATOM     33  C   THR A   5       1.316 -44.406  28.891  1.00 30.52           C  
ATOM     34  CB  THR A   5       3.711 -45.125  29.078  1.00 30.52           C  
ATOM     35  O   THR A   5       0.820 -45.094  28.000  1.00 30.52           O  
ATOM     36  CG2 THR A   5       4.895 -45.094  30.031  1.00 30.52           C  
ATOM     37  OG1 THR A   5       3.713 -46.344  28.344  1.00 30.52           O  
ATOM     38  N   PRO A   6       0.448 -43.406  29.250  1.00 29.42           N  
ATOM     39  CA  PRO A   6      -0.538 -42.812  28.344  1.00 29.42           C  
ATOM     40  C   PRO A   6       0.078 -42.312  27.031  1.00 29.42           C  
ATOM     41  CB  PRO A   6      -1.078 -41.625  29.156  1.00 29.42           C  
ATOM     42  O   PRO A   6       1.168 -41.750  27.031  1.00 29.42           O  
ATOM     43  CG  PRO A   6      -0.196 -41.562  30.359  1.00 29.42           C  
ATOM     44  CD  PRO A   6       0.799 -42.688  30.297  1.00 29.42           C  
ATOM     45  N   ALA A   7       0.014 -43.062  25.891  1.00 29.25           N  
ATOM     46  CA  ALA A   7       0.403 -42.625  24.547  1.00 29.25           C  
ATOM     47  C   ALA A   7      -0.165 -41.250  24.234  1.00 29.25           C  
ATOM     48  CB  ALA A   7      -0.059 -43.656  23.500  1.00 29.25           C  
ATOM     49  O   ALA A   7      -1.384 -41.062  24.172  1.00 29.25           O  
ATOM     50  N   TRP A   8       0.217 -40.125  24.891  1.00 28.52           N  
ATOM     51  CA  TRP A   8      -0.194 -38.812  24.375  1.00 28.52           C  
ATOM     52  C   TRP A   8      -0.124 -38.750  22.859  1.00 28.52           C  
ATOM     53  CB  TRP A   8       0.682 -37.688  24.984  1.00 28.52           C  
ATOM     54  O   TRP A   8       0.941 -38.969  22.281  1.00 28.52           O  
ATOM     55  CG  TRP A   8       0.514 -37.531  26.453  1.00 28.52           C  
ATOM     56  CD1 TRP A   8       0.995 -38.344  27.438  1.00 28.52           C  
ATOM     57  CD2 TRP A   8      -0.189 -36.469  27.109  1.00 28.52           C  
ATOM     58  CE2 TRP A   8      -0.093 -36.688  28.500  1.00 28.52           C  
ATOM     59  CE3 TRP A   8      -0.892 -35.344  26.656  1.00 28.52           C  
ATOM     60  NE1 TRP A   8       0.634 -37.844  28.672  1.00 28.52           N  
ATOM     61  CH2 TRP A   8      -1.354 -34.750  28.984  1.00 28.52           C  
ATOM     62  CZ2 TRP A   8      -0.674 -35.844  29.453  1.00 28.52           C  
ATOM     63  CZ3 TRP A   8      -1.469 -34.500  27.609  1.00 28.52           C  
ATOM     64  N   GLY A   9      -1.062 -39.406  22.156  1.00 27.38           N  
ATOM     65  CA  GLY A   9      -1.218 -39.281  20.703  1.00 27.38           C  
ATOM     66  C   GLY A   9      -0.987 -37.875  20.188  1.00 27.38           C  
ATOM     67  O   GLY A   9      -1.567 -36.938  20.703  1.00 27.38           O  
ATOM     68  N   THR A  10       0.262 -37.406  19.891  1.00 27.03           N  
ATOM     69  CA  THR A  10       0.532 -36.188  19.094  1.00 27.03           C  
ATOM     70  C   THR A  10      -0.510 -36.031  18.000  1.00 27.03           C  
ATOM     71  CB  THR A  10       1.939 -36.250  18.484  1.00 27.03           C  
ATOM     72  O   THR A  10      -0.623 -36.875  17.109  1.00 27.03           O  
ATOM     73  CG2 THR A  10       2.982 -35.656  19.438  1.00 27.03           C  
ATOM     74  OG1 THR A  10       2.279 -37.594  18.172  1.00 27.03           O  
ATOM     75  N   GLU A  11      -1.758 -35.625  18.250  1.00 27.81           N  
ATOM     76  CA  GLU A  11      -2.697 -35.281  17.203  1.00 27.81           C  
ATOM     77  C   GLU A  11      -2.004 -34.469  16.094  1.00 27.81           C  
ATOM     78  CB  GLU A  11      -3.861 -34.469  17.781  1.00 27.81           C  
ATOM     79  O   GLU A  11      -1.401 -33.438  16.344  1.00 27.81           O  
ATOM     80  CG  GLU A  11      -5.059 -35.312  18.188  1.00 27.81           C  
ATOM     81  CD  GLU A  11      -6.195 -34.469  18.766  1.00 27.81           C  
ATOM     82  OE1 GLU A  11      -7.297 -35.031  18.984  1.00 27.81           O  
ATOM     83  OE2 GLU A  11      -5.988 -33.281  19.016  1.00 27.81           O  
ATOM     84  N   SER A  12      -1.339 -35.094  15.055  1.00 29.33           N  
ATOM     85  CA  SER A  12      -0.915 -34.500  13.797  1.00 29.33           C  
ATOM     86  C   SER A  12      -1.962 -33.531  13.273  1.00 29.33           C  
ATOM     87  CB  SER A  12      -0.639 -35.562  12.742  1.00 29.33           C  
ATOM     88  O   SER A  12      -3.072 -33.938  12.922  1.00 29.33           O  
ATOM     89  OG  SER A  12      -1.194 -35.219  11.492  1.00 29.33           O  
ATOM     90  N   THR A  13      -2.201 -32.344  13.859  1.00 31.78           N  
ATOM     91  CA  THR A  13      -3.053 -31.391  13.172  1.00 31.78           C  
ATOM     92  C   THR A  13      -2.816 -31.438  11.664  1.00 31.78           C  
ATOM     93  CB  THR A  13      -2.809 -29.969  13.695  1.00 31.78           C  
ATOM     94  O   THR A  13      -1.682 -31.281  11.203  1.00 31.78           O  
ATOM     95  CG2 THR A  13      -3.469 -29.750  15.055  1.00 31.78           C  
ATOM     96  OG1 THR A  13      -1.399 -29.734  13.820  1.00 31.78           O  
ATOM     97  N   THR A  14      -3.434 -32.281  10.891  1.00 31.19           N  
ATOM     98  CA  THR A  14      -3.529 -32.281   9.438  1.00 31.19           C  
ATOM     99  C   THR A  14      -3.592 -30.875   8.891  1.00 31.19           C  
ATOM    100  CB  THR A  14      -4.762 -33.094   8.961  1.00 31.19           C  
ATOM    101  O   THR A  14      -4.539 -30.125   9.172  1.00 31.19           O  
ATOM    102  CG2 THR A  14      -4.633 -34.562   9.312  1.00 31.19           C  
ATOM    103  OG1 THR A  14      -5.934 -32.562   9.594  1.00 31.19           O  
ATOM    104  N   VAL A  15      -2.551 -30.094   8.977  1.00 34.81           N  
ATOM    105  CA  VAL A  15      -2.576 -28.891   8.141  1.00 34.81           C  
ATOM    106  C   VAL A  15      -3.238 -29.219   6.805  1.00 34.81           C  
ATOM    107  CB  VAL A  15      -1.154 -28.328   7.914  1.00 34.81           C  
ATOM    108  O   VAL A  15      -2.791 -30.109   6.078  1.00 34.81           O  
ATOM    109  CG1 VAL A  15      -1.197 -27.109   6.996  1.00 34.81           C  
ATOM    110  CG2 VAL A  15      -0.499 -27.984   9.250  1.00 34.81           C  
ATOM    111  N   ASN A  16      -4.543 -29.203   6.652  1.00 35.31           N  
ATOM    112  CA  ASN A  16      -5.238 -29.391   5.383  1.00 35.31           C  
ATOM    113  C   ASN A  16      -4.445 -28.812   4.215  1.00 35.31           C  
ATOM    114  CB  ASN A  16      -6.633 -28.766   5.438  1.00 35.31           C  
ATOM    115  O   ASN A  16      -3.682 -27.859   4.391  1.00 35.31           O  
ATOM    116  CG  ASN A  16      -7.730 -29.750   5.113  1.00 35.31           C  
ATOM    117  ND2 ASN A  16      -8.977 -29.344   5.293  1.00 35.31           N  
ATOM    118  OD1 ASN A  16      -7.461 -30.891   4.703  1.00 35.31           O  
ATOM    119  N   GLY A  17      -4.086 -29.391   3.100  1.00 38.47           N  
ATOM    120  CA  GLY A  17      -3.521 -29.000   1.818  1.00 38.47           C  
ATOM    121  C   GLY A  17      -3.771 -27.547   1.476  1.00 38.47           C  
ATOM    122  O   GLY A  17      -3.066 -26.969   0.646  1.00 38.47           O  
ATOM    123  N   ASN A  18      -5.031 -26.938   1.676  1.00 40.34           N  
ATOM    124  CA  ASN A  18      -5.473 -25.609   1.259  1.00 40.34           C  
ATOM    125  C   ASN A  18      -4.664 -24.516   1.944  1.00 40.34           C  
ATOM    126  CB  ASN A  18      -6.965 -25.438   1.539  1.00 40.34           C  
ATOM    127  O   ASN A  18      -4.625 -23.375   1.466  1.00 40.34           O  
ATOM    128  CG  ASN A  18      -7.742 -25.000   0.312  1.00 40.34           C  
ATOM    129  ND2 ASN A  18      -9.031 -24.750   0.484  1.00 40.34           N  
ATOM    130  OD1 ASN A  18      -7.180 -24.875  -0.782  1.00 40.34           O  
ATOM    131  N   ASP A  19      -4.270 -24.656   3.092  1.00 42.81           N  
ATOM    132  CA  ASP A  19      -3.473 -23.625   3.734  1.00 42.81           C  
ATOM    133  C   ASP A  19      -2.217 -23.312   2.922  1.00 42.81           C  
ATOM    134  CB  ASP A  19      -3.088 -24.047   5.156  1.00 42.81           C  
ATOM    135  O   ASP A  19      -1.521 -22.328   3.191  1.00 42.81           O  
ATOM    136  CG  ASP A  19      -4.219 -23.859   6.152  1.00 42.81           C  
ATOM    137  OD1 ASP A  19      -5.137 -23.047   5.891  1.00 42.81           O  
ATOM    138  OD2 ASP A  19      -4.188 -24.516   7.211  1.00 42.81           O  
ATOM    139  N   GLN A  20      -1.719 -24.312   2.125  1.00 41.59           N  
ATOM    140  CA  GLN A  20      -0.448 -24.281   1.410  1.00 41.59           C  
ATOM    141  C   GLN A  20      -0.458 -23.203   0.323  1.00 41.59           C  
ATOM    142  CB  GLN A  20      -0.136 -25.641   0.797  1.00 41.59           C  
ATOM    143  O   GLN A  20       0.600 -22.766  -0.127  1.00 41.59           O  
ATOM    144  CG  GLN A  20       0.371 -26.672   1.803  1.00 41.59           C  
ATOM    145  CD  GLN A  20       0.827 -27.953   1.147  1.00 41.59           C  
ATOM    146  NE2 GLN A  20       1.431 -28.844   1.936  1.00 41.59           N  
ATOM    147  OE1 GLN A  20       0.636 -28.156  -0.056  1.00 41.59           O  
ATOM    148  N   ALA A  21      -1.551 -23.188  -0.441  1.00 44.88           N  
ATOM    149  CA  ALA A  21      -1.572 -22.234  -1.548  1.00 44.88           C  
ATOM    150  C   ALA A  21      -1.123 -20.844  -1.089  1.00 44.88           C  
ATOM    151  CB  ALA A  21      -2.969 -22.156  -2.160  1.00 44.88           C  
ATOM    152  O   ALA A  21      -0.708 -20.016  -1.904  1.00 44.88           O  
ATOM    153  N   LEU A  22      -1.703 -20.438   0.103  1.00 44.12           N  
ATOM    154  CA  LEU A  22      -1.613 -19.109   0.706  1.00 44.12           C  
ATOM    155  C   LEU A  22      -0.177 -18.609   0.685  1.00 44.12           C  
ATOM    156  CB  LEU A  22      -2.137 -19.141   2.145  1.00 44.12           C  
ATOM    157  O   LEU A  22       0.061 -17.422   0.453  1.00 44.12           O  
ATOM    158  CG  LEU A  22      -3.434 -18.375   2.410  1.00 44.12           C  
ATOM    159  CD1 LEU A  22      -4.484 -19.312   3.012  1.00 44.12           C  
ATOM    160  CD2 LEU A  22      -3.176 -17.188   3.328  1.00 44.12           C  
ATOM    161  N   LEU A  23       0.829 -19.438   1.433  1.00 44.50           N  
ATOM    162  CA  LEU A  23       2.166 -18.891   1.616  1.00 44.50           C  
ATOM    163  C   LEU A  23       2.924 -18.844   0.293  1.00 44.50           C  
ATOM    164  CB  LEU A  23       2.951 -19.703   2.645  1.00 44.50           C  
ATOM    165  O   LEU A  23       3.486 -19.859  -0.134  1.00 44.50           O  
ATOM    166  CG  LEU A  23       3.008 -19.141   4.062  1.00 44.50           C  
ATOM    167  CD1 LEU A  23       2.799 -20.250   5.086  1.00 44.50           C  
ATOM    168  CD2 LEU A  23       4.336 -18.422   4.301  1.00 44.50           C  
ATOM    169  N   LEU A  24       2.621 -19.188  -0.842  1.00 46.91           N  
ATOM    170  CA  LEU A  24       3.502 -18.984  -1.986  1.00 46.91           C  
ATOM    171  C   LEU A  24       4.762 -18.234  -1.575  1.00 46.91           C  
ATOM    172  CB  LEU A  24       2.773 -18.219  -3.094  1.00 46.91           C  
ATOM    173  O   LEU A  24       4.707 -17.344  -0.719  1.00 46.91           O  
ATOM    174  CG  LEU A  24       2.154 -19.062  -4.207  1.00 46.91           C  
ATOM    175  CD1 LEU A  24       0.716 -18.641  -4.465  1.00 46.91           C  
ATOM    176  CD2 LEU A  24       2.986 -18.969  -5.484  1.00 46.91           C  
ATOM    177  N   LEU A  25       5.547 -17.594  -1.261  1.00 51.69           N  
ATOM    178  CA  LEU A  25       6.961 -17.672  -0.903  1.00 51.69           C  
ATOM    179  C   LEU A  25       7.234 -16.922   0.395  1.00 51.69           C  
ATOM    180  CB  LEU A  25       7.828 -17.094  -2.029  1.00 51.69           C  
ATOM    181  O   LEU A  25       8.375 -16.531   0.667  1.00 51.69           O  
ATOM    182  CG  LEU A  25       8.234 -18.078  -3.135  1.00 51.69           C  
ATOM    183  CD1 LEU A  25       7.656 -17.625  -4.473  1.00 51.69           C  
ATOM    184  CD2 LEU A  25       9.750 -18.203  -3.213  1.00 51.69           C  
ATOM    185  N   CYS A  26       6.008 -16.516   1.283  1.00 61.41           N  
ATOM    186  CA  CYS A  26       6.352 -16.047   2.625  1.00 61.41           C  
ATOM    187  C   CYS A  26       5.520 -16.766   3.678  1.00 61.41           C  
ATOM    188  CB  CYS A  26       6.148 -14.539   2.746  1.00 61.41           C  
ATOM    189  O   CYS A  26       5.344 -16.266   4.789  1.00 61.41           O  
ATOM    190  SG  CYS A  26       7.316 -13.570   1.775  1.00 61.41           S  
ATOM    191  N   GLY A  27       4.965 -17.984   3.412  1.00 56.66           N  
ATOM    192  CA  GLY A  27       4.273 -18.891   4.324  1.00 56.66           C  
ATOM    193  C   GLY A  27       3.115 -18.234   5.047  1.00 56.66           C  
ATOM    194  O   GLY A  27       2.525 -17.266   4.543  1.00 56.66           O  
ATOM    195  N   LYS A  28       2.492 -18.859   6.125  1.00 58.34           N  
ATOM    196  CA  LYS A  28       1.438 -18.438   7.043  1.00 58.34           C  
ATOM    197  C   LYS A  28       1.816 -17.141   7.762  1.00 58.34           C  
ATOM    198  CB  LYS A  28       1.143 -19.531   8.062  1.00 58.34           C  
ATOM    199  O   LYS A  28       0.960 -16.484   8.344  1.00 58.34           O  
ATOM    200  CG  LYS A  28       0.266 -20.656   7.527  1.00 58.34           C  
ATOM    201  CD  LYS A  28      -0.075 -21.672   8.609  1.00 58.34           C  
ATOM    202  CE  LYS A  28      -0.941 -22.797   8.078  1.00 58.34           C  
ATOM    203  NZ  LYS A  28      -1.227 -23.828   9.125  1.00 58.34           N  
ATOM    204  N   GLU A  29       2.984 -16.828   7.523  1.00 67.31           N  
ATOM    205  CA  GLU A  29       3.473 -15.656   8.258  1.00 67.31           C  
ATOM    206  C   GLU A  29       2.879 -14.367   7.695  1.00 67.31           C  
ATOM    207  CB  GLU A  29       5.000 -15.602   8.211  1.00 67.31           C  
ATOM    208  O   GLU A  29       2.803 -13.359   8.398  1.00 67.31           O  
ATOM    209  CG  GLU A  29       5.684 -16.750   8.930  1.00 67.31           C  
ATOM    210  CD  GLU A  29       7.105 -16.438   9.367  1.00 67.31           C  
ATOM    211  OE1 GLU A  29       7.715 -17.234  10.102  1.00 67.31           O  
ATOM    212  OE2 GLU A  29       7.617 -15.359   8.961  1.00 67.31           O  
ATOM    213  N   THR A  30       2.252 -14.492   6.488  1.00 73.00           N  
ATOM    214  CA  THR A  30       1.709 -13.273   5.902  1.00 73.00           C  
ATOM    215  C   THR A  30       0.258 -13.062   6.328  1.00 73.00           C  
ATOM    216  CB  THR A  30       1.797 -13.305   4.363  1.00 73.00           C  
ATOM    217  O   THR A  30      -0.265 -11.953   6.254  1.00 73.00           O  
ATOM    218  CG2 THR A  30       3.248 -13.273   3.896  1.00 73.00           C  
ATOM    219  OG1 THR A  30       1.172 -14.500   3.881  1.00 73.00           O  
ATOM    220  N   LEU A  31      -0.423 -14.086   6.883  1.00 79.06           N  
ATOM    221  CA  LEU A  31      -1.829 -13.961   7.246  1.00 79.06           C  
ATOM    222  C   LEU A  31      -1.994 -13.062   8.477  1.00 79.06           C  
ATOM    223  CB  LEU A  31      -2.438 -15.336   7.520  1.00 79.06           C  
ATOM    224  O   LEU A  31      -2.953 -12.297   8.562  1.00 79.06           O  
ATOM    225  CG  LEU A  31      -2.953 -16.109   6.301  1.00 79.06           C  
ATOM    226  CD1 LEU A  31      -3.189 -17.562   6.656  1.00 79.06           C  
ATOM    227  CD2 LEU A  31      -4.230 -15.461   5.766  1.00 79.06           C  
ATOM    228  N   ILE A  32      -1.053 -13.141   9.344  1.00 84.19           N  
ATOM    229  CA  ILE A  32      -1.146 -12.359  10.578  1.00 84.19           C  
ATOM    230  C   ILE A  32      -1.101 -10.875  10.250  1.00 84.19           C  
ATOM    231  CB  ILE A  32      -0.016 -12.727  11.562  1.00 84.19           C  
ATOM    232  O   ILE A  32      -1.969 -10.109  10.680  1.00 84.19           O  
ATOM    233  CG1 ILE A  32      -0.189 -14.164  12.062  1.00 84.19           C  
ATOM    234  CG2 ILE A  32       0.019 -11.742  12.734  1.00 84.19           C  
ATOM    235  CD1 ILE A  32       0.982 -14.680  12.891  1.00 84.19           C  
ATOM    236  N   PRO A  33      -0.181 -10.516   9.430  1.00 87.50           N  
ATOM    237  CA  PRO A  33      -0.176  -9.094   9.078  1.00 87.50           C  
ATOM    238  C   PRO A  33      -1.435  -8.664   8.328  1.00 87.50           C  
ATOM    239  CB  PRO A  33       1.064  -8.953   8.195  1.00 87.50           C  
ATOM    240  O   PRO A  33      -1.919  -7.547   8.516  1.00 87.50           O  
ATOM    241  CG  PRO A  33       1.954 -10.078   8.602  1.00 87.50           C  
ATOM    242  CD  PRO A  33       1.095 -11.242   9.016  1.00 87.50           C  
ATOM    243  N   VAL A  34      -1.988  -9.469   7.535  1.00 88.31           N  
ATOM    244  CA  VAL A  34      -3.174  -9.109   6.762  1.00 88.31           C  
ATOM    245  C   VAL A  34      -4.355  -8.883   7.703  1.00 88.31           C  
ATOM    246  CB  VAL A  34      -3.521 -10.188   5.719  1.00 88.31           C  
ATOM    247  O   VAL A  34      -5.086  -7.898   7.574  1.00 88.31           O  
ATOM    248  CG1 VAL A  34      -4.895  -9.922   5.098  1.00 88.31           C  
ATOM    249  CG2 VAL A  34      -2.445 -10.250   4.633  1.00 88.31           C  
ATOM    250  N   PHE A  35      -4.527  -9.758   8.656  1.00 91.06           N  
ATOM    251  CA  PHE A  35      -5.613  -9.594   9.625  1.00 91.06           C  
ATOM    252  C   PHE A  35      -5.391  -8.359  10.484  1.00 91.06           C  
ATOM    253  CB  PHE A  35      -5.738 -10.836  10.508  1.00 91.06           C  
ATOM    254  O   PHE A  35      -6.340  -7.641  10.812  1.00 91.06           O  
ATOM    255  CG  PHE A  35      -6.453 -11.984   9.836  1.00 91.06           C  
ATOM    256  CD1 PHE A  35      -7.781 -11.859   9.445  1.00 91.06           C  
ATOM    257  CD2 PHE A  35      -5.801 -13.188   9.609  1.00 91.06           C  
ATOM    258  CE1 PHE A  35      -8.445 -12.914   8.828  1.00 91.06           C  
ATOM    259  CE2 PHE A  35      -6.457 -14.250   8.992  1.00 91.06           C  
ATOM    260  CZ  PHE A  35      -7.777 -14.109   8.602  1.00 91.06           C  
ATOM    261  N   LEU A  36      -4.172  -8.203  10.852  1.00 93.81           N  
ATOM    262  CA  LEU A  36      -3.846  -7.023  11.648  1.00 93.81           C  
ATOM    263  C   LEU A  36      -4.152  -5.742  10.875  1.00 93.81           C  
ATOM    264  CB  LEU A  36      -2.371  -7.043  12.055  1.00 93.81           C  
ATOM    265  O   LEU A  36      -4.750  -4.812  11.422  1.00 93.81           O  
ATOM    266  CG  LEU A  36      -1.908  -5.914  12.977  1.00 93.81           C  
ATOM    267  CD1 LEU A  36      -2.754  -5.883  14.250  1.00 93.81           C  
ATOM    268  CD2 LEU A  36      -0.430  -6.074  13.320  1.00 93.81           C  
ATOM    269  N   ILE A  37      -3.791  -5.688   9.609  1.00 94.38           N  
ATOM    270  CA  ILE A  37      -4.074  -4.535   8.766  1.00 94.38           C  
ATOM    271  C   ILE A  37      -5.586  -4.336   8.656  1.00 94.38           C  
ATOM    272  CB  ILE A  37      -3.453  -4.699   7.359  1.00 94.38           C  
ATOM    273  O   ILE A  37      -6.082  -3.213   8.781  1.00 94.38           O  
ATOM    274  CG1 ILE A  37      -1.924  -4.664   7.445  1.00 94.38           C  
ATOM    275  CG2 ILE A  37      -3.973  -3.619   6.406  1.00 94.38           C  
ATOM    276  CD1 ILE A  37      -1.222  -5.227   6.215  1.00 94.38           C  
ATOM    277  N   LEU A  38      -6.273  -5.375   8.461  1.00 94.75           N  
ATOM    278  CA  LEU A  38      -7.723  -5.293   8.320  1.00 94.75           C  
ATOM    279  C   LEU A  38      -8.359  -4.715   9.578  1.00 94.75           C  
ATOM    280  CB  LEU A  38      -8.312  -6.676   8.023  1.00 94.75           C  
ATOM    281  O   LEU A  38      -9.211  -3.826   9.500  1.00 94.75           O  
ATOM    282  CG  LEU A  38      -9.789  -6.711   7.629  1.00 94.75           C  
ATOM    283  CD1 LEU A  38     -10.000  -6.000   6.297  1.00 94.75           C  
ATOM    284  CD2 LEU A  38     -10.289  -8.148   7.559  1.00 94.75           C  
ATOM    285  N   PHE A  39      -7.930  -5.160  10.695  1.00 96.75           N  
ATOM    286  CA  PHE A  39      -8.469  -4.688  11.961  1.00 96.75           C  
ATOM    287  C   PHE A  39      -8.156  -3.207  12.164  1.00 96.75           C  
ATOM    288  CB  PHE A  39      -7.910  -5.504  13.125  1.00 96.75           C  
ATOM    289  O   PHE A  39      -9.055  -2.414  12.461  1.00 96.75           O  
ATOM    290  CG  PHE A  39      -8.406  -5.055  14.477  1.00 96.75           C  
ATOM    291  CD1 PHE A  39      -7.594  -4.285  15.305  1.00 96.75           C  
ATOM    292  CD2 PHE A  39      -9.672  -5.402  14.914  1.00 96.75           C  
ATOM    293  CE1 PHE A  39      -8.047  -3.867  16.547  1.00 96.75           C  
ATOM    294  CE2 PHE A  39     -10.133  -4.988  16.156  1.00 96.75           C  
ATOM    295  CZ  PHE A  39      -9.320  -4.223  16.984  1.00 96.75           C  
ATOM    296  N   ILE A  40      -6.941  -2.814  11.984  1.00 96.75           N  
ATOM    297  CA  ILE A  40      -6.508  -1.434  12.156  1.00 96.75           C  
ATOM    298  C   ILE A  40      -7.242  -0.532  11.172  1.00 96.75           C  
ATOM    299  CB  ILE A  40      -4.980  -1.292  11.977  1.00 96.75           C  
ATOM    300  O   ILE A  40      -7.715   0.548  11.531  1.00 96.75           O  
ATOM    301  CG1 ILE A  40      -4.238  -1.999  13.117  1.00 96.75           C  
ATOM    302  CG2 ILE A  40      -4.578   0.184  11.891  1.00 96.75           C  
ATOM    303  CD1 ILE A  40      -2.736  -2.125  12.891  1.00 96.75           C  
ATOM    304  N   ALA A  41      -7.371  -0.996   9.992  1.00 96.69           N  
ATOM    305  CA  ALA A  41      -8.016  -0.199   8.953  1.00 96.69           C  
ATOM    306  C   ALA A  41      -9.492   0.014   9.258  1.00 96.69           C  
ATOM    307  CB  ALA A  41      -7.848  -0.868   7.594  1.00 96.69           C  
ATOM    308  O   ALA A  41     -10.039   1.090   9.008  1.00 96.69           O  
ATOM    309  N   LEU A  42     -10.141  -0.984   9.797  1.00 97.19           N  
ATOM    310  CA  LEU A  42     -11.555  -0.851  10.133  1.00 97.19           C  
ATOM    311  C   LEU A  42     -11.758   0.193  11.227  1.00 97.19           C  
ATOM    312  CB  LEU A  42     -12.133  -2.197  10.578  1.00 97.19           C  
ATOM    313  O   LEU A  42     -12.625   1.062  11.109  1.00 97.19           O  
ATOM    314  CG  LEU A  42     -12.469  -3.195   9.469  1.00 97.19           C  
ATOM    315  CD1 LEU A  42     -12.750  -4.570  10.070  1.00 97.19           C  
ATOM    316  CD2 LEU A  42     -13.656  -2.703   8.656  1.00 97.19           C  
ATOM    317  N   VAL A  43     -10.914   0.161  12.219  1.00 95.88           N  
ATOM    318  CA  VAL A  43     -10.992   1.124  13.312  1.00 95.88           C  
ATOM    319  C   VAL A  43     -10.688   2.527  12.789  1.00 95.88           C  
ATOM    320  CB  VAL A  43     -10.023   0.763  14.461  1.00 95.88           C  
ATOM    321  O   VAL A  43     -11.398   3.484  13.117  1.00 95.88           O  
ATOM    322  CG1 VAL A  43     -10.008   1.863  15.523  1.00 95.88           C  
ATOM    323  CG2 VAL A  43     -10.414  -0.577  15.086  1.00 95.88           C  
ATOM    324  N   GLY A  44      -9.688   2.580  11.977  1.00 96.75           N  
ATOM    325  CA  GLY A  44      -9.312   3.871  11.422  1.00 96.75           C  
ATOM    326  C   GLY A  44     -10.359   4.453  10.500  1.00 96.75           C  
ATOM    327  O   GLY A  44     -10.578   5.668  10.477  1.00 96.75           O  
ATOM    328  N   LEU A  45     -10.977   3.572   9.742  1.00 96.75           N  
ATOM    329  CA  LEU A  45     -12.008   4.020   8.812  1.00 96.75           C  
ATOM    330  C   LEU A  45     -13.180   4.648   9.562  1.00 96.75           C  
ATOM    331  CB  LEU A  45     -12.508   2.848   7.961  1.00 96.75           C  
ATOM    332  O   LEU A  45     -13.656   5.719   9.188  1.00 96.75           O  
ATOM    333  CG  LEU A  45     -13.398   3.207   6.770  1.00 96.75           C  
ATOM    334  CD1 LEU A  45     -12.578   3.918   5.695  1.00 96.75           C  
ATOM    335  CD2 LEU A  45     -14.062   1.958   6.203  1.00 96.75           C  
ATOM    336  N   VAL A  46     -13.594   4.094  10.625  1.00 95.75           N  
ATOM    337  CA  VAL A  46     -14.688   4.609  11.445  1.00 95.75           C  
ATOM    338  C   VAL A  46     -14.273   5.934  12.086  1.00 95.75           C  
ATOM    339  CB  VAL A  46     -15.102   3.598  12.539  1.00 95.75           C  
ATOM    340  O   VAL A  46     -15.039   6.902  12.078  1.00 95.75           O  
ATOM    341  CG1 VAL A  46     -16.094   4.230  13.508  1.00 95.75           C  
ATOM    342  CG2 VAL A  46     -15.688   2.340  11.906  1.00 95.75           C  
ATOM    343  N   GLY A  47     -13.047   5.953  12.562  1.00 94.62           N  
ATOM    344  CA  GLY A  47     -12.547   7.172  13.180  1.00 94.62           C  
ATOM    345  C   GLY A  47     -12.469   8.336  12.211  1.00 94.62           C  
ATOM    346  O   GLY A  47     -12.969   9.430  12.508  1.00 94.62           O  
ATOM    347  N   ASN A  48     -11.891   8.133  11.078  1.00 95.31           N  
ATOM    348  CA  ASN A  48     -11.789   9.180  10.070  1.00 95.31           C  
ATOM    349  C   ASN A  48     -13.164   9.570   9.531  1.00 95.31           C  
ATOM    350  CB  ASN A  48     -10.883   8.734   8.922  1.00 95.31           C  
ATOM    351  O   ASN A  48     -13.406  10.742   9.227  1.00 95.31           O  
ATOM    352  CG  ASN A  48      -9.406   8.852   9.266  1.00 95.31           C  
ATOM    353  ND2 ASN A  48      -8.719   7.719   9.312  1.00 95.31           N  
ATOM    354  OD1 ASN A  48      -8.898   9.953   9.492  1.00 95.31           O  
ATOM    355  N   GLY A  49     -14.031   8.602   9.406  1.00 94.12           N  
ATOM    356  CA  GLY A  49     -15.398   8.914   9.008  1.00 94.12           C  
ATOM    357  C   GLY A  49     -16.094   9.844   9.984  1.00 94.12           C  
ATOM    358  O   GLY A  49     -16.797  10.773   9.570  1.00 94.12           O  
ATOM    359  N   PHE A  50     -15.930   9.602  11.234  1.00 91.75           N  
ATOM    360  CA  PHE A  50     -16.516  10.445  12.266  1.00 91.75           C  
ATOM    361  C   PHE A  50     -15.945  11.859  12.203  1.00 91.75           C  
ATOM    362  CB  PHE A  50     -16.281   9.852  13.656  1.00 91.75           C  
ATOM    363  O   PHE A  50     -16.688  12.836  12.320  1.00 91.75           O  
ATOM    364  CG  PHE A  50     -17.016  10.555  14.758  1.00 91.75           C  
ATOM    365  CD1 PHE A  50     -16.359  11.383  15.656  1.00 91.75           C  
ATOM    366  CD2 PHE A  50     -18.391  10.383  14.898  1.00 91.75           C  
ATOM    367  CE1 PHE A  50     -17.047  12.031  16.672  1.00 91.75           C  
ATOM    368  CE2 PHE A  50     -19.094  11.031  15.914  1.00 91.75           C  
ATOM    369  CZ  PHE A  50     -18.422  11.852  16.797  1.00 91.75           C  
ATOM    370  N   VAL A  51     -14.688  11.945  12.008  1.00 89.88           N  
ATOM    371  CA  VAL A  51     -14.047  13.250  11.898  1.00 89.88           C  
ATOM    372  C   VAL A  51     -14.609  14.000  10.688  1.00 89.88           C  
ATOM    373  CB  VAL A  51     -12.508  13.125  11.781  1.00 89.88           C  
ATOM    374  O   VAL A  51     -14.922  15.188  10.773  1.00 89.88           O  
ATOM    375  CG1 VAL A  51     -11.883  14.469  11.414  1.00 89.88           C  
ATOM    376  CG2 VAL A  51     -11.914  12.586  13.078  1.00 89.88           C  
ATOM    377  N   LEU A  52     -14.781  13.352   9.586  1.00 91.81           N  
ATOM    378  CA  LEU A  52     -15.344  13.961   8.391  1.00 91.81           C  
ATOM    379  C   LEU A  52     -16.781  14.422   8.633  1.00 91.81           C  
ATOM    380  CB  LEU A  52     -15.312  12.961   7.223  1.00 91.81           C  
ATOM    381  O   LEU A  52     -17.172  15.500   8.188  1.00 91.81           O  
ATOM    382  CG  LEU A  52     -13.945  12.711   6.582  1.00 91.81           C  
ATOM    383  CD1 LEU A  52     -14.039  11.578   5.566  1.00 91.81           C  
ATOM    384  CD2 LEU A  52     -13.422  13.984   5.930  1.00 91.81           C  
ATOM    385  N   TRP A  53     -17.453  13.664   9.352  1.00 90.69           N  
ATOM    386  CA  TRP A  53     -18.844  14.000   9.664  1.00 90.69           C  
ATOM    387  C   TRP A  53     -18.922  15.211  10.586  1.00 90.69           C  
ATOM    388  CB  TRP A  53     -19.562  12.805  10.305  1.00 90.69           C  
ATOM    389  O   TRP A  53     -19.703  16.141  10.344  1.00 90.69           O  
ATOM    390  CG  TRP A  53     -20.969  13.102  10.742  1.00 90.69           C  
ATOM    391  CD1 TRP A  53     -22.047  13.273   9.938  1.00 90.69           C  
ATOM    392  CD2 TRP A  53     -21.422  13.258  12.086  1.00 90.69           C  
ATOM    393  CE2 TRP A  53     -22.812  13.523  12.016  1.00 90.69           C  
ATOM    394  CE3 TRP A  53     -20.797  13.203  13.336  1.00 90.69           C  
ATOM    395  NE1 TRP A  53     -23.172  13.531  10.695  1.00 90.69           N  
ATOM    396  CH2 TRP A  53     -22.953  13.672  14.375  1.00 90.69           C  
ATOM    397  CZ2 TRP A  53     -23.594  13.734  13.164  1.00 90.69           C  
ATOM    398  CZ3 TRP A  53     -21.578  13.406  14.477  1.00 90.69           C  
ATOM    399  N   LEU A  54     -18.094  15.281  11.555  1.00 85.31           N  
ATOM    400  CA  LEU A  54     -18.109  16.375  12.523  1.00 85.31           C  
ATOM    401  C   LEU A  54     -17.656  17.672  11.883  1.00 85.31           C  
ATOM    402  CB  LEU A  54     -17.203  16.031  13.719  1.00 85.31           C  
ATOM    403  O   LEU A  54     -18.312  18.703  12.031  1.00 85.31           O  
ATOM    404  CG  LEU A  54     -17.344  16.938  14.945  1.00 85.31           C  
ATOM    405  CD1 LEU A  54     -18.031  16.203  16.078  1.00 85.31           C  
ATOM    406  CD2 LEU A  54     -15.969  17.438  15.383  1.00 85.31           C  
ATOM    407  N   LEU A  55     -16.562  17.609  11.188  1.00 83.75           N  
ATOM    408  CA  LEU A  55     -15.992  18.828  10.609  1.00 83.75           C  
ATOM    409  C   LEU A  55     -16.781  19.266   9.383  1.00 83.75           C  
ATOM    410  CB  LEU A  55     -14.523  18.609  10.227  1.00 83.75           C  
ATOM    411  O   LEU A  55     -16.844  20.453   9.070  1.00 83.75           O  
ATOM    412  CG  LEU A  55     -13.523  18.578  11.383  1.00 83.75           C  
ATOM    413  CD1 LEU A  55     -12.172  18.047  10.906  1.00 83.75           C  
ATOM    414  CD2 LEU A  55     -13.367  19.969  11.984  1.00 83.75           C  
ATOM    415  N   GLY A  56     -17.328  18.391   8.695  1.00 82.25           N  
ATOM    416  CA  GLY A  56     -18.094  18.703   7.500  1.00 82.25           C  
ATOM    417  C   GLY A  56     -19.453  19.328   7.801  1.00 82.25           C  
ATOM    418  O   GLY A  56     -19.891  20.250   7.102  1.00 82.25           O  
ATOM    419  N   PHE A  57     -20.109  18.922   8.750  1.00 78.25           N  
ATOM    420  CA  PHE A  57     -21.516  19.312   8.906  1.00 78.25           C  
ATOM    421  C   PHE A  57     -21.719  20.047  10.227  1.00 78.25           C  
ATOM    422  CB  PHE A  57     -22.422  18.078   8.852  1.00 78.25           C  
ATOM    423  O   PHE A  57     -22.703  20.766  10.383  1.00 78.25           O  
ATOM    424  CG  PHE A  57     -22.453  17.406   7.500  1.00 78.25           C  
ATOM    425  CD1 PHE A  57     -23.172  17.969   6.453  1.00 78.25           C  
ATOM    426  CD2 PHE A  57     -21.766  16.219   7.273  1.00 78.25           C  
ATOM    427  CE1 PHE A  57     -23.203  17.359   5.203  1.00 78.25           C  
ATOM    428  CE2 PHE A  57     -21.781  15.609   6.027  1.00 78.25           C  
ATOM    429  CZ  PHE A  57     -22.516  16.172   4.992  1.00 78.25           C  
ATOM    430  N   ARG A  58     -20.828  19.984  11.172  1.00 70.94           N  
ATOM    431  CA  ARG A  58     -21.234  20.406  12.508  1.00 70.94           C  
ATOM    432  C   ARG A  58     -20.406  21.609  12.969  1.00 70.94           C  
ATOM    433  CB  ARG A  58     -21.094  19.266  13.508  1.00 70.94           C  
ATOM    434  O   ARG A  58     -20.766  22.281  13.930  1.00 70.94           O  
ATOM    435  CG  ARG A  58     -22.031  18.094  13.234  1.00 70.94           C  
ATOM    436  CD  ARG A  58     -23.469  18.422  13.609  1.00 70.94           C  
ATOM    437  NE  ARG A  58     -24.328  17.250  13.500  1.00 70.94           N  
ATOM    438  NH1 ARG A  58     -26.250  18.359  14.156  1.00 70.94           N  
ATOM    439  NH2 ARG A  58     -26.328  16.141  13.625  1.00 70.94           N  
ATOM    440  CZ  ARG A  58     -25.641  17.250  13.758  1.00 70.94           C  
ATOM    441  N   MET A  59     -19.266  21.781  12.383  1.00 69.06           N  
ATOM    442  CA  MET A  59     -18.406  22.844  12.891  1.00 69.06           C  
ATOM    443  C   MET A  59     -18.141  23.891  11.812  1.00 69.06           C  
ATOM    444  CB  MET A  59     -17.078  22.266  13.391  1.00 69.06           C  
ATOM    445  O   MET A  59     -18.188  23.578  10.617  1.00 69.06           O  
ATOM    446  CG  MET A  59     -17.203  21.438  14.656  1.00 69.06           C  
ATOM    447  SD  MET A  59     -15.586  20.875  15.305  1.00 69.06           S  
ATOM    448  CE  MET A  59     -14.883  22.469  15.828  1.00 69.06           C  
ATOM    449  N   ARG A  60     -17.906  25.125  12.297  1.00 70.56           N  
ATOM    450  CA  ARG A  60     -17.531  26.203  11.391  1.00 70.56           C  
ATOM    451  C   ARG A  60     -16.109  25.984  10.867  1.00 70.56           C  
ATOM    452  CB  ARG A  60     -17.641  27.547  12.086  1.00 70.56           C  
ATOM    453  O   ARG A  60     -15.219  25.562  11.609  1.00 70.56           O  
ATOM    454  CG  ARG A  60     -19.062  28.047  12.258  1.00 70.56           C  
ATOM    455  CD  ARG A  60     -19.109  29.453  12.852  1.00 70.56           C  
ATOM    456  NE  ARG A  60     -20.484  29.891  13.078  1.00 70.56           N  
ATOM    457  NH1 ARG A  60     -19.891  31.969  13.906  1.00 70.56           N  
ATOM    458  NH2 ARG A  60     -22.094  31.375  13.742  1.00 70.56           N  
ATOM    459  CZ  ARG A  60     -20.812  31.078  13.578  1.00 70.56           C  
ATOM    460  N   ARG A  61     -16.047  26.141   9.578  1.00 72.50           N  
ATOM    461  CA  ARG A  61     -14.766  25.906   8.914  1.00 72.50           C  
ATOM    462  C   ARG A  61     -13.805  27.078   9.156  1.00 72.50           C  
ATOM    463  CB  ARG A  61     -14.977  25.719   7.410  1.00 72.50           C  
ATOM    464  O   ARG A  61     -14.188  28.234   9.039  1.00 72.50           O  
ATOM    465  CG  ARG A  61     -15.766  24.453   7.062  1.00 72.50           C  
ATOM    466  CD  ARG A  61     -15.688  24.141   5.574  1.00 72.50           C  
ATOM    467  NE  ARG A  61     -16.406  22.906   5.250  1.00 72.50           N  
ATOM    468  NH1 ARG A  61     -15.906  22.969   2.994  1.00 72.50           N  
ATOM    469  NH2 ARG A  61     -17.172  21.266   3.846  1.00 72.50           N  
ATOM    470  CZ  ARG A  61     -16.500  22.391   4.031  1.00 72.50           C  
ATOM    471  N   ASN A  62     -12.695  26.781   9.773  1.00 76.12           N  
ATOM    472  CA  ASN A  62     -11.578  27.703   9.852  1.00 76.12           C  
ATOM    473  C   ASN A  62     -10.375  27.203   9.055  1.00 76.12           C  
ATOM    474  CB  ASN A  62     -11.180  27.953  11.312  1.00 76.12           C  
ATOM    475  O   ASN A  62     -10.477  26.219   8.328  1.00 76.12           O  
ATOM    476  CG  ASN A  62     -10.820  26.656  12.039  1.00 76.12           C  
ATOM    477  ND2 ASN A  62     -10.766  26.734  13.359  1.00 76.12           N  
ATOM    478  OD1 ASN A  62     -10.602  25.625  11.406  1.00 76.12           O  
ATOM    479  N   ALA A  63      -9.312  27.969   9.023  1.00 76.12           N  
ATOM    480  CA  ALA A  63      -8.141  27.641   8.219  1.00 76.12           C  
ATOM    481  C   ALA A  63      -7.574  26.266   8.602  1.00 76.12           C  
ATOM    482  CB  ALA A  63      -7.070  28.719   8.375  1.00 76.12           C  
ATOM    483  O   ALA A  63      -7.285  25.438   7.738  1.00 76.12           O  
ATOM    484  N   PHE A  64      -7.586  25.938   9.859  1.00 77.44           N  
ATOM    485  CA  PHE A  64      -7.000  24.688  10.352  1.00 77.44           C  
ATOM    486  C   PHE A  64      -7.949  23.516  10.125  1.00 77.44           C  
ATOM    487  CB  PHE A  64      -6.652  24.797  11.836  1.00 77.44           C  
ATOM    488  O   PHE A  64      -7.508  22.406   9.812  1.00 77.44           O  
ATOM    489  CG  PHE A  64      -5.348  25.500  12.102  1.00 77.44           C  
ATOM    490  CD1 PHE A  64      -4.137  24.844  11.914  1.00 77.44           C  
ATOM    491  CD2 PHE A  64      -5.328  26.812  12.539  1.00 77.44           C  
ATOM    492  CE1 PHE A  64      -2.928  25.484  12.164  1.00 77.44           C  
ATOM    493  CE2 PHE A  64      -4.121  27.469  12.789  1.00 77.44           C  
ATOM    494  CZ  PHE A  64      -2.924  26.797  12.602  1.00 77.44           C  
ATOM    495  N   SER A  65      -9.203  23.766  10.164  1.00 82.62           N  
ATOM    496  CA  SER A  65     -10.180  22.703   9.992  1.00 82.62           C  
ATOM    497  C   SER A  65     -10.203  22.188   8.555  1.00 82.62           C  
ATOM    498  CB  SER A  65     -11.578  23.172  10.391  1.00 82.62           C  
ATOM    499  O   SER A  65     -10.461  21.016   8.305  1.00 82.62           O  
ATOM    500  OG  SER A  65     -12.055  24.141   9.477  1.00 82.62           O  
ATOM    501  N   VAL A  66      -9.820  23.062   7.668  1.00 87.06           N  
ATOM    502  CA  VAL A  66      -9.805  22.656   6.270  1.00 87.06           C  
ATOM    503  C   VAL A  66      -8.688  21.641   6.039  1.00 87.06           C  
ATOM    504  CB  VAL A  66      -9.617  23.875   5.328  1.00 87.06           C  
ATOM    505  O   VAL A  66      -8.883  20.641   5.344  1.00 87.06           O  
ATOM    506  CG1 VAL A  66      -9.344  23.406   3.898  1.00 87.06           C  
ATOM    507  CG2 VAL A  66     -10.852  24.781   5.375  1.00 87.06           C  
ATOM    508  N   TYR A  67      -7.543  21.891   6.645  1.00 89.44           N  
ATOM    509  CA  TYR A  67      -6.438  20.938   6.523  1.00 89.44           C  
ATOM    510  C   TYR A  67      -6.770  19.625   7.203  1.00 89.44           C  
ATOM    511  CB  TYR A  67      -5.156  21.531   7.125  1.00 89.44           C  
ATOM    512  O   TYR A  67      -6.508  18.547   6.648  1.00 89.44           O  
ATOM    513  CG  TYR A  67      -4.578  22.672   6.324  1.00 89.44           C  
ATOM    514  CD1 TYR A  67      -4.246  22.516   4.980  1.00 89.44           C  
ATOM    515  CD2 TYR A  67      -4.363  23.922   6.906  1.00 89.44           C  
ATOM    516  CE1 TYR A  67      -3.709  23.562   4.238  1.00 89.44           C  
ATOM    517  CE2 TYR A  67      -3.826  24.969   6.176  1.00 89.44           C  
ATOM    518  OH  TYR A  67      -2.975  25.828   4.113  1.00 89.44           O  
ATOM    519  CZ  TYR A  67      -3.504  24.781   4.844  1.00 89.44           C  
ATOM    520  N   VAL A  68      -7.391  19.734   8.344  1.00 88.38           N  
ATOM    521  CA  VAL A  68      -7.730  18.531   9.086  1.00 88.38           C  
ATOM    522  C   VAL A  68      -8.773  17.719   8.320  1.00 88.38           C  
ATOM    523  CB  VAL A  68      -8.250  18.875  10.500  1.00 88.38           C  
ATOM    524  O   VAL A  68      -8.695  16.500   8.273  1.00 88.38           O  
ATOM    525  CG1 VAL A  68      -8.766  17.609  11.203  1.00 88.38           C  
ATOM    526  CG2 VAL A  68      -7.156  19.531  11.328  1.00 88.38           C  
ATOM    527  N   LEU A  69      -9.648  18.422   7.688  1.00 90.69           N  
ATOM    528  CA  LEU A  69     -10.656  17.766   6.871  1.00 90.69           C  
ATOM    529  C   LEU A  69     -10.016  17.062   5.676  1.00 90.69           C  
ATOM    530  CB  LEU A  69     -11.703  18.766   6.387  1.00 90.69           C  
ATOM    531  O   LEU A  69     -10.367  15.922   5.359  1.00 90.69           O  
ATOM    532  CG  LEU A  69     -12.898  18.188   5.629  1.00 90.69           C  
ATOM    533  CD1 LEU A  69     -13.805  17.406   6.578  1.00 90.69           C  
ATOM    534  CD2 LEU A  69     -13.688  19.297   4.934  1.00 90.69           C  
ATOM    535  N   SER A  70      -9.164  17.766   5.020  1.00 93.81           N  
ATOM    536  CA  SER A  70      -8.469  17.188   3.875  1.00 93.81           C  
ATOM    537  C   SER A  70      -7.625  15.984   4.293  1.00 93.81           C  
ATOM    538  CB  SER A  70      -7.590  18.234   3.193  1.00 93.81           C  
ATOM    539  O   SER A  70      -7.562  14.984   3.578  1.00 93.81           O  
ATOM    540  OG  SER A  70      -8.383  19.172   2.480  1.00 93.81           O  
ATOM    541  N   LEU A  71      -6.973  16.094   5.465  1.00 93.94           N  
ATOM    542  CA  LEU A  71      -6.172  14.992   5.988  1.00 93.94           C  
ATOM    543  C   LEU A  71      -7.047  13.781   6.305  1.00 93.94           C  
ATOM    544  CB  LEU A  71      -5.414  15.430   7.246  1.00 93.94           C  
ATOM    545  O   LEU A  71      -6.703  12.656   5.949  1.00 93.94           O  
ATOM    546  CG  LEU A  71      -4.527  14.375   7.906  1.00 93.94           C  
ATOM    547  CD1 LEU A  71      -3.447  13.906   6.938  1.00 93.94           C  
ATOM    548  CD2 LEU A  71      -3.906  14.922   9.188  1.00 93.94           C  
ATOM    549  N   ALA A  72      -8.164  14.008   6.918  1.00 94.94           N  
ATOM    550  CA  ALA A  72      -9.094  12.922   7.234  1.00 94.94           C  
ATOM    551  C   ALA A  72      -9.617  12.266   5.961  1.00 94.94           C  
ATOM    552  CB  ALA A  72     -10.250  13.438   8.078  1.00 94.94           C  
ATOM    553  O   ALA A  72      -9.828  11.047   5.922  1.00 94.94           O  
ATOM    554  N   GLY A  73      -9.844  13.102   4.945  1.00 96.38           N  
ATOM    555  CA  GLY A  73     -10.273  12.555   3.668  1.00 96.38           C  
ATOM    556  C   GLY A  73      -9.227  11.664   3.021  1.00 96.38           C  
ATOM    557  O   GLY A  73      -9.555  10.594   2.494  1.00 96.38           O  
ATOM    558  N   ALA A  74      -7.996  12.070   3.072  1.00 97.44           N  
ATOM    559  CA  ALA A  74      -6.906  11.273   2.512  1.00 97.44           C  
ATOM    560  C   ALA A  74      -6.742   9.961   3.268  1.00 97.44           C  
ATOM    561  CB  ALA A  74      -5.602  12.070   2.535  1.00 97.44           C  
ATOM    562  O   ALA A  74      -6.613   8.898   2.656  1.00 97.44           O  
ATOM    563  N   ASP A  75      -6.785  10.055   4.602  1.00 97.44           N  
ATOM    564  CA  ASP A  75      -6.660   8.852   5.426  1.00 97.44           C  
ATOM    565  C   ASP A  75      -7.828   7.902   5.195  1.00 97.44           C  
ATOM    566  CB  ASP A  75      -6.574   9.234   6.906  1.00 97.44           C  
ATOM    567  O   ASP A  75      -7.637   6.688   5.109  1.00 97.44           O  
ATOM    568  CG  ASP A  75      -5.250   9.875   7.281  1.00 97.44           C  
ATOM    569  OD1 ASP A  75      -4.258   9.711   6.535  1.00 97.44           O  
ATOM    570  OD2 ASP A  75      -5.195  10.555   8.328  1.00 97.44           O  
ATOM    571  N   PHE A  76      -9.031   8.469   5.055  1.00 97.62           N  
ATOM    572  CA  PHE A  76     -10.219   7.660   4.805  1.00 97.62           C  
ATOM    573  C   PHE A  76     -10.102   6.922   3.477  1.00 97.62           C  
ATOM    574  CB  PHE A  76     -11.477   8.539   4.805  1.00 97.62           C  
ATOM    575  O   PHE A  76     -10.352   5.715   3.406  1.00 97.62           O  
ATOM    576  CG  PHE A  76     -12.758   7.762   4.664  1.00 97.62           C  
ATOM    577  CD1 PHE A  76     -13.312   7.531   3.410  1.00 97.62           C  
ATOM    578  CD2 PHE A  76     -13.414   7.266   5.785  1.00 97.62           C  
ATOM    579  CE1 PHE A  76     -14.500   6.812   3.277  1.00 97.62           C  
ATOM    580  CE2 PHE A  76     -14.594   6.547   5.660  1.00 97.62           C  
ATOM    581  CZ  PHE A  76     -15.141   6.324   4.406  1.00 97.62           C  
ATOM    582  N   LEU A  77      -9.695   7.602   2.453  1.00 97.44           N  
ATOM    583  CA  LEU A  77      -9.531   7.008   1.130  1.00 97.44           C  
ATOM    584  C   LEU A  77      -8.461   5.922   1.146  1.00 97.44           C  
ATOM    585  CB  LEU A  77      -9.172   8.086   0.102  1.00 97.44           C  
ATOM    586  O   LEU A  77      -8.680   4.824   0.624  1.00 97.44           O  
ATOM    587  CG  LEU A  77      -9.031   7.613  -1.348  1.00 97.44           C  
ATOM    588  CD1 LEU A  77     -10.375   7.121  -1.876  1.00 97.44           C  
ATOM    589  CD2 LEU A  77      -8.492   8.742  -2.223  1.00 97.44           C  
ATOM    590  N   PHE A  78      -7.363   6.141   1.782  1.00 97.06           N  
ATOM    591  CA  PHE A  78      -6.266   5.188   1.879  1.00 97.06           C  
ATOM    592  C   PHE A  78      -6.719   3.912   2.582  1.00 97.06           C  
ATOM    593  CB  PHE A  78      -5.078   5.801   2.623  1.00 97.06           C  
ATOM    594  O   PHE A  78      -6.504   2.809   2.078  1.00 97.06           O  
ATOM    595  CG  PHE A  78      -3.895   4.879   2.748  1.00 97.06           C  
ATOM    596  CD1 PHE A  78      -3.676   4.164   3.918  1.00 97.06           C  
ATOM    597  CD2 PHE A  78      -3.004   4.730   1.693  1.00 97.06           C  
ATOM    598  CE1 PHE A  78      -2.582   3.311   4.035  1.00 97.06           C  
ATOM    599  CE2 PHE A  78      -1.907   3.879   1.804  1.00 97.06           C  
ATOM    600  CZ  PHE A  78      -1.698   3.170   2.977  1.00 97.06           C  
ATOM    601  N   LEU A  79      -7.402   4.051   3.695  1.00 97.19           N  
ATOM    602  CA  LEU A  79      -7.816   2.893   4.480  1.00 97.19           C  
ATOM    603  C   LEU A  79      -8.914   2.111   3.762  1.00 97.19           C  
ATOM    604  CB  LEU A  79      -8.312   3.332   5.863  1.00 97.19           C  
ATOM    605  O   LEU A  79      -8.969   0.884   3.861  1.00 97.19           O  
ATOM    606  CG  LEU A  79      -7.250   3.873   6.820  1.00 97.19           C  
ATOM    607  CD1 LEU A  79      -7.910   4.473   8.062  1.00 97.19           C  
ATOM    608  CD2 LEU A  79      -6.270   2.773   7.211  1.00 97.19           C  
ATOM    609  N   CYS A  80      -9.758   2.781   3.016  1.00 97.00           N  
ATOM    610  CA  CYS A  80     -10.797   2.104   2.250  1.00 97.00           C  
ATOM    611  C   CYS A  80     -10.188   1.161   1.219  1.00 97.00           C  
ATOM    612  CB  CYS A  80     -11.695   3.123   1.553  1.00 97.00           C  
ATOM    613  O   CYS A  80     -10.562  -0.010   1.146  1.00 97.00           O  
ATOM    614  SG  CYS A  80     -13.125   2.387   0.723  1.00 97.00           S  
ATOM    615  N   PHE A  81      -9.266   1.643   0.505  1.00 94.88           N  
ATOM    616  CA  PHE A  81      -8.625   0.815  -0.511  1.00 94.88           C  
ATOM    617  C   PHE A  81      -7.758  -0.257   0.134  1.00 94.88           C  
ATOM    618  CB  PHE A  81      -7.785   1.678  -1.455  1.00 94.88           C  
ATOM    619  O   PHE A  81      -7.613  -1.356  -0.405  1.00 94.88           O  
ATOM    620  CG  PHE A  81      -8.578   2.314  -2.564  1.00 94.88           C  
ATOM    621  CD1 PHE A  81      -8.773   1.649  -3.768  1.00 94.88           C  
ATOM    622  CD2 PHE A  81      -9.125   3.582  -2.402  1.00 94.88           C  
ATOM    623  CE1 PHE A  81      -9.508   2.238  -4.797  1.00 94.88           C  
ATOM    624  CE2 PHE A  81      -9.859   4.176  -3.426  1.00 94.88           C  
ATOM    625  CZ  PHE A  81     -10.047   3.502  -4.621  1.00 94.88           C  
ATOM    626  N   GLN A  82      -7.188   0.035   1.268  1.00 94.19           N  
ATOM    627  CA  GLN A  82      -6.418  -0.972   1.991  1.00 94.19           C  
ATOM    628  C   GLN A  82      -7.297  -2.146   2.406  1.00 94.19           C  
ATOM    629  CB  GLN A  82      -5.750  -0.356   3.221  1.00 94.19           C  
ATOM    630  O   GLN A  82      -6.883  -3.303   2.324  1.00 94.19           O  
ATOM    631  CG  GLN A  82      -4.641  -1.216   3.812  1.00 94.19           C  
ATOM    632  CD  GLN A  82      -3.449  -1.361   2.883  1.00 94.19           C  
ATOM    633  NE2 GLN A  82      -2.576  -2.316   3.182  1.00 94.19           N  
ATOM    634  OE1 GLN A  82      -3.318  -0.622   1.902  1.00 94.19           O  
ATOM    635  N   ILE A  83      -8.523  -1.811   2.836  1.00 95.00           N  
ATOM    636  CA  ILE A  83      -9.461  -2.857   3.230  1.00 95.00           C  
ATOM    637  C   ILE A  83      -9.812  -3.715   2.018  1.00 95.00           C  
ATOM    638  CB  ILE A  83     -10.734  -2.262   3.859  1.00 95.00           C  
ATOM    639  O   ILE A  83      -9.820  -4.945   2.102  1.00 95.00           O  
ATOM    640  CG1 ILE A  83     -10.430  -1.666   5.234  1.00 95.00           C  
ATOM    641  CG2 ILE A  83     -11.836  -3.326   3.957  1.00 95.00           C  
ATOM    642  CD1 ILE A  83     -11.570  -0.850   5.828  1.00 95.00           C  
ATOM    643  N   ILE A  84     -10.055  -3.068   0.909  1.00 92.12           N  
ATOM    644  CA  ILE A  84     -10.375  -3.803  -0.310  1.00 92.12           C  
ATOM    645  C   ILE A  84      -9.211  -4.711  -0.691  1.00 92.12           C  
ATOM    646  CB  ILE A  84     -10.711  -2.842  -1.475  1.00 92.12           C  
ATOM    647  O   ILE A  84      -9.406  -5.875  -1.043  1.00 92.12           O  
ATOM    648  CG1 ILE A  84     -11.961  -2.020  -1.145  1.00 92.12           C  
ATOM    649  CG2 ILE A  84     -10.898  -3.621  -2.779  1.00 92.12           C  
ATOM    650  CD1 ILE A  84     -12.250  -0.904  -2.141  1.00 92.12           C  
ATOM    651  N   ASN A  85      -8.070  -4.238  -0.563  1.00 87.75           N  
ATOM    652  CA  ASN A  85      -6.879  -5.031  -0.853  1.00 87.75           C  
ATOM    653  C   ASN A  85      -6.805  -6.273   0.027  1.00 87.75           C  
ATOM    654  CB  ASN A  85      -5.617  -4.184  -0.681  1.00 87.75           C  
ATOM    655  O   ASN A  85      -6.535  -7.371  -0.464  1.00 87.75           O  
ATOM    656  CG  ASN A  85      -4.391  -4.832  -1.296  1.00 87.75           C  
ATOM    657  ND2 ASN A  85      -3.225  -4.250  -1.044  1.00 87.75           N  
ATOM    658  OD1 ASN A  85      -4.492  -5.844  -1.993  1.00 87.75           O  
ATOM    659  N   CYS A  86      -7.016  -6.086   1.267  1.00 88.44           N  
ATOM    660  CA  CYS A  86      -6.969  -7.203   2.203  1.00 88.44           C  
ATOM    661  C   CYS A  86      -8.055  -8.227   1.887  1.00 88.44           C  
ATOM    662  CB  CYS A  86      -7.129  -6.707   3.639  1.00 88.44           C  
ATOM    663  O   CYS A  86      -7.809  -9.438   1.938  1.00 88.44           O  
ATOM    664  SG  CYS A  86      -5.676  -5.844   4.277  1.00 88.44           S  
ATOM    665  N   LEU A  87      -9.289  -7.754   1.575  1.00 89.00           N  
ATOM    666  CA  LEU A  87     -10.391  -8.656   1.282  1.00 89.00           C  
ATOM    667  C   LEU A  87     -10.125  -9.453   0.012  1.00 89.00           C  
ATOM    668  CB  LEU A  87     -11.703  -7.871   1.135  1.00 89.00           C  
ATOM    669  O   LEU A  87     -10.430 -10.648  -0.054  1.00 89.00           O  
ATOM    670  CG  LEU A  87     -12.266  -7.242   2.412  1.00 89.00           C  
ATOM    671  CD1 LEU A  87     -13.516  -6.438   2.098  1.00 89.00           C  
ATOM    672  CD2 LEU A  87     -12.562  -8.320   3.451  1.00 89.00           C  
ATOM    673  N   VAL A  88      -9.539  -8.805  -0.959  1.00 85.88           N  
ATOM    674  CA  VAL A  88      -9.188  -9.508  -2.188  1.00 85.88           C  
ATOM    675  C   VAL A  88      -8.141 -10.578  -1.890  1.00 85.88           C  
ATOM    676  CB  VAL A  88      -8.664  -8.539  -3.270  1.00 85.88           C  
ATOM    677  O   VAL A  88      -8.234 -11.703  -2.379  1.00 85.88           O  
ATOM    678  CG1 VAL A  88      -8.055  -9.305  -4.438  1.00 85.88           C  
ATOM    679  CG2 VAL A  88      -9.789  -7.629  -3.758  1.00 85.88           C  
ATOM    680  N   TYR A  89      -7.184 -10.219  -1.125  1.00 82.81           N  
ATOM    681  CA  TYR A  89      -6.148 -11.180  -0.753  1.00 82.81           C  
ATOM    682  C   TYR A  89      -6.754 -12.375  -0.029  1.00 82.81           C  
ATOM    683  CB  TYR A  89      -5.090 -10.516   0.131  1.00 82.81           C  
ATOM    684  O   TYR A  89      -6.438 -13.523  -0.349  1.00 82.81           O  
ATOM    685  CG  TYR A  89      -3.980 -11.445   0.553  1.00 82.81           C  
ATOM    686  CD1 TYR A  89      -4.016 -12.094   1.787  1.00 82.81           C  
ATOM    687  CD2 TYR A  89      -2.891 -11.680  -0.280  1.00 82.81           C  
ATOM    688  CE1 TYR A  89      -2.994 -12.945   2.182  1.00 82.81           C  
ATOM    689  CE2 TYR A  89      -1.863 -12.539   0.104  1.00 82.81           C  
ATOM    690  OH  TYR A  89      -0.909 -14.008   1.720  1.00 82.81           O  
ATOM    691  CZ  TYR A  89      -1.924 -13.164   1.335  1.00 82.81           C  
ATOM    692  N   LEU A  90      -7.629 -12.141   0.895  1.00 82.31           N  
ATOM    693  CA  LEU A  90      -8.242 -13.211   1.683  1.00 82.31           C  
ATOM    694  C   LEU A  90      -9.148 -14.078   0.815  1.00 82.31           C  
ATOM    695  CB  LEU A  90      -9.039 -12.625   2.850  1.00 82.31           C  
ATOM    696  O   LEU A  90      -9.219 -15.289   1.005  1.00 82.31           O  
ATOM    697  CG  LEU A  90      -8.227 -12.008   3.986  1.00 82.31           C  
ATOM    698  CD1 LEU A  90      -9.148 -11.344   5.004  1.00 82.31           C  
ATOM    699  CD2 LEU A  90      -7.355 -13.062   4.656  1.00 82.31           C  
ATOM    700  N   SER A  91      -9.852 -13.469  -0.134  1.00 83.31           N  
ATOM    701  CA  SER A  91     -10.703 -14.234  -1.038  1.00 83.31           C  
ATOM    702  C   SER A  91      -9.883 -15.180  -1.907  1.00 83.31           C  
ATOM    703  CB  SER A  91     -11.523 -13.297  -1.925  1.00 83.31           C  
ATOM    704  O   SER A  91     -10.273 -16.328  -2.123  1.00 83.31           O  
ATOM    705  OG  SER A  91     -10.695 -12.672  -2.889  1.00 83.31           O  
ATOM    706  N   ASN A  92      -8.789 -14.656  -2.375  1.00 78.12           N  
ATOM    707  CA  ASN A  92      -7.918 -15.508  -3.180  1.00 78.12           C  
ATOM    708  C   ASN A  92      -7.320 -16.641  -2.352  1.00 78.12           C  
ATOM    709  CB  ASN A  92      -6.805 -14.680  -3.824  1.00 78.12           C  
ATOM    710  O   ASN A  92      -7.152 -17.766  -2.848  1.00 78.12           O  
ATOM    711  CG  ASN A  92      -7.250 -14.000  -5.102  1.00 78.12           C  
ATOM    712  ND2 ASN A  92      -7.105 -12.680  -5.156  1.00 78.12           N  
ATOM    713  OD1 ASN A  92      -7.723 -14.648  -6.035  1.00 78.12           O  
ATOM    714  N   PHE A  93      -7.121 -16.266  -1.081  1.00 73.44           N  
ATOM    715  CA  PHE A  93      -6.473 -17.234  -0.208  1.00 73.44           C  
ATOM    716  C   PHE A  93      -7.457 -18.312   0.239  1.00 73.44           C  
ATOM    717  CB  PHE A  93      -5.863 -16.547   1.014  1.00 73.44           C  
ATOM    718  O   PHE A  93      -7.164 -19.500   0.166  1.00 73.44           O  
ATOM    719  CG  PHE A  93      -5.020 -17.453   1.870  1.00 73.44           C  
ATOM    720  CD1 PHE A  93      -5.539 -18.016   3.027  1.00 73.44           C  
ATOM    721  CD2 PHE A  93      -3.705 -17.734   1.519  1.00 73.44           C  
ATOM    722  CE1 PHE A  93      -4.762 -18.859   3.822  1.00 73.44           C  
ATOM    723  CE2 PHE A  93      -2.922 -18.562   2.309  1.00 73.44           C  
ATOM    724  CZ  PHE A  93      -3.451 -19.125   3.459  1.00 73.44           C  
ATOM    725  N   PHE A  94      -8.664 -17.922   0.643  1.00 72.44           N  
ATOM    726  CA  PHE A  94      -9.578 -18.875   1.269  1.00 72.44           C  
ATOM    727  C   PHE A  94     -10.570 -19.422   0.251  1.00 72.44           C  
ATOM    728  CB  PHE A  94     -10.328 -18.203   2.430  1.00 72.44           C  
ATOM    729  O   PHE A  94     -11.055 -20.547   0.391  1.00 72.44           O  
ATOM    730  CG  PHE A  94      -9.469 -17.969   3.648  1.00 72.44           C  
ATOM    731  CD1 PHE A  94      -9.023 -19.047   4.410  1.00 72.44           C  
ATOM    732  CD2 PHE A  94      -9.125 -16.688   4.027  1.00 72.44           C  
ATOM    733  CE1 PHE A  94      -8.227 -18.828   5.539  1.00 72.44           C  
ATOM    734  CE2 PHE A  94      -8.336 -16.469   5.156  1.00 72.44           C  
ATOM    735  CZ  PHE A  94      -7.891 -17.531   5.910  1.00 72.44           C  
ATOM    736  N   CYS A  95     -11.078 -18.625  -0.764  1.00 70.75           N  
ATOM    737  CA  CYS A  95     -12.219 -19.031  -1.588  1.00 70.75           C  
ATOM    738  C   CYS A  95     -11.750 -19.531  -2.949  1.00 70.75           C  
ATOM    739  CB  CYS A  95     -13.180 -17.859  -1.771  1.00 70.75           C  
ATOM    740  O   CYS A  95     -12.555 -20.031  -3.740  1.00 70.75           O  
ATOM    741  SG  CYS A  95     -13.922 -17.281  -0.231  1.00 70.75           S  
ATOM    742  N   SER A  96     -10.547 -19.891  -3.254  1.00 66.94           N  
ATOM    743  CA  SER A  96     -10.023 -20.344  -4.535  1.00 66.94           C  
ATOM    744  C   SER A  96     -10.578 -19.500  -5.688  1.00 66.94           C  
ATOM    745  CB  SER A  96     -10.352 -21.812  -4.758  1.00 66.94           C  
ATOM    746  O   SER A  96     -10.836 -20.031  -6.770  1.00 66.94           O  
ATOM    747  OG  SER A  96      -9.430 -22.406  -5.660  1.00 66.94           O  
ATOM    748  N   ILE A  97     -11.164 -18.312  -5.355  1.00 70.69           N  
ATOM    749  CA  ILE A  97     -11.609 -17.422  -6.418  1.00 70.69           C  
ATOM    750  C   ILE A  97     -10.422 -16.609  -6.938  1.00 70.69           C  
ATOM    751  CB  ILE A  97     -12.727 -16.469  -5.930  1.00 70.69           C  
ATOM    752  O   ILE A  97      -9.664 -16.031  -6.156  1.00 70.69           O  
ATOM    753  CG1 ILE A  97     -13.922 -17.281  -5.406  1.00 70.69           C  
ATOM    754  CG2 ILE A  97     -13.156 -15.523  -7.051  1.00 70.69           C  
ATOM    755  CD1 ILE A  97     -14.969 -16.438  -4.688  1.00 70.69           C  
ATOM    756  N   SER A  98     -10.156 -16.828  -8.203  1.00 78.06           N  
ATOM    757  CA  SER A  98      -9.055 -16.109  -8.844  1.00 78.06           C  
ATOM    758  C   SER A  98      -9.461 -14.680  -9.211  1.00 78.06           C  
ATOM    759  CB  SER A  98      -8.586 -16.844 -10.094  1.00 78.06           C  
ATOM    760  O   SER A  98     -10.078 -14.453 -10.258  1.00 78.06           O  
ATOM    761  OG  SER A  98      -9.648 -17.000 -11.016  1.00 78.06           O  
ATOM    762  N   ILE A  99      -9.250 -13.789  -8.312  1.00 82.25           N  
ATOM    763  CA  ILE A  99      -9.531 -12.383  -8.578  1.00 82.25           C  
ATOM    764  C   ILE A  99      -8.219 -11.625  -8.789  1.00 82.25           C  
ATOM    765  CB  ILE A  99     -10.344 -11.742  -7.434  1.00 82.25           C  
ATOM    766  O   ILE A  99      -7.336 -11.656  -7.934  1.00 82.25           O  
ATOM    767  CG1 ILE A  99     -11.648 -12.508  -7.207  1.00 82.25           C  
ATOM    768  CG2 ILE A  99     -10.617 -10.266  -7.727  1.00 82.25           C  
ATOM    769  CD1 ILE A  99     -12.391 -12.117  -5.934  1.00 82.25           C  
ATOM    770  N   ASN A 100      -8.109 -11.109  -9.969  1.00 81.88           N  
ATOM    771  CA  ASN A 100      -6.938 -10.297 -10.258  1.00 81.88           C  
ATOM    772  C   ASN A 100      -7.039  -8.914  -9.609  1.00 81.88           C  
ATOM    773  CB  ASN A 100      -6.730 -10.164 -11.766  1.00 81.88           C  
ATOM    774  O   ASN A 100      -8.102  -8.289  -9.648  1.00 81.88           O  
ATOM    775  CG  ASN A 100      -6.211 -11.438 -12.398  1.00 81.88           C  
ATOM    776  ND2 ASN A 100      -6.711 -11.758 -13.586  1.00 81.88           N  
ATOM    777  OD1 ASN A 100      -5.363 -12.125 -11.828  1.00 81.88           O  
ATOM    778  N   PHE A 101      -6.004  -8.516  -8.938  1.00 79.25           N  
ATOM    779  CA  PHE A 101      -5.957  -7.219  -8.273  1.00 79.25           C  
ATOM    780  C   PHE A 101      -5.852  -6.094  -9.297  1.00 79.25           C  
ATOM    781  CB  PHE A 101      -4.777  -7.152  -7.301  1.00 79.25           C  
ATOM    782  O   PHE A 101      -4.977  -6.117 -10.164  1.00 79.25           O  
ATOM    783  CG  PHE A 101      -4.699  -5.859  -6.531  1.00 79.25           C  
ATOM    784  CD1 PHE A 101      -3.822  -4.855  -6.922  1.00 79.25           C  
ATOM    785  CD2 PHE A 101      -5.500  -5.648  -5.418  1.00 79.25           C  
ATOM    786  CE1 PHE A 101      -3.746  -3.658  -6.215  1.00 79.25           C  
ATOM    787  CE2 PHE A 101      -5.430  -4.457  -4.703  1.00 79.25           C  
ATOM    788  CZ  PHE A 101      -4.551  -3.463  -5.102  1.00 79.25           C  
ATOM    789  N   PRO A 102      -6.793  -5.129  -9.203  1.00 83.75           N  
ATOM    790  CA  PRO A 102      -6.664  -3.975 -10.102  1.00 83.75           C  
ATOM    791  C   PRO A 102      -5.465  -3.092  -9.758  1.00 83.75           C  
ATOM    792  CB  PRO A 102      -7.977  -3.219  -9.891  1.00 83.75           C  
ATOM    793  O   PRO A 102      -5.445  -2.459  -8.695  1.00 83.75           O  
ATOM    794  CG  PRO A 102      -8.875  -4.199  -9.211  1.00 83.75           C  
ATOM    795  CD  PRO A 102      -8.031  -5.156  -8.422  1.00 83.75           C  
ATOM    796  N   SER A 103      -4.617  -2.922 -10.648  1.00 83.00           N  
ATOM    797  CA  SER A 103      -3.352  -2.240 -10.391  1.00 83.00           C  
ATOM    798  C   SER A 103      -3.566  -0.747 -10.164  1.00 83.00           C  
ATOM    799  CB  SER A 103      -2.379  -2.453 -11.555  1.00 83.00           C  
ATOM    800  O   SER A 103      -2.764  -0.095  -9.492  1.00 83.00           O  
ATOM    801  OG  SER A 103      -2.963  -2.047 -12.781  1.00 83.00           O  
ATOM    802  N   PHE A 104      -4.645  -0.123 -10.680  1.00 87.81           N  
ATOM    803  CA  PHE A 104      -4.863   1.312 -10.531  1.00 87.81           C  
ATOM    804  C   PHE A 104      -5.105   1.681  -9.078  1.00 87.81           C  
ATOM    805  CB  PHE A 104      -6.051   1.763 -11.391  1.00 87.81           C  
ATOM    806  O   PHE A 104      -4.957   2.842  -8.688  1.00 87.81           O  
ATOM    807  CG  PHE A 104      -7.391   1.372 -10.828  1.00 87.81           C  
ATOM    808  CD1 PHE A 104      -8.008   0.194 -11.227  1.00 87.81           C  
ATOM    809  CD2 PHE A 104      -8.031   2.184  -9.898  1.00 87.81           C  
ATOM    810  CE1 PHE A 104      -9.250  -0.170 -10.703  1.00 87.81           C  
ATOM    811  CE2 PHE A 104      -9.266   1.828  -9.375  1.00 87.81           C  
ATOM    812  CZ  PHE A 104      -9.875   0.651  -9.781  1.00 87.81           C  
ATOM    813  N   PHE A 105      -5.477   0.652  -8.211  1.00 88.69           N  
ATOM    814  CA  PHE A 105      -5.625   0.879  -6.781  1.00 88.69           C  
ATOM    815  C   PHE A 105      -4.328   1.408  -6.180  1.00 88.69           C  
ATOM    816  CB  PHE A 105      -6.047  -0.411  -6.074  1.00 88.69           C  
ATOM    817  O   PHE A 105      -4.355   2.254  -5.285  1.00 88.69           O  
ATOM    818  CG  PHE A 105      -7.516  -0.713  -6.184  1.00 88.69           C  
ATOM    819  CD1 PHE A 105      -8.289  -0.125  -7.176  1.00 88.69           C  
ATOM    820  CD2 PHE A 105      -8.125  -1.585  -5.289  1.00 88.69           C  
ATOM    821  CE1 PHE A 105      -9.648  -0.402  -7.281  1.00 88.69           C  
ATOM    822  CE2 PHE A 105      -9.484  -1.867  -5.387  1.00 88.69           C  
ATOM    823  CZ  PHE A 105     -10.250  -1.273  -6.383  1.00 88.69           C  
ATOM    824  N   THR A 106      -3.262   0.917  -6.707  1.00 88.56           N  
ATOM    825  CA  THR A 106      -1.967   1.350  -6.191  1.00 88.56           C  
ATOM    826  C   THR A 106      -1.753   2.838  -6.449  1.00 88.56           C  
ATOM    827  CB  THR A 106      -0.817   0.546  -6.828  1.00 88.56           C  
ATOM    828  O   THR A 106      -1.234   3.555  -5.586  1.00 88.56           O  
ATOM    829  CG2 THR A 106       0.531   0.967  -6.250  1.00 88.56           C  
ATOM    830  OG1 THR A 106      -1.019  -0.849  -6.570  1.00 88.56           O  
ATOM    831  N   THR A 107      -2.184   3.311  -7.574  1.00 91.94           N  
ATOM    832  CA  THR A 107      -2.037   4.719  -7.918  1.00 91.94           C  
ATOM    833  C   THR A 107      -2.896   5.594  -7.012  1.00 91.94           C  
ATOM    834  CB  THR A 107      -2.414   4.977  -9.391  1.00 91.94           C  
ATOM    835  O   THR A 107      -2.441   6.629  -6.523  1.00 91.94           O  
ATOM    836  CG2 THR A 107      -2.205   6.441  -9.766  1.00 91.94           C  
ATOM    837  OG1 THR A 107      -1.600   4.156 -10.234  1.00 91.94           O  
ATOM    838  N   VAL A 108      -4.086   5.156  -6.734  1.00 94.75           N  
ATOM    839  CA  VAL A 108      -4.992   5.910  -5.875  1.00 94.75           C  
ATOM    840  C   VAL A 108      -4.438   5.961  -4.453  1.00 94.75           C  
ATOM    841  CB  VAL A 108      -6.410   5.297  -5.871  1.00 94.75           C  
ATOM    842  O   VAL A 108      -4.457   7.012  -3.811  1.00 94.75           O  
ATOM    843  CG1 VAL A 108      -7.297   5.992  -4.840  1.00 94.75           C  
ATOM    844  CG2 VAL A 108      -7.035   5.387  -7.266  1.00 94.75           C  
ATOM    845  N   MET A 109      -3.916   4.828  -4.031  1.00 95.06           N  
ATOM    846  CA  MET A 109      -3.363   4.777  -2.680  1.00 95.06           C  
ATOM    847  C   MET A 109      -2.111   5.641  -2.570  1.00 95.06           C  
ATOM    848  CB  MET A 109      -3.039   3.334  -2.285  1.00 95.06           C  
ATOM    849  O   MET A 109      -1.885   6.285  -1.545  1.00 95.06           O  
ATOM    850  CG  MET A 109      -4.266   2.457  -2.102  1.00 95.06           C  
ATOM    851  SD  MET A 109      -3.842   0.759  -1.554  1.00 95.06           S  
ATOM    852  CE  MET A 109      -3.281   1.099   0.138  1.00 95.06           C  
ATOM    853  N   THR A 110      -1.353   5.652  -3.604  1.00 95.62           N  
ATOM    854  CA  THR A 110      -0.176   6.512  -3.613  1.00 95.62           C  
ATOM    855  C   THR A 110      -0.581   7.984  -3.541  1.00 95.62           C  
ATOM    856  CB  THR A 110       0.680   6.273  -4.871  1.00 95.62           C  
ATOM    857  O   THR A 110       0.025   8.766  -2.805  1.00 95.62           O  
ATOM    858  CG2 THR A 110       1.931   7.148  -4.859  1.00 95.62           C  
ATOM    859  OG1 THR A 110       1.071   4.898  -4.922  1.00 95.62           O  
ATOM    860  N   CYS A 111      -1.574   8.383  -4.246  1.00 97.44           N  
ATOM    861  CA  CYS A 111      -2.076   9.758  -4.227  1.00 97.44           C  
ATOM    862  C   CYS A 111      -2.541  10.148  -2.830  1.00 97.44           C  
ATOM    863  CB  CYS A 111      -3.225   9.922  -5.223  1.00 97.44           C  
ATOM    864  O   CYS A 111      -2.186  11.219  -2.330  1.00 97.44           O  
ATOM    865  SG  CYS A 111      -3.967  11.562  -5.211  1.00 97.44           S  
ATOM    866  N   ALA A 112      -3.332   9.242  -2.209  1.00 97.62           N  
ATOM    867  CA  ALA A 112      -3.830   9.500  -0.862  1.00 97.62           C  
ATOM    868  C   ALA A 112      -2.682   9.602   0.137  1.00 97.62           C  
ATOM    869  CB  ALA A 112      -4.809   8.414  -0.434  1.00 97.62           C  
ATOM    870  O   ALA A 112      -2.688  10.469   1.016  1.00 97.62           O  
ATOM    871  N   TYR A 113      -1.711   8.711  -0.005  1.00 96.38           N  
ATOM    872  CA  TYR A 113      -0.542   8.711   0.868  1.00 96.38           C  
ATOM    873  C   TYR A 113       0.225  10.023   0.753  1.00 96.38           C  
ATOM    874  CB  TYR A 113       0.379   7.535   0.532  1.00 96.38           C  
ATOM    875  O   TYR A 113       0.521  10.664   1.763  1.00 96.38           O  
ATOM    876  CG  TYR A 113       1.655   7.516   1.338  1.00 96.38           C  
ATOM    877  CD1 TYR A 113       2.848   7.992   0.803  1.00 96.38           C  
ATOM    878  CD2 TYR A 113       1.671   7.016   2.635  1.00 96.38           C  
ATOM    879  CE1 TYR A 113       4.027   7.977   1.541  1.00 96.38           C  
ATOM    880  CE2 TYR A 113       2.844   6.992   3.383  1.00 96.38           C  
ATOM    881  OH  TYR A 113       5.180   7.449   3.564  1.00 96.38           O  
ATOM    882  CZ  TYR A 113       4.016   7.473   2.828  1.00 96.38           C  
ATOM    883  N   LEU A 114       0.511  10.539  -0.423  1.00 96.75           N  
ATOM    884  CA  LEU A 114       1.265  11.766  -0.647  1.00 96.75           C  
ATOM    885  C   LEU A 114       0.475  12.984  -0.176  1.00 96.75           C  
ATOM    886  CB  LEU A 114       1.617  11.914  -2.129  1.00 96.75           C  
ATOM    887  O   LEU A 114       1.036  13.898   0.437  1.00 96.75           O  
ATOM    888  CG  LEU A 114       2.666  10.953  -2.678  1.00 96.75           C  
ATOM    889  CD1 LEU A 114       2.844  11.156  -4.180  1.00 96.75           C  
ATOM    890  CD2 LEU A 114       3.992  11.125  -1.947  1.00 96.75           C  
ATOM    891  N   ALA A 115      -0.779  12.961  -0.493  1.00 97.25           N  
ATOM    892  CA  ALA A 115      -1.627  14.070  -0.057  1.00 97.25           C  
ATOM    893  C   ALA A 115      -1.646  14.180   1.465  1.00 97.25           C  
ATOM    894  CB  ALA A 115      -3.047  13.891  -0.592  1.00 97.25           C  
ATOM    895  O   ALA A 115      -1.542  15.273   2.016  1.00 97.25           O  
ATOM    896  N   GLY A 116      -1.812  13.062   2.150  1.00 95.25           N  
ATOM    897  CA  GLY A 116      -1.829  13.055   3.605  1.00 95.25           C  
ATOM    898  C   GLY A 116      -0.560  13.617   4.219  1.00 95.25           C  
ATOM    899  O   GLY A 116      -0.616  14.477   5.102  1.00 95.25           O  
ATOM    900  N   LEU A 117       0.530  13.211   3.697  1.00 93.56           N  
ATOM    901  CA  LEU A 117       1.817  13.680   4.199  1.00 93.56           C  
ATOM    902  C   LEU A 117       2.004  15.164   3.928  1.00 93.56           C  
ATOM    903  CB  LEU A 117       2.961  12.883   3.564  1.00 93.56           C  
ATOM    904  O   LEU A 117       2.488  15.906   4.789  1.00 93.56           O  
ATOM    905  CG  LEU A 117       4.348  13.086   4.176  1.00 93.56           C  
ATOM    906  CD1 LEU A 117       4.539  12.164   5.371  1.00 93.56           C  
ATOM    907  CD2 LEU A 117       5.434  12.844   3.129  1.00 93.56           C  
ATOM    908  N   SER A 118       1.608  15.586   2.803  1.00 94.44           N  
ATOM    909  CA  SER A 118       1.738  17.000   2.439  1.00 94.44           C  
ATOM    910  C   SER A 118       0.844  17.875   3.307  1.00 94.44           C  
ATOM    911  CB  SER A 118       1.394  17.203   0.964  1.00 94.44           C  
ATOM    912  O   SER A 118       1.248  18.969   3.721  1.00 94.44           O  
ATOM    913  OG  SER A 118       2.252  16.438   0.135  1.00 94.44           O  
ATOM    914  N   MET A 119      -0.337  17.391   3.613  1.00 94.06           N  
ATOM    915  CA  MET A 119      -1.254  18.156   4.457  1.00 94.06           C  
ATOM    916  C   MET A 119      -0.697  18.297   5.871  1.00 94.06           C  
ATOM    917  CB  MET A 119      -2.627  17.484   4.504  1.00 94.06           C  
ATOM    918  O   MET A 119      -0.783  19.375   6.473  1.00 94.06           O  
ATOM    919  CG  MET A 119      -3.381  17.531   3.186  1.00 94.06           C  
ATOM    920  SD  MET A 119      -3.762  19.250   2.670  1.00 94.06           S  
ATOM    921  CE  MET A 119      -4.559  18.938   1.070  1.00 94.06           C  
ATOM    922  N   LEU A 120      -0.135  17.281   6.367  1.00 92.19           N  
ATOM    923  CA  LEU A 120       0.436  17.312   7.711  1.00 92.19           C  
ATOM    924  C   LEU A 120       1.588  18.312   7.781  1.00 92.19           C  
ATOM    925  CB  LEU A 120       0.921  15.922   8.125  1.00 92.19           C  
ATOM    926  O   LEU A 120       1.683  19.094   8.734  1.00 92.19           O  
ATOM    927  CG  LEU A 120       1.408  15.781   9.570  1.00 92.19           C  
ATOM    928  CD1 LEU A 120       0.221  15.680  10.523  1.00 92.19           C  
ATOM    929  CD2 LEU A 120       2.318  14.562   9.703  1.00 92.19           C  
ATOM    930  N   SER A 121       2.439  18.266   6.812  1.00 92.56           N  
ATOM    931  CA  SER A 121       3.557  19.203   6.770  1.00 92.56           C  
ATOM    932  C   SER A 121       3.064  20.641   6.684  1.00 92.56           C  
ATOM    933  CB  SER A 121       4.469  18.891   5.582  1.00 92.56           C  
ATOM    934  O   SER A 121       3.619  21.531   7.328  1.00 92.56           O  
ATOM    935  OG  SER A 121       5.609  19.734   5.590  1.00 92.56           O  
ATOM    936  N   THR A 122       2.062  20.812   5.957  1.00 91.38           N  
ATOM    937  CA  THR A 122       1.514  22.156   5.801  1.00 91.38           C  
ATOM    938  C   THR A 122       0.889  22.641   7.105  1.00 91.38           C  
ATOM    939  CB  THR A 122       0.462  22.203   4.680  1.00 91.38           C  
ATOM    940  O   THR A 122       1.039  23.797   7.477  1.00 91.38           O  
ATOM    941  CG2 THR A 122      -0.056  23.625   4.465  1.00 91.38           C  
ATOM    942  OG1 THR A 122       1.053  21.734   3.459  1.00 91.38           O  
ATOM    943  N   VAL A 123       0.156  21.750   7.770  1.00 88.81           N  
ATOM    944  CA  VAL A 123      -0.452  22.109   9.047  1.00 88.81           C  
ATOM    945  C   VAL A 123       0.635  22.500  10.047  1.00 88.81           C  
ATOM    946  CB  VAL A 123      -1.296  20.938   9.617  1.00 88.81           C  
ATOM    947  O   VAL A 123       0.512  23.516  10.734  1.00 88.81           O  
ATOM    948  CG1 VAL A 123      -1.725  21.234  11.055  1.00 88.81           C  
ATOM    949  CG2 VAL A 123      -2.516  20.688   8.734  1.00 88.81           C  
ATOM    950  N   SER A 124       1.653  21.750  10.117  1.00 88.62           N  
ATOM    951  CA  SER A 124       2.754  22.031  11.039  1.00 88.62           C  
ATOM    952  C   SER A 124       3.436  23.359  10.695  1.00 88.62           C  
ATOM    953  CB  SER A 124       3.779  20.906  11.000  1.00 88.62           C  
ATOM    954  O   SER A 124       3.725  24.156  11.586  1.00 88.62           O  
ATOM    955  OG  SER A 124       4.828  21.141  11.930  1.00 88.62           O  
ATOM    956  N   THR A 125       3.648  23.625   9.398  1.00 88.62           N  
ATOM    957  CA  THR A 125       4.285  24.875   8.961  1.00 88.62           C  
ATOM    958  C   THR A 125       3.393  26.062   9.258  1.00 88.62           C  
ATOM    959  CB  THR A 125       4.605  24.828   7.453  1.00 88.62           C  
ATOM    960  O   THR A 125       3.877  27.109   9.711  1.00 88.62           O  
ATOM    961  CG2 THR A 125       5.332  26.094   7.008  1.00 88.62           C  
ATOM    962  OG1 THR A 125       5.434  23.688   7.184  1.00 88.62           O  
ATOM    963  N   GLU A 126       2.195  25.906   9.023  1.00 86.81           N  
ATOM    964  CA  GLU A 126       1.258  27.000   9.281  1.00 86.81           C  
ATOM    965  C   GLU A 126       1.199  27.328  10.773  1.00 86.81           C  
ATOM    966  CB  GLU A 126      -0.139  26.641   8.766  1.00 86.81           C  
ATOM    967  O   GLU A 126       1.139  28.500  11.148  1.00 86.81           O  
ATOM    968  CG  GLU A 126      -0.338  26.922   7.285  1.00 86.81           C  
ATOM    969  CD  GLU A 126      -0.696  28.359   6.988  1.00 86.81           C  
ATOM    970  OE1 GLU A 126      -0.597  28.781   5.816  1.00 86.81           O  
ATOM    971  OE2 GLU A 126      -1.078  29.078   7.941  1.00 86.81           O  
ATOM    972  N   ARG A 127       1.161  26.359  11.555  1.00 84.25           N  
ATOM    973  CA  ARG A 127       1.161  26.594  13.000  1.00 84.25           C  
ATOM    974  C   ARG A 127       2.451  27.281  13.438  1.00 84.25           C  
ATOM    975  CB  ARG A 127       0.977  25.281  13.758  1.00 84.25           C  
ATOM    976  O   ARG A 127       2.422  28.203  14.250  1.00 84.25           O  
ATOM    977  CG  ARG A 127       0.785  25.469  15.258  1.00 84.25           C  
ATOM    978  CD  ARG A 127      -0.439  26.312  15.570  1.00 84.25           C  
ATOM    979  NE  ARG A 127      -0.482  26.703  16.984  1.00 84.25           N  
ATOM    980  NH1 ARG A 127      -2.402  27.969  16.797  1.00 84.25           N  
ATOM    981  NH2 ARG A 127      -1.356  27.766  18.812  1.00 84.25           N  
ATOM    982  CZ  ARG A 127      -1.414  27.469  17.531  1.00 84.25           C  
ATOM    983  N   CYS A 128       3.465  26.875  12.930  1.00 85.75           N  
ATOM    984  CA  CYS A 128       4.750  27.484  13.250  1.00 85.75           C  
ATOM    985  C   CYS A 128       4.773  28.953  12.828  1.00 85.75           C  
ATOM    986  CB  CYS A 128       5.887  26.734  12.562  1.00 85.75           C  
ATOM    987  O   CYS A 128       5.250  29.812  13.570  1.00 85.75           O  
ATOM    988  SG  CYS A 128       7.527  27.375  12.945  1.00 85.75           S  
ATOM    989  N   LEU A 129       4.211  29.219  11.719  1.00 83.88           N  
ATOM    990  CA  LEU A 129       4.152  30.594  11.227  1.00 83.88           C  
ATOM    991  C   LEU A 129       3.236  31.438  12.102  1.00 83.88           C  
ATOM    992  CB  LEU A 129       3.666  30.625   9.781  1.00 83.88           C  
ATOM    993  O   LEU A 129       3.520  32.625  12.344  1.00 83.88           O  
ATOM    994  CG  LEU A 129       4.680  30.203   8.711  1.00 83.88           C  
ATOM    995  CD1 LEU A 129       3.990  30.047   7.359  1.00 83.88           C  
ATOM    996  CD2 LEU A 129       5.820  31.203   8.625  1.00 83.88           C  
ATOM    997  N   SER A 130       2.162  30.859  12.633  1.00 81.44           N  
ATOM    998  CA  SER A 130       1.232  31.578  13.492  1.00 81.44           C  
ATOM    999  C   SER A 130       1.884  31.953  14.820  1.00 81.44           C  
ATOM   1000  CB  SER A 130      -0.021  30.750  13.750  1.00 81.44           C  
ATOM   1001  O   SER A 130       1.558  33.000  15.414  1.00 81.44           O  
ATOM   1002  OG  SER A 130       0.234  29.734  14.719  1.00 81.44           O  
ATOM   1003  N   VAL A 131       2.812  31.141  15.211  1.00 80.19           N  
ATOM   1004  CA  VAL A 131       3.473  31.375  16.500  1.00 80.19           C  
ATOM   1005  C   VAL A 131       4.645  32.344  16.297  1.00 80.19           C  
ATOM   1006  CB  VAL A 131       3.961  30.062  17.125  1.00 80.19           C  
ATOM   1007  O   VAL A 131       4.859  33.250  17.109  1.00 80.19           O  
ATOM   1008  CG1 VAL A 131       4.852  30.344  18.344  1.00 80.19           C  
ATOM   1009  CG2 VAL A 131       2.770  29.188  17.531  1.00 80.19           C  
ATOM   1010  N   LEU A 132       5.336  32.250  15.180  1.00 82.38           N  
ATOM   1011  CA  LEU A 132       6.531  33.062  14.953  1.00 82.38           C  
ATOM   1012  C   LEU A 132       6.164  34.438  14.438  1.00 82.38           C  
ATOM   1013  CB  LEU A 132       7.461  32.344  13.953  1.00 82.38           C  
ATOM   1014  O   LEU A 132       6.828  35.406  14.773  1.00 82.38           O  
ATOM   1015  CG  LEU A 132       8.227  31.141  14.477  1.00 82.38           C  
ATOM   1016  CD1 LEU A 132       8.945  30.438  13.328  1.00 82.38           C  
ATOM   1017  CD2 LEU A 132       9.219  31.562  15.555  1.00 82.38           C  
ATOM   1018  N   TRP A 133       5.168  34.406  13.609  1.00 82.88           N  
ATOM   1019  CA  TRP A 133       4.734  35.656  13.047  1.00 82.88           C  
ATOM   1020  C   TRP A 133       3.238  35.875  13.258  1.00 82.88           C  
ATOM   1021  CB  TRP A 133       5.066  35.750  11.555  1.00 82.88           C  
ATOM   1022  O   TRP A 133       2.469  35.906  12.297  1.00 82.88           O  
ATOM   1023  CG  TRP A 133       6.535  35.781  11.258  1.00 82.88           C  
ATOM   1024  CD1 TRP A 133       7.480  36.531  11.891  1.00 82.88           C  
ATOM   1025  CD2 TRP A 133       7.223  35.031  10.250  1.00 82.88           C  
ATOM   1026  CE2 TRP A 133       8.586  35.375  10.320  1.00 82.88           C  
ATOM   1027  CE3 TRP A 133       6.816  34.094   9.281  1.00 82.88           C  
ATOM   1028  NE1 TRP A 133       8.719  36.312  11.328  1.00 82.88           N  
ATOM   1029  CH2 TRP A 133       9.125  33.938   8.539  1.00 82.88           C  
ATOM   1030  CZ2 TRP A 133       9.547  34.844   9.477  1.00 82.88           C  
ATOM   1031  CZ3 TRP A 133       7.773  33.562   8.438  1.00 82.88           C  
ATOM   1032  N   PRO A 134       2.809  36.125  14.453  1.00 77.44           N  
ATOM   1033  CA  PRO A 134       1.383  36.250  14.773  1.00 77.44           C  
ATOM   1034  C   PRO A 134       0.698  37.406  14.062  1.00 77.44           C  
ATOM   1035  CB  PRO A 134       1.376  36.438  16.297  1.00 77.44           C  
ATOM   1036  O   PRO A 134      -0.455  37.281  13.648  1.00 77.44           O  
ATOM   1037  CG  PRO A 134       2.770  36.875  16.625  1.00 77.44           C  
ATOM   1038  CD  PRO A 134       3.691  36.375  15.555  1.00 77.44           C  
ATOM   1039  N   ILE A 135       1.298  38.562  13.945  1.00 75.44           N  
ATOM   1040  CA  ILE A 135       0.701  39.750  13.328  1.00 75.44           C  
ATOM   1041  C   ILE A 135       0.431  39.469  11.852  1.00 75.44           C  
ATOM   1042  CB  ILE A 135       1.606  41.000  13.492  1.00 75.44           C  
ATOM   1043  O   ILE A 135      -0.658  39.781  11.352  1.00 75.44           O  
ATOM   1044  CG1 ILE A 135       1.789  41.312  14.984  1.00 75.44           C  
ATOM   1045  CG2 ILE A 135       1.029  42.188  12.734  1.00 75.44           C  
ATOM   1046  CD1 ILE A 135       2.820  42.406  15.250  1.00 75.44           C  
ATOM   1047  N   TRP A 136       1.443  38.875  11.219  1.00 75.31           N  
ATOM   1048  CA  TRP A 136       1.253  38.594   9.805  1.00 75.31           C  
ATOM   1049  C   TRP A 136       0.140  37.562   9.617  1.00 75.31           C  
ATOM   1050  CB  TRP A 136       2.555  38.062   9.188  1.00 75.31           C  
ATOM   1051  O   TRP A 136      -0.697  37.688   8.719  1.00 75.31           O  
ATOM   1052  CG  TRP A 136       2.436  37.688   7.738  1.00 75.31           C  
ATOM   1053  CD1 TRP A 136       2.562  38.531   6.664  1.00 75.31           C  
ATOM   1054  CD2 TRP A 136       2.162  36.406   7.203  1.00 75.31           C  
ATOM   1055  CE2 TRP A 136       2.139  36.531   5.797  1.00 75.31           C  
ATOM   1056  CE3 TRP A 136       1.936  35.125   7.777  1.00 75.31           C  
ATOM   1057  NE1 TRP A 136       2.385  37.844   5.492  1.00 75.31           N  
ATOM   1058  CH2 TRP A 136       1.677  34.219   5.547  1.00 75.31           C  
ATOM   1059  CZ2 TRP A 136       1.896  35.438   4.957  1.00 75.31           C  
ATOM   1060  CZ3 TRP A 136       1.694  34.062   6.941  1.00 75.31           C  
ATOM   1061  N   TYR A 137       0.097  36.594  10.375  1.00 74.81           N  
ATOM   1062  CA  TYR A 137      -0.868  35.500  10.250  1.00 74.81           C  
ATOM   1063  C   TYR A 137      -2.289  36.000  10.469  1.00 74.81           C  
ATOM   1064  CB  TYR A 137      -0.553  34.375  11.242  1.00 74.81           C  
ATOM   1065  O   TYR A 137      -3.207  35.625   9.734  1.00 74.81           O  
ATOM   1066  CG  TYR A 137      -1.328  33.094  10.992  1.00 74.81           C  
ATOM   1067  CD1 TYR A 137      -2.453  32.781  11.750  1.00 74.81           C  
ATOM   1068  CD2 TYR A 137      -0.938  32.219   9.992  1.00 74.81           C  
ATOM   1069  CE1 TYR A 137      -3.170  31.625  11.523  1.00 74.81           C  
ATOM   1070  CE2 TYR A 137      -1.646  31.047   9.758  1.00 74.81           C  
ATOM   1071  OH  TYR A 137      -3.465  29.594  10.297  1.00 74.81           O  
ATOM   1072  CZ  TYR A 137      -2.760  30.750  10.523  1.00 74.81           C  
ATOM   1073  N   ARG A 138      -2.373  36.969  11.312  1.00 72.06           N  
ATOM   1074  CA  ARG A 138      -3.709  37.438  11.664  1.00 72.06           C  
ATOM   1075  C   ARG A 138      -4.156  38.562  10.734  1.00 72.06           C  
ATOM   1076  CB  ARG A 138      -3.742  37.938  13.117  1.00 72.06           C  
ATOM   1077  O   ARG A 138      -5.320  38.625  10.328  1.00 72.06           O  
ATOM   1078  CG  ARG A 138      -3.674  36.812  14.133  1.00 72.06           C  
ATOM   1079  CD  ARG A 138      -3.762  37.344  15.562  1.00 72.06           C  
ATOM   1080  NE  ARG A 138      -3.457  36.281  16.547  1.00 72.06           N  
ATOM   1081  NH1 ARG A 138      -3.641  37.688  18.375  1.00 72.06           N  
ATOM   1082  NH2 ARG A 138      -3.123  35.469  18.656  1.00 72.06           N  
ATOM   1083  CZ  ARG A 138      -3.408  36.469  17.859  1.00 72.06           C  
ATOM   1084  N   CYS A 139      -3.291  39.375  10.359  1.00 73.88           N  
ATOM   1085  CA  CYS A 139      -3.688  40.594   9.680  1.00 73.88           C  
ATOM   1086  C   CYS A 139      -3.480  40.469   8.172  1.00 73.88           C  
ATOM   1087  CB  CYS A 139      -2.896  41.781  10.211  1.00 73.88           C  
ATOM   1088  O   CYS A 139      -4.191  41.094   7.391  1.00 73.88           O  
ATOM   1089  SG  CYS A 139      -3.213  42.156  11.953  1.00 73.88           S  
ATOM   1090  N   ARG A 140      -2.617  39.781   7.773  1.00 74.56           N  
ATOM   1091  CA  ARG A 140      -2.236  39.844   6.363  1.00 74.56           C  
ATOM   1092  C   ARG A 140      -2.594  38.531   5.656  1.00 74.56           C  
ATOM   1093  CB  ARG A 140      -0.738  40.125   6.223  1.00 74.56           C  
ATOM   1094  O   ARG A 140      -2.645  38.500   4.426  1.00 74.56           O  
ATOM   1095  CG  ARG A 140      -0.335  41.531   6.609  1.00 74.56           C  
ATOM   1096  CD  ARG A 140       0.983  41.938   5.965  1.00 74.56           C  
ATOM   1097  NE  ARG A 140       1.450  43.219   6.465  1.00 74.56           N  
ATOM   1098  NH1 ARG A 140       3.025  43.531   4.801  1.00 74.56           N  
ATOM   1099  NH2 ARG A 140       2.756  45.125   6.438  1.00 74.56           N  
ATOM   1100  CZ  ARG A 140       2.410  43.969   5.898  1.00 74.56           C  
ATOM   1101  N   ARG A 141      -3.025  37.469   6.324  1.00 78.50           N  
ATOM   1102  CA  ARG A 141      -3.275  36.188   5.695  1.00 78.50           C  
ATOM   1103  C   ARG A 141      -4.602  36.188   4.945  1.00 78.50           C  
ATOM   1104  CB  ARG A 141      -3.264  35.062   6.738  1.00 78.50           C  
ATOM   1105  O   ARG A 141      -5.637  36.562   5.504  1.00 78.50           O  
ATOM   1106  CG  ARG A 141      -3.451  33.688   6.152  1.00 78.50           C  
ATOM   1107  CD  ARG A 141      -3.482  32.625   7.234  1.00 78.50           C  
ATOM   1108  NE  ARG A 141      -3.729  31.281   6.676  1.00 78.50           N  
ATOM   1109  NH1 ARG A 141      -5.441  30.766   8.133  1.00 78.50           N  
ATOM   1110  NH2 ARG A 141      -4.789  29.250   6.535  1.00 78.50           N  
ATOM   1111  CZ  ARG A 141      -4.652  30.438   7.117  1.00 78.50           C  
ATOM   1112  N   PRO A 142      -4.512  35.906   3.600  1.00 80.44           N  
ATOM   1113  CA  PRO A 142      -5.770  35.812   2.850  1.00 80.44           C  
ATOM   1114  C   PRO A 142      -6.723  34.781   3.428  1.00 80.44           C  
ATOM   1115  CB  PRO A 142      -5.309  35.438   1.444  1.00 80.44           C  
ATOM   1116  O   PRO A 142      -6.277  33.750   3.924  1.00 80.44           O  
ATOM   1117  CG  PRO A 142      -3.846  35.719   1.420  1.00 80.44           C  
ATOM   1118  CD  PRO A 142      -3.342  35.750   2.834  1.00 80.44           C  
ATOM   1119  N   ARG A 143      -7.977  34.969   3.402  1.00 76.50           N  
ATOM   1120  CA  ARG A 143      -9.016  34.125   4.008  1.00 76.50           C  
ATOM   1121  C   ARG A 143      -9.086  32.781   3.332  1.00 76.50           C  
ATOM   1122  CB  ARG A 143     -10.375  34.844   3.926  1.00 76.50           C  
ATOM   1123  O   ARG A 143      -9.336  31.766   3.990  1.00 76.50           O  
ATOM   1124  CG  ARG A 143     -10.570  35.938   4.961  1.00 76.50           C  
ATOM   1125  CD  ARG A 143     -11.977  36.500   4.918  1.00 76.50           C  
ATOM   1126  NE  ARG A 143     -12.164  37.562   5.918  1.00 76.50           N  
ATOM   1127  NH1 ARG A 143     -14.312  38.094   5.266  1.00 76.50           N  
ATOM   1128  NH2 ARG A 143     -13.328  39.219   7.000  1.00 76.50           N  
ATOM   1129  CZ  ARG A 143     -13.266  38.281   6.059  1.00 76.50           C  
ATOM   1130  N   HIS A 144      -8.805  32.719   2.027  1.00 83.00           N  
ATOM   1131  CA  HIS A 144      -9.000  31.453   1.312  1.00 83.00           C  
ATOM   1132  C   HIS A 144      -7.664  30.766   1.010  1.00 83.00           C  
ATOM   1133  CB  HIS A 144      -9.773  31.688   0.012  1.00 83.00           C  
ATOM   1134  O   HIS A 144      -7.590  29.906   0.143  1.00 83.00           O  
ATOM   1135  CG  HIS A 144     -11.125  32.281   0.222  1.00 83.00           C  
ATOM   1136  CD2 HIS A 144     -11.648  33.469  -0.164  1.00 83.00           C  
ATOM   1137  ND1 HIS A 144     -12.125  31.625   0.909  1.00 83.00           N  
ATOM   1138  CE1 HIS A 144     -13.211  32.375   0.936  1.00 83.00           C  
ATOM   1139  NE2 HIS A 144     -12.945  33.500   0.292  1.00 83.00           N  
ATOM   1140  N   LEU A 145      -6.656  31.172   1.682  1.00 86.50           N  
ATOM   1141  CA  LEU A 145      -5.328  30.641   1.426  1.00 86.50           C  
ATOM   1142  C   LEU A 145      -5.273  29.141   1.768  1.00 86.50           C  
ATOM   1143  CB  LEU A 145      -4.273  31.391   2.234  1.00 86.50           C  
ATOM   1144  O   LEU A 145      -4.688  28.359   1.023  1.00 86.50           O  
ATOM   1145  CG  LEU A 145      -2.826  30.922   2.066  1.00 86.50           C  
ATOM   1146  CD1 LEU A 145      -2.354  31.172   0.637  1.00 86.50           C  
ATOM   1147  CD2 LEU A 145      -1.916  31.641   3.062  1.00 86.50           C  
ATOM   1148  N   SER A 146      -5.855  28.719   2.822  1.00 87.56           N  
ATOM   1149  CA  SER A 146      -5.820  27.328   3.240  1.00 87.56           C  
ATOM   1150  C   SER A 146      -6.516  26.422   2.223  1.00 87.56           C  
ATOM   1151  CB  SER A 146      -6.477  27.156   4.609  1.00 87.56           C  
ATOM   1152  O   SER A 146      -6.016  25.344   1.898  1.00 87.56           O  
ATOM   1153  OG  SER A 146      -7.812  27.625   4.590  1.00 87.56           O  
ATOM   1154  N   ALA A 147      -7.637  26.891   1.632  1.00 89.75           N  
ATOM   1155  CA  ALA A 147      -8.352  26.109   0.625  1.00 89.75           C  
ATOM   1156  C   ALA A 147      -7.527  25.984  -0.656  1.00 89.75           C  
ATOM   1157  CB  ALA A 147      -9.703  26.734   0.323  1.00 89.75           C  
ATOM   1158  O   ALA A 147      -7.461  24.906  -1.258  1.00 89.75           O  
ATOM   1159  N   VAL A 148      -6.910  27.062  -1.026  1.00 92.88           N  
ATOM   1160  CA  VAL A 148      -6.102  27.078  -2.240  1.00 92.88           C  
ATOM   1161  C   VAL A 148      -4.898  26.156  -2.068  1.00 92.88           C  
ATOM   1162  CB  VAL A 148      -5.633  28.500  -2.594  1.00 92.88           C  
ATOM   1163  O   VAL A 148      -4.570  25.375  -2.969  1.00 92.88           O  
ATOM   1164  CG1 VAL A 148      -4.590  28.469  -3.709  1.00 92.88           C  
ATOM   1165  CG2 VAL A 148      -6.824  29.375  -3.000  1.00 92.88           C  
ATOM   1166  N   VAL A 149      -4.242  26.172  -0.949  1.00 93.50           N  
ATOM   1167  CA  VAL A 149      -3.082  25.344  -0.677  1.00 93.50           C  
ATOM   1168  C   VAL A 149      -3.492  23.859  -0.688  1.00 93.50           C  
ATOM   1169  CB  VAL A 149      -2.426  25.703   0.676  1.00 93.50           C  
ATOM   1170  O   VAL A 149      -2.777  23.016  -1.231  1.00 93.50           O  
ATOM   1171  CG1 VAL A 149      -1.375  24.656   1.060  1.00 93.50           C  
ATOM   1172  CG2 VAL A 149      -1.806  27.094   0.613  1.00 93.50           C  
ATOM   1173  N   CYS A 150      -4.648  23.500  -0.158  1.00 92.94           N  
ATOM   1174  CA  CYS A 150      -5.129  22.125  -0.161  1.00 92.94           C  
ATOM   1175  C   CYS A 150      -5.359  21.625  -1.584  1.00 92.94           C  
ATOM   1176  CB  CYS A 150      -6.426  22.016   0.642  1.00 92.94           C  
ATOM   1177  O   CYS A 150      -4.938  20.531  -1.936  1.00 92.94           O  
ATOM   1178  SG  CYS A 150      -6.176  22.016   2.430  1.00 92.94           S  
ATOM   1179  N   VAL A 151      -5.988  22.469  -2.408  1.00 95.25           N  
ATOM   1180  CA  VAL A 151      -6.270  22.094  -3.787  1.00 95.25           C  
ATOM   1181  C   VAL A 151      -4.957  21.875  -4.543  1.00 95.25           C  
ATOM   1182  CB  VAL A 151      -7.137  23.141  -4.508  1.00 95.25           C  
ATOM   1183  O   VAL A 151      -4.824  20.922  -5.312  1.00 95.25           O  
ATOM   1184  CG1 VAL A 151      -7.180  22.875  -6.012  1.00 95.25           C  
ATOM   1185  CG2 VAL A 151      -8.547  23.156  -3.924  1.00 95.25           C  
ATOM   1186  N   LEU A 152      -3.992  22.656  -4.305  1.00 96.56           N  
ATOM   1187  CA  LEU A 152      -2.701  22.547  -4.977  1.00 96.56           C  
ATOM   1188  C   LEU A 152      -1.967  21.297  -4.535  1.00 96.56           C  
ATOM   1189  CB  LEU A 152      -1.842  23.781  -4.688  1.00 96.56           C  
ATOM   1190  O   LEU A 152      -1.332  20.625  -5.352  1.00 96.56           O  
ATOM   1191  CG  LEU A 152      -2.256  25.078  -5.391  1.00 96.56           C  
ATOM   1192  CD1 LEU A 152      -1.357  26.234  -4.949  1.00 96.56           C  
ATOM   1193  CD2 LEU A 152      -2.209  24.906  -6.902  1.00 96.56           C  
ATOM   1194  N   LEU A 153      -2.062  20.969  -3.299  1.00 96.50           N  
ATOM   1195  CA  LEU A 153      -1.388  19.781  -2.783  1.00 96.50           C  
ATOM   1196  C   LEU A 153      -2.039  18.500  -3.318  1.00 96.50           C  
ATOM   1197  CB  LEU A 153      -1.409  19.766  -1.252  1.00 96.50           C  
ATOM   1198  O   LEU A 153      -1.346  17.547  -3.660  1.00 96.50           O  
ATOM   1199  CG  LEU A 153      -0.489  20.766  -0.557  1.00 96.50           C  
ATOM   1200  CD1 LEU A 153      -0.705  20.734   0.953  1.00 96.50           C  
ATOM   1201  CD2 LEU A 153       0.969  20.484  -0.901  1.00 96.50           C  
ATOM   1202  N   TRP A 154      -3.367  18.547  -3.434  1.00 97.25           N  
ATOM   1203  CA  TRP A 154      -4.047  17.406  -4.043  1.00 97.25           C  
ATOM   1204  C   TRP A 154      -3.650  17.250  -5.508  1.00 97.25           C  
ATOM   1205  CB  TRP A 154      -5.566  17.562  -3.926  1.00 97.25           C  
ATOM   1206  O   TRP A 154      -3.398  16.141  -5.980  1.00 97.25           O  
ATOM   1207  CG  TRP A 154      -6.145  16.969  -2.672  1.00 97.25           C  
ATOM   1208  CD1 TRP A 154      -6.570  17.641  -1.565  1.00 97.25           C  
ATOM   1209  CD2 TRP A 154      -6.352  15.578  -2.398  1.00 97.25           C  
ATOM   1210  CE2 TRP A 154      -6.906  15.492  -1.104  1.00 97.25           C  
ATOM   1211  CE3 TRP A 154      -6.117  14.398  -3.121  1.00 97.25           C  
ATOM   1212  NE1 TRP A 154      -7.031  16.766  -0.618  1.00 97.25           N  
ATOM   1213  CH2 TRP A 154      -7.004  13.125  -1.246  1.00 97.25           C  
ATOM   1214  CZ2 TRP A 154      -7.238  14.266  -0.517  1.00 97.25           C  
ATOM   1215  CZ3 TRP A 154      -6.449  13.188  -2.535  1.00 97.25           C  
ATOM   1216  N   ALA A 155      -3.582  18.375  -6.184  1.00 97.50           N  
ATOM   1217  CA  ALA A 155      -3.219  18.344  -7.602  1.00 97.50           C  
ATOM   1218  C   ALA A 155      -1.794  17.844  -7.793  1.00 97.50           C  
ATOM   1219  CB  ALA A 155      -3.373  19.734  -8.211  1.00 97.50           C  
ATOM   1220  O   ALA A 155      -1.530  17.031  -8.688  1.00 97.50           O  
ATOM   1221  N   LEU A 156      -0.926  18.281  -6.969  1.00 97.19           N  
ATOM   1222  CA  LEU A 156       0.461  17.844  -7.047  1.00 97.19           C  
ATOM   1223  C   LEU A 156       0.576  16.359  -6.730  1.00 97.19           C  
ATOM   1224  CB  LEU A 156       1.337  18.641  -6.082  1.00 97.19           C  
ATOM   1225  O   LEU A 156       1.283  15.617  -7.426  1.00 97.19           O  
ATOM   1226  CG  LEU A 156       2.816  18.266  -6.031  1.00 97.19           C  
ATOM   1227  CD1 LEU A 156       3.482  18.531  -7.375  1.00 97.19           C  
ATOM   1228  CD2 LEU A 156       3.525  19.031  -4.918  1.00 97.19           C  
ATOM   1229  N   SER A 157      -0.103  15.914  -5.688  1.00 97.25           N  
ATOM   1230  CA  SER A 157      -0.084  14.500  -5.324  1.00 97.25           C  
ATOM   1231  C   SER A 157      -0.668  13.641  -6.434  1.00 97.25           C  
ATOM   1232  CB  SER A 157      -0.859  14.273  -4.027  1.00 97.25           C  
ATOM   1233  O   SER A 157      -0.150  12.555  -6.727  1.00 97.25           O  
ATOM   1234  OG  SER A 157      -0.258  14.969  -2.949  1.00 97.25           O  
ATOM   1235  N   LEU A 158      -1.720  14.156  -7.055  1.00 97.31           N  
ATOM   1236  CA  LEU A 158      -2.334  13.430  -8.164  1.00 97.31           C  
ATOM   1237  C   LEU A 158      -1.384  13.352  -9.352  1.00 97.31           C  
ATOM   1238  CB  LEU A 158      -3.643  14.102  -8.586  1.00 97.31           C  
ATOM   1239  O   LEU A 158      -1.245  12.289  -9.969  1.00 97.31           O  
ATOM   1240  CG  LEU A 158      -4.449  13.398  -9.672  1.00 97.31           C  
ATOM   1241  CD1 LEU A 158      -4.949  12.047  -9.172  1.00 97.31           C  
ATOM   1242  CD2 LEU A 158      -5.613  14.266 -10.133  1.00 97.31           C  
ATOM   1243  N   LEU A 159      -0.732  14.398  -9.633  1.00 97.44           N  
ATOM   1244  CA  LEU A 159       0.209  14.430 -10.750  1.00 97.44           C  
ATOM   1245  C   LEU A 159       1.353  13.445 -10.523  1.00 97.44           C  
ATOM   1246  CB  LEU A 159       0.766  15.844 -10.945  1.00 97.44           C  
ATOM   1247  O   LEU A 159       1.657  12.633 -11.398  1.00 97.44           O  
ATOM   1248  CG  LEU A 159       1.833  16.016 -12.023  1.00 97.44           C  
ATOM   1249  CD1 LEU A 159       1.244  15.711 -13.398  1.00 97.44           C  
ATOM   1250  CD2 LEU A 159       2.420  17.422 -11.984  1.00 97.44           C  
ATOM   1251  N   LEU A 160       1.965  13.477  -9.383  1.00 96.56           N  
ATOM   1252  CA  LEU A 160       3.080  12.586  -9.086  1.00 96.56           C  
ATOM   1253  C   LEU A 160       2.633  11.125  -9.094  1.00 96.56           C  
ATOM   1254  CB  LEU A 160       3.691  12.930  -7.723  1.00 96.56           C  
ATOM   1255  O   LEU A 160       3.344  10.258  -9.602  1.00 96.56           O  
ATOM   1256  CG  LEU A 160       4.516  14.219  -7.660  1.00 96.56           C  
ATOM   1257  CD1 LEU A 160       4.953  14.500  -6.227  1.00 96.56           C  
ATOM   1258  CD2 LEU A 160       5.727  14.125  -8.586  1.00 96.56           C  
ATOM   1259  N   SER A 161       1.454  10.844  -8.586  1.00 95.69           N  
ATOM   1260  CA  SER A 161       0.962   9.469  -8.523  1.00 95.69           C  
ATOM   1261  C   SER A 161       0.630   8.938  -9.914  1.00 95.69           C  
ATOM   1262  CB  SER A 161      -0.274   9.383  -7.625  1.00 95.69           C  
ATOM   1263  O   SER A 161       0.867   7.766 -10.211  1.00 95.69           O  
ATOM   1264  OG  SER A 161      -1.340  10.148  -8.164  1.00 95.69           O  
ATOM   1265  N   ILE A 162       0.033   9.828 -10.766  1.00 95.12           N  
ATOM   1266  CA  ILE A 162      -0.301   9.398 -12.125  1.00 95.12           C  
ATOM   1267  C   ILE A 162       0.980   9.117 -12.906  1.00 95.12           C  
ATOM   1268  CB  ILE A 162      -1.157  10.453 -12.852  1.00 95.12           C  
ATOM   1269  O   ILE A 162       1.066   8.133 -13.641  1.00 95.12           O  
ATOM   1270  CG1 ILE A 162      -2.594  10.445 -12.320  1.00 95.12           C  
ATOM   1271  CG2 ILE A 162      -1.137  10.219 -14.367  1.00 95.12           C  
ATOM   1272  CD1 ILE A 162      -3.469  11.562 -12.867  1.00 95.12           C  
ATOM   1273  N   LEU A 163       1.956   9.930 -12.750  1.00 93.69           N  
ATOM   1274  CA  LEU A 163       3.221   9.734 -13.453  1.00 93.69           C  
ATOM   1275  C   LEU A 163       3.920   8.469 -12.969  1.00 93.69           C  
ATOM   1276  CB  LEU A 163       4.137  10.945 -13.250  1.00 93.69           C  
ATOM   1277  O   LEU A 163       4.422   7.688 -13.781  1.00 93.69           O  
ATOM   1278  CG  LEU A 163       3.748  12.219 -14.000  1.00 93.69           C  
ATOM   1279  CD1 LEU A 163       4.488  13.422 -13.422  1.00 93.69           C  
ATOM   1280  CD2 LEU A 163       4.039  12.070 -15.492  1.00 93.69           C  
ATOM   1281  N   GLU A 164       3.947   8.242 -11.727  1.00 91.50           N  
ATOM   1282  CA  GLU A 164       4.523   7.016 -11.180  1.00 91.50           C  
ATOM   1283  C   GLU A 164       3.736   5.785 -11.625  1.00 91.50           C  
ATOM   1284  CB  GLU A 164       4.574   7.082  -9.656  1.00 91.50           C  
ATOM   1285  O   GLU A 164       4.320   4.789 -12.062  1.00 91.50           O  
ATOM   1286  CG  GLU A 164       5.316   5.918  -9.008  1.00 91.50           C  
ATOM   1287  CD  GLU A 164       4.398   4.793  -8.570  1.00 91.50           C  
ATOM   1288  OE1 GLU A 164       4.902   3.701  -8.211  1.00 91.50           O  
ATOM   1289  OE2 GLU A 164       3.164   5.000  -8.570  1.00 91.50           O  
ATOM   1290  N   GLY A 165       2.416   5.906 -11.570  1.00 90.25           N  
ATOM   1291  CA  GLY A 165       1.568   4.793 -11.969  1.00 90.25           C  
ATOM   1292  C   GLY A 165       1.701   4.434 -13.438  1.00 90.25           C  
ATOM   1293  O   GLY A 165       1.761   3.256 -13.789  1.00 90.25           O  
ATOM   1294  N   LYS A 166       1.795   5.402 -14.258  1.00 90.56           N  
ATOM   1295  CA  LYS A 166       1.913   5.160 -15.695  1.00 90.56           C  
ATOM   1296  C   LYS A 166       3.242   4.492 -16.031  1.00 90.56           C  
ATOM   1297  CB  LYS A 166       1.774   6.469 -16.469  1.00 90.56           C  
ATOM   1298  O   LYS A 166       3.273   3.477 -16.734  1.00 90.56           O  
ATOM   1299  CG  LYS A 166       1.845   6.305 -17.984  1.00 90.56           C  
ATOM   1300  CD  LYS A 166       1.744   7.645 -18.703  1.00 90.56           C  
ATOM   1301  CE  LYS A 166       1.905   7.492 -20.203  1.00 90.56           C  
ATOM   1302  NZ  LYS A 166       1.810   8.805 -20.906  1.00 90.56           N  
ATOM   1303  N   PHE A 167       4.301   4.961 -15.461  1.00 90.25           N  
ATOM   1304  CA  PHE A 167       5.621   4.500 -15.883  1.00 90.25           C  
ATOM   1305  C   PHE A 167       6.031   3.250 -15.109  1.00 90.25           C  
ATOM   1306  CB  PHE A 167       6.664   5.605 -15.688  1.00 90.25           C  
ATOM   1307  O   PHE A 167       6.855   2.467 -15.586  1.00 90.25           O  
ATOM   1308  CG  PHE A 167       6.570   6.711 -16.703  1.00 90.25           C  
ATOM   1309  CD1 PHE A 167       6.980   6.512 -18.016  1.00 90.25           C  
ATOM   1310  CD2 PHE A 167       6.070   7.957 -16.344  1.00 90.25           C  
ATOM   1311  CE1 PHE A 167       6.898   7.535 -18.953  1.00 90.25           C  
ATOM   1312  CE2 PHE A 167       5.984   8.984 -17.281  1.00 90.25           C  
ATOM   1313  CZ  PHE A 167       6.398   8.773 -18.578  1.00 90.25           C  
ATOM   1314  N   CYS A 168       5.453   3.016 -13.953  1.00 87.88           N  
ATOM   1315  CA  CYS A 168       5.770   1.802 -13.211  1.00 87.88           C  
ATOM   1316  C   CYS A 168       4.824   0.668 -13.594  1.00 87.88           C  
ATOM   1317  CB  CYS A 168       5.691   2.061 -11.711  1.00 87.88           C  
ATOM   1318  O   CYS A 168       4.949  -0.447 -13.078  1.00 87.88           O  
ATOM   1319  SG  CYS A 168       6.996   3.145 -11.086  1.00 87.88           S  
ATOM   1320  N   GLY A 169       3.826   0.916 -14.469  1.00 86.81           N  
ATOM   1321  CA  GLY A 169       2.990  -0.135 -15.023  1.00 86.81           C  
ATOM   1322  C   GLY A 169       1.747  -0.409 -14.195  1.00 86.81           C  
ATOM   1323  O   GLY A 169       1.173  -1.498 -14.273  1.00 86.81           O  
ATOM   1324  N   PHE A 170       1.395   0.529 -13.352  1.00 86.44           N  
ATOM   1325  CA  PHE A 170       0.196   0.344 -12.539  1.00 86.44           C  
ATOM   1326  C   PHE A 170      -1.035   0.869 -13.273  1.00 86.44           C  
ATOM   1327  CB  PHE A 170       0.346   1.048 -11.188  1.00 86.44           C  
ATOM   1328  O   PHE A 170      -2.166   0.553 -12.898  1.00 86.44           O  
ATOM   1329  CG  PHE A 170       1.443   0.482 -10.328  1.00 86.44           C  
ATOM   1330  CD1 PHE A 170       1.383  -0.831  -9.875  1.00 86.44           C  
ATOM   1331  CD2 PHE A 170       2.535   1.263  -9.977  1.00 86.44           C  
ATOM   1332  CE1 PHE A 170       2.396  -1.357  -9.078  1.00 86.44           C  
ATOM   1333  CE2 PHE A 170       3.553   0.743  -9.180  1.00 86.44           C  
ATOM   1334  CZ  PHE A 170       3.480  -0.566  -8.734  1.00 86.44           C  
ATOM   1335  N   LEU A 171      -0.688   1.725 -14.266  1.00 85.88           N  
ATOM   1336  CA  LEU A 171      -1.784   2.291 -15.039  1.00 85.88           C  
ATOM   1337  C   LEU A 171      -1.751   1.784 -16.484  1.00 85.88           C  
ATOM   1338  CB  LEU A 171      -1.717   3.822 -15.031  1.00 85.88           C  
ATOM   1339  O   LEU A 171      -0.967   2.271 -17.297  1.00 85.88           O  
ATOM   1340  CG  LEU A 171      -2.139   4.508 -13.727  1.00 85.88           C  
ATOM   1341  CD1 LEU A 171      -1.698   5.965 -13.727  1.00 85.88           C  
ATOM   1342  CD2 LEU A 171      -3.646   4.398 -13.531  1.00 85.88           C  
ATOM   1343  N   PHE A 172      -2.576   0.969 -17.047  1.00 76.81           N  
ATOM   1344  CA  PHE A 172      -2.873   0.387 -18.344  1.00 76.81           C  
ATOM   1345  C   PHE A 172      -1.673   0.505 -19.281  1.00 76.81           C  
ATOM   1346  CB  PHE A 172      -4.094   1.066 -18.969  1.00 76.81           C  
ATOM   1347  O   PHE A 172      -1.822   0.850 -20.453  1.00 76.81           O  
ATOM   1348  CG  PHE A 172      -5.309   1.070 -18.078  1.00 76.81           C  
ATOM   1349  CD1 PHE A 172      -6.059  -0.087 -17.906  1.00 76.81           C  
ATOM   1350  CD2 PHE A 172      -5.707   2.232 -17.438  1.00 76.81           C  
ATOM   1351  CE1 PHE A 172      -7.184  -0.086 -17.078  1.00 76.81           C  
ATOM   1352  CE2 PHE A 172      -6.828   2.240 -16.609  1.00 76.81           C  
ATOM   1353  CZ  PHE A 172      -7.566   1.081 -16.438  1.00 76.81           C  
ATOM   1354  N   SER A 173      -0.446   0.375 -18.781  1.00 73.88           N  
ATOM   1355  CA  SER A 173       0.727   0.410 -19.641  1.00 73.88           C  
ATOM   1356  C   SER A 173       1.778  -0.597 -19.203  1.00 73.88           C  
ATOM   1357  CB  SER A 173       1.332   1.813 -19.672  1.00 73.88           C  
ATOM   1358  O   SER A 173       1.683  -1.153 -18.094  1.00 73.88           O  
ATOM   1359  OG  SER A 173       2.012   2.094 -18.469  1.00 73.88           O  
ATOM   1360  N   ASP A 174       2.750  -0.972 -20.094  1.00 73.19           N  
ATOM   1361  CA  ASP A 174       3.812  -1.934 -19.828  1.00 73.19           C  
ATOM   1362  C   ASP A 174       4.934  -1.296 -19.000  1.00 73.19           C  
ATOM   1363  CB  ASP A 174       4.371  -2.504 -21.125  1.00 73.19           C  
ATOM   1364  O   ASP A 174       5.785  -1.997 -18.453  1.00 73.19           O  
ATOM   1365  CG  ASP A 174       3.396  -3.426 -21.844  1.00 73.19           C  
ATOM   1366  OD1 ASP A 174       2.504  -3.998 -21.172  1.00 73.19           O  
ATOM   1367  OD2 ASP A 174       3.523  -3.582 -23.078  1.00 73.19           O  
ATOM   1368  N   GLY A 175       4.809  -0.353 -18.359  1.00 78.62           N  
ATOM   1369  CA  GLY A 175       5.789   0.322 -17.531  1.00 78.62           C  
ATOM   1370  C   GLY A 175       7.125   0.517 -18.219  1.00 78.62           C  
ATOM   1371  O   GLY A 175       7.449  -0.196 -19.172  1.00 78.62           O  
ATOM   1372  N   ASP A 176       7.844   1.503 -17.953  1.00 85.50           N  
ATOM   1373  CA  ASP A 176       9.211   1.836 -18.328  1.00 85.50           C  
ATOM   1374  C   ASP A 176      10.117   1.942 -17.109  1.00 85.50           C  
ATOM   1375  CB  ASP A 176       9.242   3.145 -19.125  1.00 85.50           C  
ATOM   1376  O   ASP A 176       9.969   2.863 -16.297  1.00 85.50           O  
ATOM   1377  CG  ASP A 176      10.609   3.434 -19.734  1.00 85.50           C  
ATOM   1378  OD1 ASP A 176      11.641   3.158 -19.078  1.00 85.50           O  
ATOM   1379  OD2 ASP A 176      10.648   3.945 -20.875  1.00 85.50           O  
ATOM   1380  N   SER A 177      11.102   1.021 -17.016  1.00 84.44           N  
ATOM   1381  CA  SER A 177      11.922   0.936 -15.805  1.00 84.44           C  
ATOM   1382  C   SER A 177      12.719   2.219 -15.586  1.00 84.44           C  
ATOM   1383  CB  SER A 177      12.875  -0.256 -15.891  1.00 84.44           C  
ATOM   1384  O   SER A 177      12.883   2.666 -14.453  1.00 84.44           O  
ATOM   1385  OG  SER A 177      13.828  -0.069 -16.938  1.00 84.44           O  
ATOM   1386  N   GLY A 178      13.227   2.742 -16.609  1.00 89.56           N  
ATOM   1387  CA  GLY A 178      13.992   3.973 -16.469  1.00 89.56           C  
ATOM   1388  C   GLY A 178      13.164   5.129 -15.945  1.00 89.56           C  
ATOM   1389  O   GLY A 178      13.531   5.758 -14.953  1.00 89.56           O  
ATOM   1390  N   TRP A 179      12.055   5.395 -16.547  1.00 92.44           N  
ATOM   1391  CA  TRP A 179      11.188   6.492 -16.141  1.00 92.44           C  
ATOM   1392  C   TRP A 179      10.539   6.191 -14.789  1.00 92.44           C  
ATOM   1393  CB  TRP A 179      10.109   6.762 -17.188  1.00 92.44           C  
ATOM   1394  O   TRP A 179      10.305   7.102 -13.984  1.00 92.44           O  
ATOM   1395  CG  TRP A 179      10.586   7.586 -18.344  1.00 92.44           C  
ATOM   1396  CD1 TRP A 179      10.828   7.152 -19.625  1.00 92.44           C  
ATOM   1397  CD2 TRP A 179      10.875   8.984 -18.328  1.00 92.44           C  
ATOM   1398  CE2 TRP A 179      11.297   9.336 -19.641  1.00 92.44           C  
ATOM   1399  CE3 TRP A 179      10.828   9.977 -17.344  1.00 92.44           C  
ATOM   1400  NE1 TRP A 179      11.258   8.203 -20.406  1.00 92.44           N  
ATOM   1401  CH2 TRP A 179      11.602  11.594 -19.000  1.00 92.44           C  
ATOM   1402  CZ2 TRP A 179      11.656  10.641 -19.984  1.00 92.44           C  
ATOM   1403  CZ3 TRP A 179      11.188  11.281 -17.688  1.00 92.44           C  
ATOM   1404  N   CYS A 180      10.266   4.953 -14.523  1.00 92.44           N  
ATOM   1405  CA  CYS A 180       9.727   4.574 -13.227  1.00 92.44           C  
ATOM   1406  C   CYS A 180      10.703   4.930 -12.102  1.00 92.44           C  
ATOM   1407  CB  CYS A 180       9.414   3.078 -13.188  1.00 92.44           C  
ATOM   1408  O   CYS A 180      10.312   5.547 -11.109  1.00 92.44           O  
ATOM   1409  SG  CYS A 180       8.617   2.539 -11.664  1.00 92.44           S  
ATOM   1410  N   GLN A 181      11.984   4.602 -12.305  1.00 92.44           N  
ATOM   1411  CA  GLN A 181      13.000   4.906 -11.305  1.00 92.44           C  
ATOM   1412  C   GLN A 181      13.141   6.414 -11.109  1.00 92.44           C  
ATOM   1413  CB  GLN A 181      14.344   4.301 -11.703  1.00 92.44           C  
ATOM   1414  O   GLN A 181      13.242   6.891  -9.977  1.00 92.44           O  
ATOM   1415  CG  GLN A 181      15.422   4.438 -10.641  1.00 92.44           C  
ATOM   1416  CD  GLN A 181      16.750   3.818 -11.055  1.00 92.44           C  
ATOM   1417  NE2 GLN A 181      17.578   3.488 -10.078  1.00 92.44           N  
ATOM   1418  OE1 GLN A 181      17.016   3.639 -12.250  1.00 92.44           O  
ATOM   1419  N   THR A 182      13.125   7.113 -12.180  1.00 94.69           N  
ATOM   1420  CA  THR A 182      13.266   8.562 -12.117  1.00 94.69           C  
ATOM   1421  C   THR A 182      12.125   9.188 -11.328  1.00 94.69           C  
ATOM   1422  CB  THR A 182      13.320   9.180 -13.523  1.00 94.69           C  
ATOM   1423  O   THR A 182      12.352   9.992 -10.422  1.00 94.69           O  
ATOM   1424  CG2 THR A 182      13.461  10.695 -13.461  1.00 94.69           C  
ATOM   1425  OG1 THR A 182      14.445   8.641 -14.234  1.00 94.69           O  
ATOM   1426  N   PHE A 183      10.945   8.781 -11.578  1.00 93.88           N  
ATOM   1427  CA  PHE A 183       9.797   9.391 -10.906  1.00 93.88           C  
ATOM   1428  C   PHE A 183       9.703   8.922  -9.461  1.00 93.88           C  
ATOM   1429  CB  PHE A 183       8.500   9.062 -11.656  1.00 93.88           C  
ATOM   1430  O   PHE A 183       9.242   9.664  -8.594  1.00 93.88           O  
ATOM   1431  CG  PHE A 183       8.242   9.945 -12.844  1.00 93.88           C  
ATOM   1432  CD1 PHE A 183       8.008  11.305 -12.672  1.00 93.88           C  
ATOM   1433  CD2 PHE A 183       8.234   9.422 -14.125  1.00 93.88           C  
ATOM   1434  CE1 PHE A 183       7.762  12.133 -13.773  1.00 93.88           C  
ATOM   1435  CE2 PHE A 183       7.992  10.234 -15.227  1.00 93.88           C  
ATOM   1436  CZ  PHE A 183       7.754  11.594 -15.047  1.00 93.88           C  
ATOM   1437  N   ASP A 184      10.141   7.730  -9.180  1.00 93.88           N  
ATOM   1438  CA  ASP A 184      10.219   7.297  -7.793  1.00 93.88           C  
ATOM   1439  C   ASP A 184      11.234   8.133  -7.016  1.00 93.88           C  
ATOM   1440  CB  ASP A 184      10.594   5.816  -7.711  1.00 93.88           C  
ATOM   1441  O   ASP A 184      10.969   8.547  -5.883  1.00 93.88           O  
ATOM   1442  CG  ASP A 184       9.391   4.898  -7.844  1.00 93.88           C  
ATOM   1443  OD1 ASP A 184       8.242   5.391  -7.836  1.00 93.88           O  
ATOM   1444  OD2 ASP A 184       9.594   3.668  -7.953  1.00 93.88           O  
ATOM   1445  N   PHE A 185      12.320   8.484  -7.664  1.00 95.50           N  
ATOM   1446  CA  PHE A 185      13.336   9.289  -6.996  1.00 95.50           C  
ATOM   1447  C   PHE A 185      12.852  10.727  -6.812  1.00 95.50           C  
ATOM   1448  CB  PHE A 185      14.648   9.273  -7.793  1.00 95.50           C  
ATOM   1449  O   PHE A 185      13.156  11.367  -5.809  1.00 95.50           O  
ATOM   1450  CG  PHE A 185      15.430   7.996  -7.652  1.00 95.50           C  
ATOM   1451  CD1 PHE A 185      15.016   7.008  -6.770  1.00 95.50           C  
ATOM   1452  CD2 PHE A 185      16.578   7.785  -8.406  1.00 95.50           C  
ATOM   1453  CE1 PHE A 185      15.734   5.820  -6.641  1.00 95.50           C  
ATOM   1454  CE2 PHE A 185      17.297   6.605  -8.281  1.00 95.50           C  
ATOM   1455  CZ  PHE A 185      16.875   5.625  -7.398  1.00 95.50           C  
ATOM   1456  N   ILE A 186      12.102  11.203  -7.770  1.00 96.31           N  
ATOM   1457  CA  ILE A 186      11.516  12.531  -7.625  1.00 96.31           C  
ATOM   1458  C   ILE A 186      10.531  12.539  -6.457  1.00 96.31           C  
ATOM   1459  CB  ILE A 186      10.812  12.984  -8.922  1.00 96.31           C  
ATOM   1460  O   ILE A 186      10.531  13.469  -5.645  1.00 96.31           O  
ATOM   1461  CG1 ILE A 186      11.844  13.305 -10.008  1.00 96.31           C  
ATOM   1462  CG2 ILE A 186       9.906  14.188  -8.648  1.00 96.31           C  
ATOM   1463  CD1 ILE A 186      11.234  13.578 -11.375  1.00 96.31           C  
ATOM   1464  N   THR A 187       9.789  11.516  -6.375  1.00 95.50           N  
ATOM   1465  CA  THR A 187       8.844  11.398  -5.266  1.00 95.50           C  
ATOM   1466  C   THR A 187       9.586  11.258  -3.939  1.00 95.50           C  
ATOM   1467  CB  THR A 187       7.898  10.195  -5.457  1.00 95.50           C  
ATOM   1468  O   THR A 187       9.195  11.859  -2.938  1.00 95.50           O  
ATOM   1469  CG2 THR A 187       6.848  10.141  -4.352  1.00 95.50           C  
ATOM   1470  OG1 THR A 187       7.238  10.312  -6.723  1.00 95.50           O  
ATOM   1471  N   ALA A 188      10.633  10.539  -3.918  1.00 95.12           N  
ATOM   1472  CA  ALA A 188      11.445  10.414  -2.709  1.00 95.12           C  
ATOM   1473  C   ALA A 188      12.039  11.758  -2.301  1.00 95.12           C  
ATOM   1474  CB  ALA A 188      12.562   9.391  -2.922  1.00 95.12           C  
ATOM   1475  O   ALA A 188      12.055  12.102  -1.116  1.00 95.12           O  
ATOM   1476  N   ALA A 189      12.477  12.477  -3.285  1.00 95.81           N  
ATOM   1477  CA  ALA A 189      13.008  13.805  -3.002  1.00 95.81           C  
ATOM   1478  C   ALA A 189      11.930  14.703  -2.404  1.00 95.81           C  
ATOM   1479  CB  ALA A 189      13.578  14.430  -4.273  1.00 95.81           C  
ATOM   1480  O   ALA A 189      12.195  15.477  -1.477  1.00 95.81           O  
ATOM   1481  N   TRP A 190      10.766  14.641  -2.959  1.00 94.69           N  
ATOM   1482  CA  TRP A 190       9.633  15.398  -2.422  1.00 94.69           C  
ATOM   1483  C   TRP A 190       9.352  14.992  -0.979  1.00 94.69           C  
ATOM   1484  CB  TRP A 190       8.383  15.188  -3.281  1.00 94.69           C  
ATOM   1485  O   TRP A 190       9.133  15.852  -0.120  1.00 94.69           O  
ATOM   1486  CG  TRP A 190       7.152  15.844  -2.740  1.00 94.69           C  
ATOM   1487  CD1 TRP A 190       6.047  15.227  -2.225  1.00 94.69           C  
ATOM   1488  CD2 TRP A 190       6.902  17.250  -2.670  1.00 94.69           C  
ATOM   1489  CE2 TRP A 190       5.621  17.422  -2.096  1.00 94.69           C  
ATOM   1490  CE3 TRP A 190       7.633  18.391  -3.033  1.00 94.69           C  
ATOM   1491  NE1 TRP A 190       5.121  16.172  -1.834  1.00 94.69           N  
ATOM   1492  CH2 TRP A 190       5.793  19.766  -2.244  1.00 94.69           C  
ATOM   1493  CZ2 TRP A 190       5.059  18.672  -1.879  1.00 94.69           C  
ATOM   1494  CZ3 TRP A 190       7.070  19.641  -2.816  1.00 94.69           C  
ATOM   1495  N   LEU A 191       9.414  13.734  -0.676  1.00 94.25           N  
ATOM   1496  CA  LEU A 191       9.180  13.250   0.679  1.00 94.25           C  
ATOM   1497  C   LEU A 191      10.273  13.727   1.625  1.00 94.25           C  
ATOM   1498  CB  LEU A 191       9.109  11.719   0.695  1.00 94.25           C  
ATOM   1499  O   LEU A 191      10.000  14.086   2.771  1.00 94.25           O  
ATOM   1500  CG  LEU A 191       7.852  11.094   0.084  1.00 94.25           C  
ATOM   1501  CD1 LEU A 191       7.957   9.578   0.095  1.00 94.25           C  
ATOM   1502  CD2 LEU A 191       6.605  11.555   0.834  1.00 94.25           C  
ATOM   1503  N   ILE A 192      11.484  13.734   1.157  1.00 93.75           N  
ATOM   1504  CA  ILE A 192      12.602  14.219   1.966  1.00 93.75           C  
ATOM   1505  C   ILE A 192      12.414  15.711   2.246  1.00 93.75           C  
ATOM   1506  CB  ILE A 192      13.953  13.969   1.273  1.00 93.75           C  
ATOM   1507  O   ILE A 192      12.617  16.172   3.375  1.00 93.75           O  
ATOM   1508  CG1 ILE A 192      14.273  12.469   1.248  1.00 93.75           C  
ATOM   1509  CG2 ILE A 192      15.070  14.750   1.971  1.00 93.75           C  
ATOM   1510  CD1 ILE A 192      15.453  12.102   0.364  1.00 93.75           C  
ATOM   1511  N   PHE A 193      12.039  16.391   1.229  1.00 94.62           N  
ATOM   1512  CA  PHE A 193      11.773  17.828   1.389  1.00 94.62           C  
ATOM   1513  C   PHE A 193      10.680  18.062   2.424  1.00 94.62           C  
ATOM   1514  CB  PHE A 193      11.375  18.453   0.050  1.00 94.62           C  
ATOM   1515  O   PHE A 193      10.836  18.891   3.324  1.00 94.62           O  
ATOM   1516  CG  PHE A 193      10.867  19.859   0.168  1.00 94.62           C  
ATOM   1517  CD1 PHE A 193       9.516  20.141   0.059  1.00 94.62           C  
ATOM   1518  CD2 PHE A 193      11.758  20.906   0.388  1.00 94.62           C  
ATOM   1519  CE1 PHE A 193       9.047  21.453   0.168  1.00 94.62           C  
ATOM   1520  CE2 PHE A 193      11.289  22.219   0.498  1.00 94.62           C  
ATOM   1521  CZ  PHE A 193       9.938  22.484   0.387  1.00 94.62           C  
ATOM   1522  N   LEU A 194       9.570  17.391   2.338  1.00 93.25           N  
ATOM   1523  CA  LEU A 194       8.477  17.500   3.303  1.00 93.25           C  
ATOM   1524  C   LEU A 194       8.953  17.141   4.707  1.00 93.25           C  
ATOM   1525  CB  LEU A 194       7.305  16.609   2.898  1.00 93.25           C  
ATOM   1526  O   LEU A 194       8.578  17.797   5.680  1.00 93.25           O  
ATOM   1527  CG  LEU A 194       6.531  17.016   1.648  1.00 93.25           C  
ATOM   1528  CD1 LEU A 194       5.473  15.977   1.311  1.00 93.25           C  
ATOM   1529  CD2 LEU A 194       5.895  18.391   1.847  1.00 93.25           C  
ATOM   1530  N   PHE A 195       9.750  16.156   4.746  1.00 92.56           N  
ATOM   1531  CA  PHE A 195      10.297  15.719   6.020  1.00 92.56           C  
ATOM   1532  C   PHE A 195      11.156  16.812   6.641  1.00 92.56           C  
ATOM   1533  CB  PHE A 195      11.133  14.445   5.844  1.00 92.56           C  
ATOM   1534  O   PHE A 195      11.062  17.078   7.840  1.00 92.56           O  
ATOM   1535  CG  PHE A 195      11.867  14.023   7.082  1.00 92.56           C  
ATOM   1536  CD1 PHE A 195      13.250  14.133   7.156  1.00 92.56           C  
ATOM   1537  CD2 PHE A 195      11.180  13.516   8.180  1.00 92.56           C  
ATOM   1538  CE1 PHE A 195      13.938  13.742   8.305  1.00 92.56           C  
ATOM   1539  CE2 PHE A 195      11.859  13.125   9.328  1.00 92.56           C  
ATOM   1540  CZ  PHE A 195      13.242  13.234   9.391  1.00 92.56           C  
ATOM   1541  N   MET A 196      11.938  17.453   5.859  1.00 93.62           N  
ATOM   1542  CA  MET A 196      12.797  18.531   6.352  1.00 93.62           C  
ATOM   1543  C   MET A 196      11.969  19.703   6.840  1.00 93.62           C  
ATOM   1544  CB  MET A 196      13.766  18.984   5.262  1.00 93.62           C  
ATOM   1545  O   MET A 196      12.242  20.266   7.902  1.00 93.62           O  
ATOM   1546  CG  MET A 196      14.859  17.984   4.945  1.00 93.62           C  
ATOM   1547  SD  MET A 196      16.156  18.672   3.844  1.00 93.62           S  
ATOM   1548  CE  MET A 196      17.531  17.562   4.238  1.00 93.62           C  
ATOM   1549  N   VAL A 197      11.000  20.047   6.117  1.00 92.31           N  
ATOM   1550  CA  VAL A 197      10.117  21.141   6.504  1.00 92.31           C  
ATOM   1551  C   VAL A 197       9.383  20.797   7.797  1.00 92.31           C  
ATOM   1552  CB  VAL A 197       9.102  21.469   5.387  1.00 92.31           C  
ATOM   1553  O   VAL A 197       9.281  21.625   8.703  1.00 92.31           O  
ATOM   1554  CG1 VAL A 197       8.039  22.453   5.895  1.00 92.31           C  
ATOM   1555  CG2 VAL A 197       9.812  22.047   4.164  1.00 92.31           C  
ATOM   1556  N   LEU A 198       8.930  19.625   7.906  1.00 92.44           N  
ATOM   1557  CA  LEU A 198       8.219  19.172   9.094  1.00 92.44           C  
ATOM   1558  C   LEU A 198       9.125  19.172  10.312  1.00 92.44           C  
ATOM   1559  CB  LEU A 198       7.660  17.750   8.867  1.00 92.44           C  
ATOM   1560  O   LEU A 198       8.727  19.641  11.391  1.00 92.44           O  
ATOM   1561  CG  LEU A 198       6.746  17.203   9.969  1.00 92.44           C  
ATOM   1562  CD1 LEU A 198       5.461  18.016  10.039  1.00 92.44           C  
ATOM   1563  CD2 LEU A 198       6.441  15.734   9.719  1.00 92.44           C  
ATOM   1564  N   CYS A 199      10.250  18.703  10.164  1.00 90.44           N  
ATOM   1565  CA  CYS A 199      11.211  18.672  11.266  1.00 90.44           C  
ATOM   1566  C   CYS A 199      11.594  20.094  11.688  1.00 90.44           C  
ATOM   1567  CB  CYS A 199      12.461  17.891  10.867  1.00 90.44           C  
ATOM   1568  O   CYS A 199      11.648  20.391  12.883  1.00 90.44           O  
ATOM   1569  SG  CYS A 199      12.227  16.109  10.852  1.00 90.44           S  
ATOM   1570  N   GLY A 200      11.859  20.875  10.719  1.00 90.88           N  
ATOM   1571  CA  GLY A 200      12.219  22.250  11.023  1.00 90.88           C  
ATOM   1572  C   GLY A 200      11.109  23.016  11.727  1.00 90.88           C  
ATOM   1573  O   GLY A 200      11.359  23.688  12.734  1.00 90.88           O  
ATOM   1574  N   SER A 201       9.906  22.891  11.289  1.00 90.38           N  
ATOM   1575  CA  SER A 201       8.781  23.594  11.906  1.00 90.38           C  
ATOM   1576  C   SER A 201       8.484  23.047  13.297  1.00 90.38           C  
ATOM   1577  CB  SER A 201       7.531  23.469  11.031  1.00 90.38           C  
ATOM   1578  O   SER A 201       8.203  23.812  14.227  1.00 90.38           O  
ATOM   1579  OG  SER A 201       7.121  22.125  10.922  1.00 90.38           O  
ATOM   1580  N   SER A 202       8.602  21.719  13.414  1.00 88.25           N  
ATOM   1581  CA  SER A 202       8.352  21.109  14.719  1.00 88.25           C  
ATOM   1582  C   SER A 202       9.414  21.516  15.727  1.00 88.25           C  
ATOM   1583  CB  SER A 202       8.320  19.578  14.586  1.00 88.25           C  
ATOM   1584  O   SER A 202       9.102  21.781  16.891  1.00 88.25           O  
ATOM   1585  OG  SER A 202       7.293  19.172  13.703  1.00 88.25           O  
ATOM   1586  N   LEU A 203      10.648  21.578  15.273  1.00 88.44           N  
ATOM   1587  CA  LEU A 203      11.734  22.000  16.156  1.00 88.44           C  
ATOM   1588  C   LEU A 203      11.562  23.453  16.562  1.00 88.44           C  
ATOM   1589  CB  LEU A 203      13.086  21.812  15.461  1.00 88.44           C  
ATOM   1590  O   LEU A 203      11.766  23.797  17.734  1.00 88.44           O  
ATOM   1591  CG  LEU A 203      14.328  22.141  16.297  1.00 88.44           C  
ATOM   1592  CD1 LEU A 203      14.422  21.219  17.500  1.00 88.44           C  
ATOM   1593  CD2 LEU A 203      15.586  22.047  15.438  1.00 88.44           C  
ATOM   1594  N   ALA A 204      11.164  24.297  15.641  1.00 88.00           N  
ATOM   1595  CA  ALA A 204      10.922  25.703  15.945  1.00 88.00           C  
ATOM   1596  C   ALA A 204       9.797  25.859  16.953  1.00 88.00           C  
ATOM   1597  CB  ALA A 204      10.602  26.484  14.672  1.00 88.00           C  
ATOM   1598  O   ALA A 204       9.906  26.656  17.906  1.00 88.00           O  
ATOM   1599  N   LEU A 205       8.836  25.109  16.797  1.00 85.12           N  
ATOM   1600  CA  LEU A 205       7.715  25.156  17.734  1.00 85.12           C  
ATOM   1601  C   LEU A 205       8.133  24.672  19.109  1.00 85.12           C  
ATOM   1602  CB  LEU A 205       6.551  24.312  17.203  1.00 85.12           C  
ATOM   1603  O   LEU A 205       7.777  25.281  20.125  1.00 85.12           O  
ATOM   1604  CG  LEU A 205       5.219  24.453  17.938  1.00 85.12           C  
ATOM   1605  CD1 LEU A 205       4.562  25.781  17.594  1.00 85.12           C  
ATOM   1606  CD2 LEU A 205       4.293  23.297  17.609  1.00 85.12           C  
ATOM   1607  N   LEU A 206       8.867  23.609  19.125  1.00 85.06           N  
ATOM   1608  CA  LEU A 206       9.312  23.047  20.391  1.00 85.06           C  
ATOM   1609  C   LEU A 206      10.219  24.031  21.141  1.00 85.06           C  
ATOM   1610  CB  LEU A 206      10.047  21.734  20.156  1.00 85.06           C  
ATOM   1611  O   LEU A 206      10.102  24.188  22.344  1.00 85.06           O  
ATOM   1612  CG  LEU A 206      10.148  20.781  21.359  1.00 85.06           C  
ATOM   1613  CD1 LEU A 206       9.430  19.469  21.047  1.00 85.06           C  
ATOM   1614  CD2 LEU A 206      11.602  20.531  21.719  1.00 85.06           C  
ATOM   1615  N   VAL A 207      11.039  24.719  20.422  1.00 86.38           N  
ATOM   1616  CA  VAL A 207      11.945  25.703  21.016  1.00 86.38           C  
ATOM   1617  C   VAL A 207      11.148  26.875  21.562  1.00 86.38           C  
ATOM   1618  CB  VAL A 207      13.008  26.188  20.000  1.00 86.38           C  
ATOM   1619  O   VAL A 207      11.430  27.391  22.641  1.00 86.38           O  
ATOM   1620  CG1 VAL A 207      13.742  27.422  20.531  1.00 86.38           C  
ATOM   1621  CG2 VAL A 207      13.992  25.062  19.672  1.00 86.38           C  
ATOM   1622  N   ARG A 208      10.141  27.234  20.859  1.00 83.38           N  
ATOM   1623  CA  ARG A 208       9.312  28.344  21.312  1.00 83.38           C  
ATOM   1624  C   ARG A 208       8.531  27.984  22.562  1.00 83.38           C  
ATOM   1625  CB  ARG A 208       8.352  28.781  20.203  1.00 83.38           C  
ATOM   1626  O   ARG A 208       8.336  28.828  23.453  1.00 83.38           O  
ATOM   1627  CG  ARG A 208       7.832  30.203  20.359  1.00 83.38           C  
ATOM   1628  CD  ARG A 208       8.930  31.234  20.125  1.00 83.38           C  
ATOM   1629  NE  ARG A 208       8.430  32.594  20.266  1.00 83.38           N  
ATOM   1630  NH1 ARG A 208      10.508  33.594  20.156  1.00 83.38           N  
ATOM   1631  NH2 ARG A 208       8.625  34.875  20.391  1.00 83.38           N  
ATOM   1632  CZ  ARG A 208       9.188  33.688  20.266  1.00 83.38           C  
ATOM   1633  N   ILE A 209       8.133  26.766  22.625  1.00 78.75           N  
ATOM   1634  CA  ILE A 209       7.359  26.328  23.781  1.00 78.75           C  
ATOM   1635  C   ILE A 209       8.273  26.188  25.000  1.00 78.75           C  
ATOM   1636  CB  ILE A 209       6.645  24.984  23.500  1.00 78.75           C  
ATOM   1637  O   ILE A 209       7.922  26.625  26.094  1.00 78.75           O  
ATOM   1638  CG1 ILE A 209       5.520  25.172  22.484  1.00 78.75           C  
ATOM   1639  CG2 ILE A 209       6.109  24.375  24.797  1.00 78.75           C  
ATOM   1640  CD1 ILE A 209       4.918  23.875  21.953  1.00 78.75           C  
ATOM   1641  N   LEU A 210       9.453  25.672  24.812  1.00 82.81           N  
ATOM   1642  CA  LEU A 210      10.344  25.375  25.938  1.00 82.81           C  
ATOM   1643  C   LEU A 210      11.141  26.609  26.344  1.00 82.81           C  
ATOM   1644  CB  LEU A 210      11.305  24.234  25.562  1.00 82.81           C  
ATOM   1645  O   LEU A 210      11.391  26.812  27.531  1.00 82.81           O  
ATOM   1646  CG  LEU A 210      10.672  22.844  25.375  1.00 82.81           C  
ATOM   1647  CD1 LEU A 210      11.695  21.875  24.781  1.00 82.81           C  
ATOM   1648  CD2 LEU A 210      10.125  22.328  26.688  1.00 82.81           C  
ATOM   1649  N   CYS A 211      11.562  27.297  25.453  1.00 77.06           N  
ATOM   1650  CA  CYS A 211      12.484  28.391  25.734  1.00 77.06           C  
ATOM   1651  C   CYS A 211      11.758  29.734  25.719  1.00 77.06           C  
ATOM   1652  CB  CYS A 211      13.625  28.422  24.719  1.00 77.06           C  
ATOM   1653  O   CYS A 211      12.344  30.766  26.062  1.00 77.06           O  
ATOM   1654  SG  CYS A 211      14.641  26.922  24.734  1.00 77.06           S  
ATOM   1655  N   GLY A 212      10.531  29.625  25.250  1.00 70.25           N  
ATOM   1656  CA  GLY A 212       9.867  30.922  25.188  1.00 70.25           C  
ATOM   1657  C   GLY A 212       9.703  31.562  26.547  1.00 70.25           C  
ATOM   1658  O   GLY A 212       9.539  30.875  27.562  1.00 70.25           O  
ATOM   1659  N   SER A 213      10.250  32.750  26.797  1.00 62.69           N  
ATOM   1660  CA  SER A 213      10.320  33.531  28.031  1.00 62.69           C  
ATOM   1661  C   SER A 213       8.992  33.531  28.781  1.00 62.69           C  
ATOM   1662  CB  SER A 213      10.727  35.000  27.719  1.00 62.69           C  
ATOM   1663  O   SER A 213       8.969  33.500  30.016  1.00 62.69           O  
ATOM   1664  OG  SER A 213       9.828  35.562  26.797  1.00 62.69           O  
ATOM   1665  N   ARG A 214       7.812  33.781  28.047  1.00 61.62           N  
ATOM   1666  CA  ARG A 214       6.566  33.844  28.812  1.00 61.62           C  
ATOM   1667  C   ARG A 214       5.898  32.469  28.859  1.00 61.62           C  
ATOM   1668  CB  ARG A 214       5.609  34.875  28.203  1.00 61.62           C  
ATOM   1669  O   ARG A 214       4.855  32.281  29.500  1.00 61.62           O  
ATOM   1670  CG  ARG A 214       5.945  36.312  28.562  1.00 61.62           C  
ATOM   1671  CD  ARG A 214       4.871  37.250  28.078  1.00 61.62           C  
ATOM   1672  NE  ARG A 214       5.223  38.656  28.375  1.00 61.62           N  
ATOM   1673  NH1 ARG A 214       3.303  39.562  27.453  1.00 61.62           N  
ATOM   1674  NH2 ARG A 214       4.883  40.938  28.391  1.00 61.62           N  
ATOM   1675  CZ  ARG A 214       4.469  39.719  28.078  1.00 61.62           C  
ATOM   1676  N   GLY A 215       6.574  31.406  28.828  1.00 61.78           N  
ATOM   1677  CA  GLY A 215       6.016  30.078  28.891  1.00 61.78           C  
ATOM   1678  C   GLY A 215       4.770  29.906  28.047  1.00 61.78           C  
ATOM   1679  O   GLY A 215       3.664  30.219  28.484  1.00 61.78           O  
ATOM   1680  N   LEU A 216       4.859  29.781  26.672  1.00 67.94           N  
ATOM   1681  CA  LEU A 216       3.654  29.453  25.906  1.00 67.94           C  
ATOM   1682  C   LEU A 216       3.021  28.172  26.438  1.00 67.94           C  
ATOM   1683  CB  LEU A 216       3.977  29.297  24.422  1.00 67.94           C  
ATOM   1684  O   LEU A 216       3.695  27.141  26.547  1.00 67.94           O  
ATOM   1685  CG  LEU A 216       3.914  30.578  23.578  1.00 67.94           C  
ATOM   1686  CD1 LEU A 216       4.887  30.500  22.406  1.00 67.94           C  
ATOM   1687  CD2 LEU A 216       2.494  30.828  23.094  1.00 67.94           C  
ATOM   1688  N   PRO A 217       1.823  28.375  27.047  1.00 70.75           N  
ATOM   1689  CA  PRO A 217       1.156  27.156  27.516  1.00 70.75           C  
ATOM   1690  C   PRO A 217       0.942  26.141  26.406  1.00 70.75           C  
ATOM   1691  CB  PRO A 217      -0.182  27.672  28.047  1.00 70.75           C  
ATOM   1692  O   PRO A 217       0.744  26.500  25.250  1.00 70.75           O  
ATOM   1693  CG  PRO A 217      -0.372  29.000  27.391  1.00 70.75           C  
ATOM   1694  CD  PRO A 217       0.971  29.516  26.953  1.00 70.75           C  
ATOM   1695  N   LEU A 218       1.403  24.906  26.688  1.00 70.94           N  
ATOM   1696  CA  LEU A 218       1.117  23.812  25.766  1.00 70.94           C  
ATOM   1697  C   LEU A 218      -0.384  23.672  25.531  1.00 70.94           C  
ATOM   1698  CB  LEU A 218       1.674  22.484  26.328  1.00 70.94           C  
ATOM   1699  O   LEU A 218      -1.120  23.219  26.406  1.00 70.94           O  
ATOM   1700  CG  LEU A 218       2.088  21.438  25.297  1.00 70.94           C  
ATOM   1701  CD1 LEU A 218       3.598  21.469  25.078  1.00 70.94           C  
ATOM   1702  CD2 LEU A 218       1.630  20.047  25.719  1.00 70.94           C  
ATOM   1703  N   THR A 219      -0.773  24.156  24.328  1.00 76.62           N  
ATOM   1704  CA  THR A 219      -2.186  24.062  23.969  1.00 76.62           C  
ATOM   1705  C   THR A 219      -2.500  22.703  23.359  1.00 76.62           C  
ATOM   1706  CB  THR A 219      -2.598  25.172  23.000  1.00 76.62           C  
ATOM   1707  O   THR A 219      -1.591  21.953  23.016  1.00 76.62           O  
ATOM   1708  CG2 THR A 219      -2.287  26.562  23.562  1.00 76.62           C  
ATOM   1709  OG1 THR A 219      -1.881  25.016  21.766  1.00 76.62           O  
ATOM   1710  N   ARG A 220      -3.705  22.344  23.391  1.00 79.38           N  
ATOM   1711  CA  ARG A 220      -4.195  21.094  22.781  1.00 79.38           C  
ATOM   1712  C   ARG A 220      -3.777  21.000  21.312  1.00 79.38           C  
ATOM   1713  CB  ARG A 220      -5.715  21.000  22.906  1.00 79.38           C  
ATOM   1714  O   ARG A 220      -3.438  19.922  20.844  1.00 79.38           O  
ATOM   1715  CG  ARG A 220      -6.203  20.688  24.312  1.00 79.38           C  
ATOM   1716  CD  ARG A 220      -7.719  20.547  24.359  1.00 79.38           C  
ATOM   1717  NE  ARG A 220      -8.242  20.828  25.688  1.00 79.38           N  
ATOM   1718  NH1 ARG A 220     -10.430  20.312  25.172  1.00 79.38           N  
ATOM   1719  NH2 ARG A 220      -9.883  20.984  27.297  1.00 79.38           N  
ATOM   1720  CZ  ARG A 220      -9.516  20.703  26.047  1.00 79.38           C  
ATOM   1721  N   LEU A 221      -3.699  22.062  20.719  1.00 78.38           N  
ATOM   1722  CA  LEU A 221      -3.346  22.078  19.297  1.00 78.38           C  
ATOM   1723  C   LEU A 221      -1.883  21.688  19.109  1.00 78.38           C  
ATOM   1724  CB  LEU A 221      -3.607  23.453  18.703  1.00 78.38           C  
ATOM   1725  O   LEU A 221      -1.559  20.906  18.219  1.00 78.38           O  
ATOM   1726  CG  LEU A 221      -3.258  23.625  17.219  1.00 78.38           C  
ATOM   1727  CD1 LEU A 221      -4.105  22.688  16.359  1.00 78.38           C  
ATOM   1728  CD2 LEU A 221      -3.447  25.078  16.781  1.00 78.38           C  
ATOM   1729  N   TYR A 222      -1.067  22.250  19.984  1.00 81.56           N  
ATOM   1730  CA  TYR A 222       0.352  21.938  19.891  1.00 81.56           C  
ATOM   1731  C   TYR A 222       0.598  20.453  20.156  1.00 81.56           C  
ATOM   1732  CB  TYR A 222       1.164  22.781  20.875  1.00 81.56           C  
ATOM   1733  O   TYR A 222       1.368  19.812  19.453  1.00 81.56           O  
ATOM   1734  CG  TYR A 222       1.218  24.250  20.500  1.00 81.56           C  
ATOM   1735  CD1 TYR A 222       1.225  24.656  19.172  1.00 81.56           C  
ATOM   1736  CD2 TYR A 222       1.263  25.234  21.484  1.00 81.56           C  
ATOM   1737  CE1 TYR A 222       1.276  26.000  18.828  1.00 81.56           C  
ATOM   1738  CE2 TYR A 222       1.314  26.578  21.156  1.00 81.56           C  
ATOM   1739  OH  TYR A 222       1.371  28.297  19.500  1.00 81.56           O  
ATOM   1740  CZ  TYR A 222       1.320  26.953  19.828  1.00 81.56           C  
ATOM   1741  N   LEU A 223      -0.053  20.000  21.125  1.00 84.75           N  
ATOM   1742  CA  LEU A 223       0.099  18.594  21.469  1.00 84.75           C  
ATOM   1743  C   LEU A 223      -0.401  17.703  20.328  1.00 84.75           C  
ATOM   1744  CB  LEU A 223      -0.657  18.266  22.766  1.00 84.75           C  
ATOM   1745  O   LEU A 223       0.208  16.672  20.031  1.00 84.75           O  
ATOM   1746  CG  LEU A 223      -0.473  16.859  23.312  1.00 84.75           C  
ATOM   1747  CD1 LEU A 223       0.980  16.625  23.719  1.00 84.75           C  
ATOM   1748  CD2 LEU A 223      -1.403  16.625  24.500  1.00 84.75           C  
ATOM   1749  N   THR A 224      -1.513  18.062  19.734  1.00 86.31           N  
ATOM   1750  CA  THR A 224      -2.059  17.312  18.609  1.00 86.31           C  
ATOM   1751  C   THR A 224      -1.064  17.266  17.453  1.00 86.31           C  
ATOM   1752  CB  THR A 224      -3.391  17.906  18.125  1.00 86.31           C  
ATOM   1753  O   THR A 224      -0.809  16.203  16.891  1.00 86.31           O  
ATOM   1754  CG2 THR A 224      -3.963  17.109  16.969  1.00 86.31           C  
ATOM   1755  OG1 THR A 224      -4.332  17.906  19.203  1.00 86.31           O  
ATOM   1756  N   ILE A 225      -0.460  18.375  17.172  1.00 85.00           N  
ATOM   1757  CA  ILE A 225       0.473  18.453  16.062  1.00 85.00           C  
ATOM   1758  C   ILE A 225       1.719  17.625  16.359  1.00 85.00           C  
ATOM   1759  CB  ILE A 225       0.865  19.922  15.750  1.00 85.00           C  
ATOM   1760  O   ILE A 225       2.166  16.828  15.523  1.00 85.00           O  
ATOM   1761  CG1 ILE A 225      -0.335  20.688  15.188  1.00 85.00           C  
ATOM   1762  CG2 ILE A 225       2.053  19.969  14.789  1.00 85.00           C  
ATOM   1763  CD1 ILE A 225      -0.104  22.188  15.055  1.00 85.00           C  
ATOM   1764  N   LEU A 226       2.221  17.766  17.531  1.00 87.50           N  
ATOM   1765  CA  LEU A 226       3.434  17.047  17.891  1.00 87.50           C  
ATOM   1766  C   LEU A 226       3.211  15.547  17.844  1.00 87.50           C  
ATOM   1767  CB  LEU A 226       3.893  17.469  19.297  1.00 87.50           C  
ATOM   1768  O   LEU A 226       4.059  14.805  17.344  1.00 87.50           O  
ATOM   1769  CG  LEU A 226       5.391  17.719  19.469  1.00 87.50           C  
ATOM   1770  CD1 LEU A 226       5.625  19.125  20.016  1.00 87.50           C  
ATOM   1771  CD2 LEU A 226       6.012  16.688  20.391  1.00 87.50           C  
ATOM   1772  N   LEU A 227       2.066  15.117  18.344  1.00 90.44           N  
ATOM   1773  CA  LEU A 227       1.768  13.688  18.344  1.00 90.44           C  
ATOM   1774  C   LEU A 227       1.562  13.172  16.922  1.00 90.44           C  
ATOM   1775  CB  LEU A 227       0.523  13.398  19.188  1.00 90.44           C  
ATOM   1776  O   LEU A 227       2.018  12.078  16.594  1.00 90.44           O  
ATOM   1777  CG  LEU A 227       0.710  13.445  20.703  1.00 90.44           C  
ATOM   1778  CD1 LEU A 227      -0.639  13.344  21.406  1.00 90.44           C  
ATOM   1779  CD2 LEU A 227       1.642  12.320  21.156  1.00 90.44           C  
ATOM   1780  N   THR A 228       0.905  13.922  16.125  1.00 91.12           N  
ATOM   1781  CA  THR A 228       0.671  13.508  14.750  1.00 91.12           C  
ATOM   1782  C   THR A 228       1.985  13.430  13.977  1.00 91.12           C  
ATOM   1783  CB  THR A 228      -0.294  14.469  14.031  1.00 91.12           C  
ATOM   1784  O   THR A 228       2.199  12.500  13.195  1.00 91.12           O  
ATOM   1785  CG2 THR A 228      -1.713  14.328  14.570  1.00 91.12           C  
ATOM   1786  OG1 THR A 228       0.149  15.812  14.227  1.00 91.12           O  
ATOM   1787  N   VAL A 229       2.850  14.367  14.188  1.00 91.25           N  
ATOM   1788  CA  VAL A 229       4.148  14.375  13.523  1.00 91.25           C  
ATOM   1789  C   VAL A 229       4.973  13.172  13.977  1.00 91.25           C  
ATOM   1790  CB  VAL A 229       4.918  15.688  13.805  1.00 91.25           C  
ATOM   1791  O   VAL A 229       5.621  12.516  13.164  1.00 91.25           O  
ATOM   1792  CG1 VAL A 229       6.383  15.547  13.391  1.00 91.25           C  
ATOM   1793  CG2 VAL A 229       4.262  16.859  13.078  1.00 91.25           C  
ATOM   1794  N   LEU A 230       4.879  12.922  15.211  1.00 92.12           N  
ATOM   1795  CA  LEU A 230       5.617  11.781  15.750  1.00 92.12           C  
ATOM   1796  C   LEU A 230       5.121  10.477  15.141  1.00 92.12           C  
ATOM   1797  CB  LEU A 230       5.480  11.727  17.281  1.00 92.12           C  
ATOM   1798  O   LEU A 230       5.922   9.633  14.727  1.00 92.12           O  
ATOM   1799  CG  LEU A 230       6.211  10.578  17.984  1.00 92.12           C  
ATOM   1800  CD1 LEU A 230       7.715  10.703  17.766  1.00 92.12           C  
ATOM   1801  CD2 LEU A 230       5.875  10.562  19.469  1.00 92.12           C  
ATOM   1802  N   VAL A 231       3.850  10.273  15.078  1.00 93.56           N  
ATOM   1803  CA  VAL A 231       3.268   9.070  14.500  1.00 93.56           C  
ATOM   1804  C   VAL A 231       3.641   8.969  13.023  1.00 93.56           C  
ATOM   1805  CB  VAL A 231       1.732   9.039  14.672  1.00 93.56           C  
ATOM   1806  O   VAL A 231       3.967   7.887  12.531  1.00 93.56           O  
ATOM   1807  CG1 VAL A 231       1.119   7.914  13.844  1.00 93.56           C  
ATOM   1808  CG2 VAL A 231       1.356   8.898  16.141  1.00 93.56           C  
ATOM   1809  N   PHE A 232       3.697  10.039  12.367  1.00 91.31           N  
ATOM   1810  CA  PHE A 232       4.062  10.047  10.953  1.00 91.31           C  
ATOM   1811  C   PHE A 232       5.520   9.633  10.773  1.00 91.31           C  
ATOM   1812  CB  PHE A 232       3.834  11.438  10.352  1.00 91.31           C  
ATOM   1813  O   PHE A 232       5.836   8.852   9.875  1.00 91.31           O  
ATOM   1814  CG  PHE A 232       4.277  11.562   8.922  1.00 91.31           C  
ATOM   1815  CD1 PHE A 232       5.516  12.109   8.609  1.00 91.31           C  
ATOM   1816  CD2 PHE A 232       3.459  11.125   7.887  1.00 91.31           C  
ATOM   1817  CE1 PHE A 232       5.930  12.227   7.281  1.00 91.31           C  
ATOM   1818  CE2 PHE A 232       3.865  11.234   6.562  1.00 91.31           C  
ATOM   1819  CZ  PHE A 232       5.102  11.789   6.262  1.00 91.31           C  
ATOM   1820  N   LEU A 233       6.402  10.125  11.602  1.00 92.50           N  
ATOM   1821  CA  LEU A 233       7.820   9.805  11.484  1.00 92.50           C  
ATOM   1822  C   LEU A 233       8.070   8.336  11.797  1.00 92.50           C  
ATOM   1823  CB  LEU A 233       8.648  10.688  12.422  1.00 92.50           C  
ATOM   1824  O   LEU A 233       8.898   7.688  11.141  1.00 92.50           O  
ATOM   1825  CG  LEU A 233       8.734  12.172  12.055  1.00 92.50           C  
ATOM   1826  CD1 LEU A 233       9.508  12.938  13.117  1.00 92.50           C  
ATOM   1827  CD2 LEU A 233       9.375  12.352  10.688  1.00 92.50           C  
ATOM   1828  N   LEU A 234       7.281   7.797  12.703  1.00 93.62           N  
ATOM   1829  CA  LEU A 234       7.531   6.434  13.156  1.00 93.62           C  
ATOM   1830  C   LEU A 234       6.770   5.430  12.289  1.00 93.62           C  
ATOM   1831  CB  LEU A 234       7.125   6.270  14.617  1.00 93.62           C  
ATOM   1832  O   LEU A 234       7.277   4.344  12.000  1.00 93.62           O  
ATOM   1833  CG  LEU A 234       7.965   7.035  15.648  1.00 93.62           C  
ATOM   1834  CD1 LEU A 234       7.391   6.844  17.047  1.00 93.62           C  
ATOM   1835  CD2 LEU A 234       9.422   6.582  15.586  1.00 93.62           C  
ATOM   1836  N   CYS A 235       5.586   5.793  11.836  1.00 95.12           N  
ATOM   1837  CA  CYS A 235       4.727   4.801  11.195  1.00 95.12           C  
ATOM   1838  C   CYS A 235       4.492   5.148   9.727  1.00 95.12           C  
ATOM   1839  CB  CYS A 235       3.389   4.695  11.922  1.00 95.12           C  
ATOM   1840  O   CYS A 235       4.285   4.262   8.898  1.00 95.12           O  
ATOM   1841  SG  CYS A 235       3.535   4.137  13.633  1.00 95.12           S  
ATOM   1842  N   GLY A 236       4.492   6.375   9.359  1.00 93.38           N  
ATOM   1843  CA  GLY A 236       4.172   6.789   8.008  1.00 93.38           C  
ATOM   1844  C   GLY A 236       5.383   6.816   7.090  1.00 93.38           C  
ATOM   1845  O   GLY A 236       5.355   6.254   5.996  1.00 93.38           O  
ATOM   1846  N   LEU A 237       6.484   7.309   7.496  1.00 93.62           N  
ATOM   1847  CA  LEU A 237       7.660   7.566   6.676  1.00 93.62           C  
ATOM   1848  C   LEU A 237       8.336   6.262   6.266  1.00 93.62           C  
ATOM   1849  CB  LEU A 237       8.656   8.453   7.426  1.00 93.62           C  
ATOM   1850  O   LEU A 237       8.789   6.117   5.129  1.00 93.62           O  
ATOM   1851  CG  LEU A 237       9.867   8.945   6.629  1.00 93.62           C  
ATOM   1852  CD1 LEU A 237       9.414   9.828   5.473  1.00 93.62           C  
ATOM   1853  CD2 LEU A 237      10.836   9.695   7.535  1.00 93.62           C  
ATOM   1854  N   PRO A 238       8.391   5.266   7.090  1.00 93.50           N  
ATOM   1855  CA  PRO A 238       9.070   4.023   6.727  1.00 93.50           C  
ATOM   1856  C   PRO A 238       8.516   3.395   5.449  1.00 93.50           C  
ATOM   1857  CB  PRO A 238       8.828   3.115   7.934  1.00 93.50           C  
ATOM   1858  O   PRO A 238       9.281   2.893   4.621  1.00 93.50           O  
ATOM   1859  CG  PRO A 238       8.727   4.047   9.094  1.00 93.50           C  
ATOM   1860  CD  PRO A 238       8.031   5.297   8.648  1.00 93.50           C  
ATOM   1861  N   PHE A 239       7.277   3.414   5.262  1.00 93.50           N  
ATOM   1862  CA  PHE A 239       6.703   2.844   4.047  1.00 93.50           C  
ATOM   1863  C   PHE A 239       7.164   3.613   2.816  1.00 93.50           C  
ATOM   1864  CB  PHE A 239       5.172   2.846   4.125  1.00 93.50           C  
ATOM   1865  O   PHE A 239       7.531   3.012   1.804  1.00 93.50           O  
ATOM   1866  CG  PHE A 239       4.500   2.357   2.869  1.00 93.50           C  
ATOM   1867  CD1 PHE A 239       3.973   3.256   1.951  1.00 93.50           C  
ATOM   1868  CD2 PHE A 239       4.398   0.997   2.607  1.00 93.50           C  
ATOM   1869  CE1 PHE A 239       3.350   2.807   0.789  1.00 93.50           C  
ATOM   1870  CE2 PHE A 239       3.777   0.541   1.447  1.00 93.50           C  
ATOM   1871  CZ  PHE A 239       3.254   1.447   0.540  1.00 93.50           C  
ATOM   1872  N   GLY A 240       7.113   4.926   2.871  1.00 92.94           N  
ATOM   1873  CA  GLY A 240       7.578   5.727   1.751  1.00 92.94           C  
ATOM   1874  C   GLY A 240       9.023   5.453   1.379  1.00 92.94           C  
ATOM   1875  O   GLY A 240       9.352   5.316   0.198  1.00 92.94           O  
ATOM   1876  N   ILE A 241       9.883   5.309   2.379  1.00 92.00           N  
ATOM   1877  CA  ILE A 241      11.289   5.016   2.143  1.00 92.00           C  
ATOM   1878  C   ILE A 241      11.430   3.645   1.485  1.00 92.00           C  
ATOM   1879  CB  ILE A 241      12.102   5.066   3.455  1.00 92.00           C  
ATOM   1880  O   ILE A 241      12.172   3.488   0.512  1.00 92.00           O  
ATOM   1881  CG1 ILE A 241      12.133   6.492   4.012  1.00 92.00           C  
ATOM   1882  CG2 ILE A 241      13.523   4.535   3.230  1.00 92.00           C  
ATOM   1883  CD1 ILE A 241      12.789   6.609   5.383  1.00 92.00           C  
ATOM   1884  N   GLN A 242      10.750   2.766   1.966  1.00 89.62           N  
ATOM   1885  CA  GLN A 242      10.836   1.412   1.427  1.00 89.62           C  
ATOM   1886  C   GLN A 242      10.312   1.354  -0.003  1.00 89.62           C  
ATOM   1887  CB  GLN A 242      10.070   0.431   2.312  1.00 89.62           C  
ATOM   1888  O   GLN A 242      10.953   0.782  -0.886  1.00 89.62           O  
ATOM   1889  CG  GLN A 242      10.133  -1.013   1.832  1.00 89.62           C  
ATOM   1890  CD  GLN A 242       9.016  -1.868   2.391  1.00 89.62           C  
ATOM   1891  NE2 GLN A 242       8.680  -2.947   1.689  1.00 89.62           N  
ATOM   1892  OE1 GLN A 242       8.445  -1.562   3.445  1.00 89.62           O  
ATOM   1893  N   TRP A 243       9.188   2.004  -0.303  1.00 90.50           N  
ATOM   1894  CA  TRP A 243       8.492   1.883  -1.582  1.00 90.50           C  
ATOM   1895  C   TRP A 243       9.211   2.676  -2.668  1.00 90.50           C  
ATOM   1896  CB  TRP A 243       7.043   2.363  -1.457  1.00 90.50           C  
ATOM   1897  O   TRP A 243       9.367   2.199  -3.795  1.00 90.50           O  
ATOM   1898  CG  TRP A 243       6.234   2.182  -2.703  1.00 90.50           C  
ATOM   1899  CD1 TRP A 243       5.809   3.160  -3.561  1.00 90.50           C  
ATOM   1900  CD2 TRP A 243       5.742   0.946  -3.230  1.00 90.50           C  
ATOM   1901  CE2 TRP A 243       5.027   1.249  -4.414  1.00 90.50           C  
ATOM   1902  CE3 TRP A 243       5.836  -0.390  -2.820  1.00 90.50           C  
ATOM   1903  NE1 TRP A 243       5.086   2.605  -4.590  1.00 90.50           N  
ATOM   1904  CH2 TRP A 243       4.523  -1.036  -4.762  1.00 90.50           C  
ATOM   1905  CZ2 TRP A 243       4.414   0.263  -5.188  1.00 90.50           C  
ATOM   1906  CZ3 TRP A 243       5.223  -1.370  -3.592  1.00 90.50           C  
ATOM   1907  N   PHE A 244       9.758   3.789  -2.385  1.00 92.81           N  
ATOM   1908  CA  PHE A 244      10.289   4.648  -3.436  1.00 92.81           C  
ATOM   1909  C   PHE A 244      11.812   4.547  -3.504  1.00 92.81           C  
ATOM   1910  CB  PHE A 244       9.875   6.105  -3.201  1.00 92.81           C  
ATOM   1911  O   PHE A 244      12.414   4.922  -4.508  1.00 92.81           O  
ATOM   1912  CG  PHE A 244       8.383   6.328  -3.271  1.00 92.81           C  
ATOM   1913  CD1 PHE A 244       7.707   6.203  -4.477  1.00 92.81           C  
ATOM   1914  CD2 PHE A 244       7.668   6.660  -2.131  1.00 92.81           C  
ATOM   1915  CE1 PHE A 244       6.328   6.406  -4.543  1.00 92.81           C  
ATOM   1916  CE2 PHE A 244       6.293   6.867  -2.191  1.00 92.81           C  
ATOM   1917  CZ  PHE A 244       5.625   6.742  -3.398  1.00 92.81           C  
ATOM   1918  N   LEU A 245      12.484   4.023  -2.436  1.00 91.00           N  
ATOM   1919  CA  LEU A 245      13.945   3.996  -2.439  1.00 91.00           C  
ATOM   1920  C   LEU A 245      14.461   2.568  -2.299  1.00 91.00           C  
ATOM   1921  CB  LEU A 245      14.500   4.867  -1.308  1.00 91.00           C  
ATOM   1922  O   LEU A 245      15.062   2.029  -3.227  1.00 91.00           O  
ATOM   1923  CG  LEU A 245      14.398   6.379  -1.504  1.00 91.00           C  
ATOM   1924  CD1 LEU A 245      14.664   7.102  -0.188  1.00 91.00           C  
ATOM   1925  CD2 LEU A 245      15.375   6.844  -2.580  1.00 91.00           C  
ATOM   1926  N   ILE A 246      14.117   1.865  -1.212  1.00 88.19           N  
ATOM   1927  CA  ILE A 246      14.734   0.592  -0.850  1.00 88.19           C  
ATOM   1928  C   ILE A 246      14.359  -0.472  -1.881  1.00 88.19           C  
ATOM   1929  CB  ILE A 246      14.305   0.140   0.565  1.00 88.19           C  
ATOM   1930  O   ILE A 246      15.172  -1.350  -2.195  1.00 88.19           O  
ATOM   1931  CG1 ILE A 246      14.836   1.121   1.619  1.00 88.19           C  
ATOM   1932  CG2 ILE A 246      14.797  -1.283   0.847  1.00 88.19           C  
ATOM   1933  CD1 ILE A 246      14.422   0.777   3.045  1.00 88.19           C  
ATOM   1934  N   LEU A 247      13.203  -0.346  -2.469  1.00 83.75           N  
ATOM   1935  CA  LEU A 247      12.773  -1.331  -3.453  1.00 83.75           C  
ATOM   1936  C   LEU A 247      13.703  -1.335  -4.660  1.00 83.75           C  
ATOM   1937  CB  LEU A 247      11.336  -1.049  -3.900  1.00 83.75           C  
ATOM   1938  O   LEU A 247      13.883  -2.367  -5.312  1.00 83.75           O  
ATOM   1939  CG  LEU A 247      10.227  -1.675  -3.055  1.00 83.75           C  
ATOM   1940  CD1 LEU A 247       8.859  -1.251  -3.576  1.00 83.75           C  
ATOM   1941  CD2 LEU A 247      10.352  -3.195  -3.045  1.00 83.75           C  
ATOM   1942  N   TRP A 248      14.305  -0.225  -4.949  1.00 86.56           N  
ATOM   1943  CA  TRP A 248      15.195  -0.148  -6.102  1.00 86.56           C  
ATOM   1944  C   TRP A 248      16.578  -0.678  -5.750  1.00 86.56           C  
ATOM   1945  CB  TRP A 248      15.305   1.294  -6.605  1.00 86.56           C  
ATOM   1946  O   TRP A 248      17.344  -1.095  -6.633  1.00 86.56           O  
ATOM   1947  CG  TRP A 248      14.086   1.771  -7.340  1.00 86.56           C  
ATOM   1948  CD1 TRP A 248      13.086   2.559  -6.844  1.00 86.56           C  
ATOM   1949  CD2 TRP A 248      13.742   1.488  -8.695  1.00 86.56           C  
ATOM   1950  CE2 TRP A 248      12.516   2.137  -8.961  1.00 86.56           C  
ATOM   1951  CE3 TRP A 248      14.352   0.748  -9.719  1.00 86.56           C  
ATOM   1952  NE1 TRP A 248      12.133   2.783  -7.816  1.00 86.56           N  
ATOM   1953  CH2 TRP A 248      12.500   1.337 -11.188  1.00 86.56           C  
ATOM   1954  CZ2 TRP A 248      11.883   2.068 -10.211  1.00 86.56           C  
ATOM   1955  CZ3 TRP A 248      13.719   0.680 -10.961  1.00 86.56           C  
ATOM   1956  N   ILE A 249      16.906  -0.727  -4.488  1.00 82.19           N  
ATOM   1957  CA  ILE A 249      18.219  -1.174  -4.066  1.00 82.19           C  
ATOM   1958  C   ILE A 249      18.188  -2.668  -3.758  1.00 82.19           C  
ATOM   1959  CB  ILE A 249      18.719  -0.383  -2.836  1.00 82.19           C  
ATOM   1960  O   ILE A 249      19.094  -3.412  -4.152  1.00 82.19           O  
ATOM   1961  CG1 ILE A 249      18.734   1.120  -3.137  1.00 82.19           C  
ATOM   1962  CG2 ILE A 249      20.109  -0.871  -2.406  1.00 82.19           C  
ATOM   1963  CD1 ILE A 249      18.969   1.994  -1.911  1.00 82.19           C  
ATOM   1964  N   TRP A 250      17.172  -3.098  -3.027  1.00 78.81           N  
ATOM   1965  CA  TRP A 250      17.109  -4.480  -2.568  1.00 78.81           C  
ATOM   1966  C   TRP A 250      15.945  -5.215  -3.227  1.00 78.81           C  
ATOM   1967  CB  TRP A 250      16.969  -4.535  -1.045  1.00 78.81           C  
ATOM   1968  O   TRP A 250      15.234  -5.984  -2.572  1.00 78.81           O  
ATOM   1969  CG  TRP A 250      18.266  -4.359  -0.308  1.00 78.81           C  
ATOM   1970  CD1 TRP A 250      19.328  -3.611  -0.696  1.00 78.81           C  
ATOM   1971  CD2 TRP A 250      18.609  -4.953   0.945  1.00 78.81           C  
ATOM   1972  CE2 TRP A 250      19.922  -4.516   1.257  1.00 78.81           C  
ATOM   1973  CE3 TRP A 250      17.953  -5.812   1.835  1.00 78.81           C  
ATOM   1974  NE1 TRP A 250      20.344  -3.701   0.241  1.00 78.81           N  
ATOM   1975  CH2 TRP A 250      19.922  -5.750   3.277  1.00 78.81           C  
ATOM   1976  CZ2 TRP A 250      20.578  -4.910   2.424  1.00 78.81           C  
ATOM   1977  CZ3 TRP A 250      18.609  -6.203   2.996  1.00 78.81           C  
ATOM   1978  N   LYS A 251      15.656  -5.008  -4.477  1.00 69.75           N  
ATOM   1979  CA  LYS A 251      14.500  -5.543  -5.188  1.00 69.75           C  
ATOM   1980  C   LYS A 251      14.508  -7.070  -5.172  1.00 69.75           C  
ATOM   1981  CB  LYS A 251      14.469  -5.031  -6.625  1.00 69.75           C  
ATOM   1982  O   LYS A 251      13.445  -7.699  -5.176  1.00 69.75           O  
ATOM   1983  CG  LYS A 251      13.461  -5.742  -7.516  1.00 69.75           C  
ATOM   1984  CD  LYS A 251      13.516  -5.223  -8.945  1.00 69.75           C  
ATOM   1985  CE  LYS A 251      12.531  -5.961  -9.852  1.00 69.75           C  
ATOM   1986  NZ  LYS A 251      12.414  -5.312 -11.188  1.00 69.75           N  
ATOM   1987  N   ASP A 252      15.641  -7.715  -5.008  1.00 66.12           N  
ATOM   1988  CA  ASP A 252      15.711  -9.164  -5.188  1.00 66.12           C  
ATOM   1989  C   ASP A 252      15.828  -9.875  -3.842  1.00 66.12           C  
ATOM   1990  CB  ASP A 252      16.906  -9.531  -6.078  1.00 66.12           C  
ATOM   1991  O   ASP A 252      16.234 -11.039  -3.783  1.00 66.12           O  
ATOM   1992  CG  ASP A 252      16.797  -8.953  -7.477  1.00 66.12           C  
ATOM   1993  OD1 ASP A 252      15.664  -8.773  -7.977  1.00 66.12           O  
ATOM   1994  OD2 ASP A 252      17.844  -8.680  -8.086  1.00 66.12           O  
ATOM   1995  N   SER A 253      15.391  -9.234  -2.855  1.00 71.44           N  
ATOM   1996  CA  SER A 253      15.594  -9.859  -1.556  1.00 71.44           C  
ATOM   1997  C   SER A 253      14.289 -10.438  -1.014  1.00 71.44           C  
ATOM   1998  CB  SER A 253      16.172  -8.852  -0.557  1.00 71.44           C  
ATOM   1999  O   SER A 253      13.289  -9.727  -0.896  1.00 71.44           O  
ATOM   2000  OG  SER A 253      15.141  -8.266   0.217  1.00 71.44           O  
ATOM   2001  N   ASP A 254      14.367 -11.727  -0.764  1.00 73.62           N  
ATOM   2002  CA  ASP A 254      13.234 -12.391  -0.125  1.00 73.62           C  
ATOM   2003  C   ASP A 254      12.945 -11.781   1.246  1.00 73.62           C  
ATOM   2004  CB  ASP A 254      13.492 -13.891   0.010  1.00 73.62           C  
ATOM   2005  O   ASP A 254      11.789 -11.734   1.681  1.00 73.62           O  
ATOM   2006  CG  ASP A 254      13.492 -14.617  -1.324  1.00 73.62           C  
ATOM   2007  OD1 ASP A 254      12.875 -14.117  -2.289  1.00 73.62           O  
ATOM   2008  OD2 ASP A 254      14.125 -15.688  -1.413  1.00 73.62           O  
ATOM   2009  N   VAL A 255      13.930 -11.273   1.854  1.00 77.44           N  
ATOM   2010  CA  VAL A 255      13.758 -10.695   3.180  1.00 77.44           C  
ATOM   2011  C   VAL A 255      12.891  -9.438   3.088  1.00 77.44           C  
ATOM   2012  CB  VAL A 255      15.117 -10.352   3.826  1.00 77.44           C  
ATOM   2013  O   VAL A 255      12.039  -9.203   3.947  1.00 77.44           O  
ATOM   2014  CG1 VAL A 255      14.922  -9.625   5.156  1.00 77.44           C  
ATOM   2015  CG2 VAL A 255      15.945 -11.617   4.023  1.00 77.44           C  
ATOM   2016  N   LEU A 256      13.102  -8.617   2.104  1.00 78.88           N  
ATOM   2017  CA  LEU A 256      12.297  -7.422   1.897  1.00 78.88           C  
ATOM   2018  C   LEU A 256      10.836  -7.789   1.634  1.00 78.88           C  
ATOM   2019  CB  LEU A 256      12.844  -6.598   0.730  1.00 78.88           C  
ATOM   2020  O   LEU A 256       9.930  -7.195   2.219  1.00 78.88           O  
ATOM   2021  CG  LEU A 256      12.125  -5.281   0.429  1.00 78.88           C  
ATOM   2022  CD1 LEU A 256      12.438  -4.246   1.504  1.00 78.88           C  
ATOM   2023  CD2 LEU A 256      12.508  -4.762  -0.951  1.00 78.88           C  
ATOM   2024  N   PHE A 257      10.648  -8.805   0.973  1.00 76.62           N  
ATOM   2025  CA  PHE A 257       9.312  -9.195   0.545  1.00 76.62           C  
ATOM   2026  C   PHE A 257       8.539  -9.844   1.692  1.00 76.62           C  
ATOM   2027  CB  PHE A 257       9.383 -10.156  -0.645  1.00 76.62           C  
ATOM   2028  O   PHE A 257       7.379  -9.508   1.930  1.00 76.62           O  
ATOM   2029  CG  PHE A 257       8.039 -10.555  -1.190  1.00 76.62           C  
ATOM   2030  CD1 PHE A 257       7.457 -11.766  -0.832  1.00 76.62           C  
ATOM   2031  CD2 PHE A 257       7.359  -9.711  -2.062  1.00 76.62           C  
ATOM   2032  CE1 PHE A 257       6.211 -12.133  -1.336  1.00 76.62           C  
ATOM   2033  CE2 PHE A 257       6.113 -10.078  -2.570  1.00 76.62           C  
ATOM   2034  CZ  PHE A 257       5.539 -11.281  -2.207  1.00 76.62           C  
ATOM   2035  N   CYS A 258       9.203 -10.648   2.439  1.00 76.56           N  
ATOM   2036  CA  CYS A 258       8.477 -11.469   3.400  1.00 76.56           C  
ATOM   2037  C   CYS A 258       8.461 -10.820   4.777  1.00 76.56           C  
ATOM   2038  CB  CYS A 258       9.109 -12.859   3.492  1.00 76.56           C  
ATOM   2039  O   CYS A 258       7.566 -11.086   5.582  1.00 76.56           O  
ATOM   2040  SG  CYS A 258       8.867 -13.867   2.012  1.00 76.56           S  
ATOM   2041  N   HIS A 259       9.430  -9.969   5.016  1.00 79.56           N  
ATOM   2042  CA  HIS A 259       9.516  -9.477   6.383  1.00 79.56           C  
ATOM   2043  C   HIS A 259       9.391  -7.953   6.430  1.00 79.56           C  
ATOM   2044  CB  HIS A 259      10.828  -9.914   7.031  1.00 79.56           C  
ATOM   2045  O   HIS A 259       8.523  -7.418   7.117  1.00 79.56           O  
ATOM   2046  CG  HIS A 259      10.984 -11.398   7.121  1.00 79.56           C  
ATOM   2047  CD2 HIS A 259      11.883 -12.234   6.551  1.00 79.56           C  
ATOM   2048  ND1 HIS A 259      10.141 -12.195   7.867  1.00 79.56           N  
ATOM   2049  CE1 HIS A 259      10.516 -13.461   7.754  1.00 79.56           C  
ATOM   2050  NE2 HIS A 259      11.570 -13.508   6.957  1.00 79.56           N  
ATOM   2051  N   ILE A 260      10.078  -7.258   5.656  1.00 84.00           N  
ATOM   2052  CA  ILE A 260      10.156  -5.809   5.770  1.00 84.00           C  
ATOM   2053  C   ILE A 260       8.898  -5.172   5.184  1.00 84.00           C  
ATOM   2054  CB  ILE A 260      11.422  -5.254   5.066  1.00 84.00           C  
ATOM   2055  O   ILE A 260       8.320  -4.262   5.777  1.00 84.00           O  
ATOM   2056  CG1 ILE A 260      12.688  -5.770   5.758  1.00 84.00           C  
ATOM   2057  CG2 ILE A 260      11.391  -3.725   5.039  1.00 84.00           C  
ATOM   2058  CD1 ILE A 260      13.977  -5.363   5.066  1.00 84.00           C  
ATOM   2059  N   HIS A 261       8.414  -5.684   4.047  1.00 84.88           N  
ATOM   2060  CA  HIS A 261       7.273  -5.086   3.365  1.00 84.88           C  
ATOM   2061  C   HIS A 261       6.000  -5.234   4.195  1.00 84.88           C  
ATOM   2062  CB  HIS A 261       7.078  -5.719   1.986  1.00 84.88           C  
ATOM   2063  O   HIS A 261       5.285  -4.254   4.422  1.00 84.88           O  
ATOM   2064  CG  HIS A 261       5.953  -5.117   1.206  1.00 84.88           C  
ATOM   2065  CD2 HIS A 261       4.762  -5.637   0.827  1.00 84.88           C  
ATOM   2066  ND1 HIS A 261       5.988  -3.830   0.717  1.00 84.88           N  
ATOM   2067  CE1 HIS A 261       4.863  -3.580   0.070  1.00 84.88           C  
ATOM   2068  NE2 HIS A 261       4.102  -4.660   0.122  1.00 84.88           N  
ATOM   2069  N   PRO A 262       5.719  -6.387   4.781  1.00 84.69           N  
ATOM   2070  CA  PRO A 262       4.504  -6.504   5.590  1.00 84.69           C  
ATOM   2071  C   PRO A 262       4.512  -5.570   6.801  1.00 84.69           C  
ATOM   2072  CB  PRO A 262       4.516  -7.973   6.035  1.00 84.69           C  
ATOM   2073  O   PRO A 262       3.477  -4.992   7.141  1.00 84.69           O  
ATOM   2074  CG  PRO A 262       5.332  -8.672   5.000  1.00 84.69           C  
ATOM   2075  CD  PRO A 262       6.371  -7.723   4.480  1.00 84.69           C  
ATOM   2076  N   VAL A 263       5.637  -5.383   7.383  1.00 89.19           N  
ATOM   2077  CA  VAL A 263       5.738  -4.520   8.555  1.00 89.19           C  
ATOM   2078  C   VAL A 263       5.492  -3.066   8.148  1.00 89.19           C  
ATOM   2079  CB  VAL A 263       7.117  -4.652   9.242  1.00 89.19           C  
ATOM   2080  O   VAL A 263       4.781  -2.334   8.844  1.00 89.19           O  
ATOM   2081  CG1 VAL A 263       7.277  -3.604  10.336  1.00 89.19           C  
ATOM   2082  CG2 VAL A 263       7.289  -6.059   9.812  1.00 89.19           C  
ATOM   2083  N   SER A 264       6.039  -2.693   7.051  1.00 91.50           N  
ATOM   2084  CA  SER A 264       5.871  -1.320   6.586  1.00 91.50           C  
ATOM   2085  C   SER A 264       4.418  -1.028   6.227  1.00 91.50           C  
ATOM   2086  CB  SER A 264       6.766  -1.053   5.371  1.00 91.50           C  
ATOM   2087  O   SER A 264       3.926   0.077   6.461  1.00 91.50           O  
ATOM   2088  OG  SER A 264       6.340  -1.810   4.254  1.00 91.50           O  
ATOM   2089  N   VAL A 265       3.717  -2.021   5.711  1.00 91.88           N  
ATOM   2090  CA  VAL A 265       2.314  -1.837   5.352  1.00 91.88           C  
ATOM   2091  C   VAL A 265       1.467  -1.732   6.617  1.00 91.88           C  
ATOM   2092  CB  VAL A 265       1.803  -2.990   4.457  1.00 91.88           C  
ATOM   2093  O   VAL A 265       0.552  -0.909   6.691  1.00 91.88           O  
ATOM   2094  CG1 VAL A 265       0.311  -2.828   4.172  1.00 91.88           C  
ATOM   2095  CG2 VAL A 265       2.598  -3.049   3.154  1.00 91.88           C  
ATOM   2096  N   VAL A 266       1.799  -2.482   7.617  1.00 94.19           N  
ATOM   2097  CA  VAL A 266       1.081  -2.412   8.883  1.00 94.19           C  
ATOM   2098  C   VAL A 266       1.287  -1.038   9.516  1.00 94.19           C  
ATOM   2099  CB  VAL A 266       1.536  -3.521   9.859  1.00 94.19           C  
ATOM   2100  O   VAL A 266       0.330  -0.408   9.977  1.00 94.19           O  
ATOM   2101  CG1 VAL A 266       0.970  -3.281  11.258  1.00 94.19           C  
ATOM   2102  CG2 VAL A 266       1.114  -4.895   9.336  1.00 94.19           C  
ATOM   2103  N   LEU A 267       2.477  -0.595   9.477  1.00 95.62           N  
ATOM   2104  CA  LEU A 267       2.801   0.700  10.062  1.00 95.62           C  
ATOM   2105  C   LEU A 267       2.090   1.827   9.320  1.00 95.62           C  
ATOM   2106  CB  LEU A 267       4.312   0.934  10.039  1.00 95.62           C  
ATOM   2107  O   LEU A 267       1.622   2.785   9.938  1.00 95.62           O  
ATOM   2108  CG  LEU A 267       5.145   0.101  11.016  1.00 95.62           C  
ATOM   2109  CD1 LEU A 267       6.629   0.389  10.836  1.00 95.62           C  
ATOM   2110  CD2 LEU A 267       4.711   0.378  12.453  1.00 95.62           C  
ATOM   2111  N   SER A 268       2.043   1.704   8.062  1.00 95.19           N  
ATOM   2112  CA  SER A 268       1.355   2.725   7.277  1.00 95.19           C  
ATOM   2113  C   SER A 268      -0.131   2.771   7.613  1.00 95.19           C  
ATOM   2114  CB  SER A 268       1.541   2.465   5.781  1.00 95.19           C  
ATOM   2115  O   SER A 268      -0.716   3.852   7.715  1.00 95.19           O  
ATOM   2116  OG  SER A 268       0.896   3.465   5.012  1.00 95.19           O  
ATOM   2117  N   SER A 269      -0.764   1.655   7.766  1.00 96.12           N  
ATOM   2118  CA  SER A 269      -2.168   1.610   8.164  1.00 96.12           C  
ATOM   2119  C   SER A 269      -2.367   2.209   9.555  1.00 96.12           C  
ATOM   2120  CB  SER A 269      -2.686   0.172   8.141  1.00 96.12           C  
ATOM   2121  O   SER A 269      -3.361   2.895   9.805  1.00 96.12           O  
ATOM   2122  OG  SER A 269      -2.639  -0.358   6.828  1.00 96.12           O  
ATOM   2123  N   LEU A 270      -1.406   1.970  10.422  1.00 96.62           N  
ATOM   2124  CA  LEU A 270      -1.462   2.553  11.758  1.00 96.62           C  
ATOM   2125  C   LEU A 270      -1.367   4.074  11.688  1.00 96.62           C  
ATOM   2126  CB  LEU A 270      -0.335   1.997  12.633  1.00 96.62           C  
ATOM   2127  O   LEU A 270      -2.080   4.777  12.406  1.00 96.62           O  
ATOM   2128  CG  LEU A 270      -0.567   0.613  13.234  1.00 96.62           C  
ATOM   2129  CD1 LEU A 270       0.718   0.090  13.875  1.00 96.62           C  
ATOM   2130  CD2 LEU A 270      -1.695   0.660  14.258  1.00 96.62           C  
ATOM   2131  N   ASN A 271      -0.542   4.516  10.828  1.00 96.25           N  
ATOM   2132  CA  ASN A 271      -0.380   5.953  10.641  1.00 96.25           C  
ATOM   2133  C   ASN A 271      -1.690   6.613  10.219  1.00 96.25           C  
ATOM   2134  CB  ASN A 271       0.714   6.238   9.609  1.00 96.25           C  
ATOM   2135  O   ASN A 271      -2.092   7.625  10.789  1.00 96.25           O  
ATOM   2136  CG  ASN A 271       0.836   7.711   9.281  1.00 96.25           C  
ATOM   2137  ND2 ASN A 271       0.569   8.062   8.023  1.00 96.25           N  
ATOM   2138  OD1 ASN A 271       1.169   8.531  10.141  1.00 96.25           O  
ATOM   2139  N   SER A 272      -2.387   6.016   9.312  1.00 95.81           N  
ATOM   2140  CA  SER A 272      -3.623   6.578   8.781  1.00 95.81           C  
ATOM   2141  C   SER A 272      -4.770   6.430   9.773  1.00 95.81           C  
ATOM   2142  CB  SER A 272      -3.992   5.902   7.461  1.00 95.81           C  
ATOM   2143  O   SER A 272      -5.770   7.145   9.688  1.00 95.81           O  
ATOM   2144  OG  SER A 272      -2.996   6.137   6.480  1.00 95.81           O  
ATOM   2145  N   SER A 273      -4.633   5.602  10.742  1.00 96.56           N  
ATOM   2146  CA  SER A 273      -5.695   5.352  11.711  1.00 96.56           C  
ATOM   2147  C   SER A 273      -5.453   6.113  13.008  1.00 96.56           C  
ATOM   2148  CB  SER A 273      -5.809   3.854  12.008  1.00 96.56           C  
ATOM   2149  O   SER A 273      -6.355   6.234  13.836  1.00 96.56           O  
ATOM   2150  OG  SER A 273      -6.152   3.135  10.836  1.00 96.56           O  
ATOM   2151  N   ALA A 274      -4.320   6.672  13.180  1.00 94.56           N  
ATOM   2152  CA  ALA A 274      -3.910   7.230  14.469  1.00 94.56           C  
ATOM   2153  C   ALA A 274      -4.500   8.625  14.672  1.00 94.56           C  
ATOM   2154  CB  ALA A 274      -2.389   7.277  14.570  1.00 94.56           C  
ATOM   2155  O   ALA A 274      -4.727   9.047  15.812  1.00 94.56           O  
ATOM   2156  N   ASN A 275      -4.773   9.305  13.609  1.00 90.69           N  
ATOM   2157  CA  ASN A 275      -5.125  10.719  13.711  1.00 90.69           C  
ATOM   2158  C   ASN A 275      -6.426  10.922  14.484  1.00 90.69           C  
ATOM   2159  CB  ASN A 275      -5.227  11.352  12.320  1.00 90.69           C  
ATOM   2160  O   ASN A 275      -6.473  11.680  15.453  1.00 90.69           O  
ATOM   2161  CG  ASN A 275      -3.873  11.562  11.680  1.00 90.69           C  
ATOM   2162  ND2 ASN A 275      -3.842  11.562  10.352  1.00 90.69           N  
ATOM   2163  OD1 ASN A 275      -2.861  11.727  12.367  1.00 90.69           O  
ATOM   2164  N   PRO A 276      -7.430  10.250  14.203  1.00 89.94           N  
ATOM   2165  CA  PRO A 276      -8.656  10.414  14.992  1.00 89.94           C  
ATOM   2166  C   PRO A 276      -8.469  10.062  16.469  1.00 89.94           C  
ATOM   2167  CB  PRO A 276      -9.641   9.453  14.312  1.00 89.94           C  
ATOM   2168  O   PRO A 276      -9.094  10.672  17.328  1.00 89.94           O  
ATOM   2169  CG  PRO A 276      -9.078   9.234  12.945  1.00 89.94           C  
ATOM   2170  CD  PRO A 276      -7.590   9.406  13.008  1.00 89.94           C  
ATOM   2171  N   ILE A 277      -7.684   9.125  16.719  1.00 88.94           N  
ATOM   2172  CA  ILE A 277      -7.410   8.719  18.094  1.00 88.94           C  
ATOM   2173  C   ILE A 277      -6.676   9.836  18.828  1.00 88.94           C  
ATOM   2174  CB  ILE A 277      -6.586   7.410  18.141  1.00 88.94           C  
ATOM   2175  O   ILE A 277      -6.988  10.133  19.984  1.00 88.94           O  
ATOM   2176  CG1 ILE A 277      -7.359   6.262  17.469  1.00 88.94           C  
ATOM   2177  CG2 ILE A 277      -6.211   7.059  19.578  1.00 88.94           C  
ATOM   2178  CD1 ILE A 277      -6.547   4.992  17.297  1.00 88.94           C  
ATOM   2179  N   ILE A 278      -5.781  10.430  18.172  1.00 89.19           N  
ATOM   2180  CA  ILE A 278      -5.027  11.539  18.750  1.00 89.19           C  
ATOM   2181  C   ILE A 278      -5.973  12.695  19.078  1.00 89.19           C  
ATOM   2182  CB  ILE A 278      -3.904  12.016  17.797  1.00 89.19           C  
ATOM   2183  O   ILE A 278      -5.914  13.266  20.156  1.00 89.19           O  
ATOM   2184  CG1 ILE A 278      -2.809  10.945  17.688  1.00 89.19           C  
ATOM   2185  CG2 ILE A 278      -3.324  13.352  18.281  1.00 89.19           C  
ATOM   2186  CD1 ILE A 278      -1.770  11.234  16.625  1.00 89.19           C  
ATOM   2187  N   TYR A 279      -6.867  13.000  18.156  1.00 83.19           N  
ATOM   2188  CA  TYR A 279      -7.832  14.070  18.406  1.00 83.19           C  
ATOM   2189  C   TYR A 279      -8.664  13.773  19.641  1.00 83.19           C  
ATOM   2190  CB  TYR A 279      -8.750  14.258  17.188  1.00 83.19           C  
ATOM   2191  O   TYR A 279      -8.867  14.648  20.484  1.00 83.19           O  
ATOM   2192  CG  TYR A 279      -8.008  14.484  15.898  1.00 83.19           C  
ATOM   2193  CD1 TYR A 279      -6.738  15.062  15.891  1.00 83.19           C  
ATOM   2194  CD2 TYR A 279      -8.570  14.125  14.680  1.00 83.19           C  
ATOM   2195  CE1 TYR A 279      -6.051  15.273  14.703  1.00 83.19           C  
ATOM   2196  CE2 TYR A 279      -7.891  14.336  13.484  1.00 83.19           C  
ATOM   2197  OH  TYR A 279      -5.961  15.117  12.320  1.00 83.19           O  
ATOM   2198  CZ  TYR A 279      -6.637  14.906  13.500  1.00 83.19           C  
ATOM   2199  N   PHE A 280      -9.086  12.633  19.750  1.00 79.69           N  
ATOM   2200  CA  PHE A 280      -9.914  12.211  20.875  1.00 79.69           C  
ATOM   2201  C   PHE A 280      -9.133  12.312  22.188  1.00 79.69           C  
ATOM   2202  CB  PHE A 280     -10.422  10.781  20.672  1.00 79.69           C  
ATOM   2203  O   PHE A 280      -9.625  12.867  23.172  1.00 79.69           O  
ATOM   2204  CG  PHE A 280     -11.172  10.227  21.859  1.00 79.69           C  
ATOM   2205  CD1 PHE A 280     -10.547   9.359  22.750  1.00 79.69           C  
ATOM   2206  CD2 PHE A 280     -12.492  10.586  22.094  1.00 79.69           C  
ATOM   2207  CE1 PHE A 280     -11.234   8.844  23.844  1.00 79.69           C  
ATOM   2208  CE2 PHE A 280     -13.188  10.070  23.188  1.00 79.69           C  
ATOM   2209  CZ  PHE A 280     -12.555   9.203  24.062  1.00 79.69           C  
ATOM   2210  N   PHE A 281      -7.969  11.789  22.188  1.00 78.69           N  
ATOM   2211  CA  PHE A 281      -7.145  11.766  23.391  1.00 78.69           C  
ATOM   2212  C   PHE A 281      -6.809  13.180  23.844  1.00 78.69           C  
ATOM   2213  CB  PHE A 281      -5.852  10.977  23.141  1.00 78.69           C  
ATOM   2214  O   PHE A 281      -6.949  13.508  25.031  1.00 78.69           O  
ATOM   2215  CG  PHE A 281      -6.000   9.492  23.344  1.00 78.69           C  
ATOM   2216  CD1 PHE A 281      -6.211   8.961  24.609  1.00 78.69           C  
ATOM   2217  CD2 PHE A 281      -5.930   8.625  22.250  1.00 78.69           C  
ATOM   2218  CE1 PHE A 281      -6.348   7.590  24.797  1.00 78.69           C  
ATOM   2219  CE2 PHE A 281      -6.066   7.254  22.438  1.00 78.69           C  
ATOM   2220  CZ  PHE A 281      -6.273   6.738  23.703  1.00 78.69           C  
ATOM   2221  N   VAL A 282      -6.379  13.984  23.000  1.00 77.44           N  
ATOM   2222  CA  VAL A 282      -5.988  15.344  23.344  1.00 77.44           C  
ATOM   2223  C   VAL A 282      -7.219  16.141  23.766  1.00 77.44           C  
ATOM   2224  CB  VAL A 282      -5.273  16.047  22.172  1.00 77.44           C  
ATOM   2225  O   VAL A 282      -7.148  16.969  24.688  1.00 77.44           O  
ATOM   2226  CG1 VAL A 282      -5.086  17.531  22.453  1.00 77.44           C  
ATOM   2227  CG2 VAL A 282      -3.928  15.383  21.891  1.00 77.44           C  
ATOM   2228  N   GLY A 283      -8.305  15.836  23.156  1.00 74.25           N  
ATOM   2229  CA  GLY A 283      -9.539  16.500  23.531  1.00 74.25           C  
ATOM   2230  C   GLY A 283     -10.039  16.094  24.906  1.00 74.25           C  
ATOM   2231  O   GLY A 283     -10.641  16.891  25.625  1.00 74.25           O  
ATOM   2232  N   SER A 284      -9.773  14.914  25.328  1.00 70.88           N  
ATOM   2233  CA  SER A 284     -10.242  14.359  26.594  1.00 70.88           C  
ATOM   2234  C   SER A 284      -9.352  14.805  27.766  1.00 70.88           C  
ATOM   2235  CB  SER A 284     -10.289  12.836  26.531  1.00 70.88           C  
ATOM   2236  O   SER A 284      -9.773  14.773  28.922  1.00 70.88           O  
ATOM   2237  OG  SER A 284     -11.148  12.398  25.500  1.00 70.88           O  
ATOM   2238  N   PHE A 285      -8.094  14.992  27.656  1.00 61.34           N  
ATOM   2239  CA  PHE A 285      -7.121  15.266  28.703  1.00 61.34           C  
ATOM   2240  C   PHE A 285      -7.566  16.438  29.562  1.00 61.34           C  
ATOM   2241  CB  PHE A 285      -5.738  15.539  28.109  1.00 61.34           C  
ATOM   2242  O   PHE A 285      -7.391  16.438  30.781  1.00 61.34           O  
ATOM   2243  CG  PHE A 285      -4.598  15.055  28.969  1.00 61.34           C  
ATOM   2244  CD1 PHE A 285      -3.982  15.906  29.875  1.00 61.34           C  
ATOM   2245  CD2 PHE A 285      -4.145  13.750  28.859  1.00 61.34           C  
ATOM   2246  CE1 PHE A 285      -2.928  15.461  30.672  1.00 61.34           C  
ATOM   2247  CE2 PHE A 285      -3.092  13.297  29.656  1.00 61.34           C  
ATOM   2248  CZ  PHE A 285      -2.484  14.148  30.547  1.00 61.34           C  
ATOM   2249  N   ARG A 286      -7.922  17.656  29.109  1.00 53.59           N  
ATOM   2250  CA  ARG A 286      -8.117  18.766  30.047  1.00 53.59           C  
ATOM   2251  C   ARG A 286      -9.438  18.625  30.797  1.00 53.59           C  
ATOM   2252  CB  ARG A 286      -8.078  20.094  29.312  1.00 53.59           C  
ATOM   2253  O   ARG A 286      -9.695  19.359  31.750  1.00 53.59           O  
ATOM   2254  CG  ARG A 286      -6.828  20.922  29.578  1.00 53.59           C  
ATOM   2255  CD  ARG A 286      -6.879  22.281  28.891  1.00 53.59           C  
ATOM   2256  NE  ARG A 286      -5.656  23.047  29.125  1.00 53.59           N  
ATOM   2257  NH1 ARG A 286      -6.309  24.859  27.844  1.00 53.59           N  
ATOM   2258  NH2 ARG A 286      -4.266  24.859  28.891  1.00 53.59           N  
ATOM   2259  CZ  ARG A 286      -5.414  24.250  28.609  1.00 53.59           C  
ATOM   2260  N   LYS A 287     -10.570  18.266  30.219  1.00 51.44           N  
ATOM   2261  CA  LYS A 287     -11.727  18.344  31.109  1.00 51.44           C  
ATOM   2262  C   LYS A 287     -11.633  17.297  32.219  1.00 51.44           C  
ATOM   2263  CB  LYS A 287     -13.023  18.141  30.328  1.00 51.44           C  
ATOM   2264  O   LYS A 287     -11.172  16.188  32.000  1.00 51.44           O  
ATOM   2265  CG  LYS A 287     -13.844  19.422  30.156  1.00 51.44           C  
ATOM   2266  CD  LYS A 287     -15.141  19.156  29.406  1.00 51.44           C  
ATOM   2267  CE  LYS A 287     -15.953  20.422  29.219  1.00 51.44           C  
ATOM   2268  NZ  LYS A 287     -17.203  20.172  28.453  1.00 51.44           N  
ATOM   2269  N   GLN A 288     -11.625  17.750  33.438  1.00 45.88           N  
ATOM   2270  CA  GLN A 288     -12.117  17.047  34.625  1.00 45.88           C  
ATOM   2271  C   GLN A 288     -13.125  15.961  34.250  1.00 45.88           C  
ATOM   2272  CB  GLN A 288     -12.758  18.031  35.594  1.00 45.88           C  
ATOM   2273  O   GLN A 288     -13.875  16.109  33.281  1.00 45.88           O  
ATOM   2274  CG  GLN A 288     -12.031  18.125  36.938  1.00 45.88           C  
ATOM   2275  CD  GLN A 288     -12.492  19.297  37.781  1.00 45.88           C  
ATOM   2276  NE2 GLN A 288     -11.953  19.422  38.969  1.00 45.88           N  
ATOM   2277  OE1 GLN A 288     -13.328  20.094  37.344  1.00 45.88           O  
ATOM   2278  N   TRP A 289     -12.977  14.555  34.719  1.00 41.34           N  
ATOM   2279  CA  TRP A 289     -13.828  13.375  34.688  1.00 41.34           C  
ATOM   2280  C   TRP A 289     -15.305  13.758  34.594  1.00 41.34           C  
ATOM   2281  CB  TRP A 289     -13.586  12.508  35.938  1.00 41.34           C  
ATOM   2282  O   TRP A 289     -16.094  13.430  35.469  1.00 41.34           O  
ATOM   2283  CG  TRP A 289     -13.086  11.133  35.625  1.00 41.34           C  
ATOM   2284  CD1 TRP A 289     -12.062  10.797  34.781  1.00 41.34           C  
ATOM   2285  CD2 TRP A 289     -13.578   9.906  36.156  1.00 41.34           C  
ATOM   2286  CE2 TRP A 289     -12.812   8.859  35.594  1.00 41.34           C  
ATOM   2287  CE3 TRP A 289     -14.602   9.586  37.062  1.00 41.34           C  
ATOM   2288  NE1 TRP A 289     -11.891   9.430  34.750  1.00 41.34           N  
ATOM   2289  CH2 TRP A 289     -14.031   7.230  36.812  1.00 41.34           C  
ATOM   2290  CZ2 TRP A 289     -13.031   7.516  35.906  1.00 41.34           C  
ATOM   2291  CZ3 TRP A 289     -14.812   8.250  37.375  1.00 41.34           C  
ATOM   2292  N   ARG A 290     -15.641  14.961  34.219  1.00 43.75           N  
ATOM   2293  CA  ARG A 290     -17.094  15.016  34.281  1.00 43.75           C  
ATOM   2294  C   ARG A 290     -17.734  14.000  33.344  1.00 43.75           C  
ATOM   2295  CB  ARG A 290     -17.594  16.422  33.938  1.00 43.75           C  
ATOM   2296  O   ARG A 290     -17.438  13.992  32.125  1.00 43.75           O  
ATOM   2297  CG  ARG A 290     -17.766  17.328  35.156  1.00 43.75           C  
ATOM   2298  CD  ARG A 290     -18.391  18.656  34.781  1.00 43.75           C  
ATOM   2299  NE  ARG A 290     -18.422  19.578  35.938  1.00 43.75           N  
ATOM   2300  NH1 ARG A 290     -19.453  21.297  34.781  1.00 43.75           N  
ATOM   2301  NH2 ARG A 290     -18.891  21.547  37.000  1.00 43.75           N  
ATOM   2302  CZ  ARG A 290     -18.922  20.812  35.906  1.00 43.75           C  
ATOM   2303  N   LEU A 291     -18.141  12.805  33.844  1.00 40.38           N  
ATOM   2304  CA  LEU A 291     -18.641  11.461  33.531  1.00 40.38           C  
ATOM   2305  C   LEU A 291     -19.547  11.484  32.312  1.00 40.38           C  
ATOM   2306  CB  LEU A 291     -19.391  10.883  34.750  1.00 40.38           C  
ATOM   2307  O   LEU A 291     -19.656  10.484  31.594  1.00 40.38           O  
ATOM   2308  CG  LEU A 291     -18.625   9.875  35.594  1.00 40.38           C  
ATOM   2309  CD1 LEU A 291     -18.719  10.266  37.062  1.00 40.38           C  
ATOM   2310  CD2 LEU A 291     -19.172   8.469  35.375  1.00 40.38           C  
ATOM   2311  N   GLN A 292     -20.734  12.367  32.219  1.00 42.06           N  
ATOM   2312  CA  GLN A 292     -21.984  11.891  31.625  1.00 42.06           C  
ATOM   2313  C   GLN A 292     -21.969  12.062  30.109  1.00 42.06           C  
ATOM   2314  CB  GLN A 292     -23.188  12.633  32.219  1.00 42.06           C  
ATOM   2315  O   GLN A 292     -22.859  11.570  29.422  1.00 42.06           O  
ATOM   2316  CG  GLN A 292     -23.750  11.977  33.469  1.00 42.06           C  
ATOM   2317  CD  GLN A 292     -25.031  12.633  33.938  1.00 42.06           C  
ATOM   2318  NE2 GLN A 292     -25.688  12.016  34.938  1.00 42.06           N  
ATOM   2319  OE1 GLN A 292     -25.438  13.680  33.438  1.00 42.06           O  
ATOM   2320  N   GLN A 293     -21.562  13.211  29.484  1.00 49.25           N  
ATOM   2321  CA  GLN A 293     -21.984  13.406  28.109  1.00 49.25           C  
ATOM   2322  C   GLN A 293     -21.156  12.555  27.156  1.00 49.25           C  
ATOM   2323  CB  GLN A 293     -21.891  14.883  27.719  1.00 49.25           C  
ATOM   2324  O   GLN A 293     -20.031  12.172  27.469  1.00 49.25           O  
ATOM   2325  CG  GLN A 293     -23.062  15.727  28.188  1.00 49.25           C  
ATOM   2326  CD  GLN A 293     -23.156  17.047  27.469  1.00 49.25           C  
ATOM   2327  NE2 GLN A 293     -24.219  17.797  27.734  1.00 49.25           N  
ATOM   2328  OE1 GLN A 293     -22.281  17.406  26.656  1.00 49.25           O  
ATOM   2329  N   PRO A 294     -21.844  12.070  26.000  1.00 54.19           N  
ATOM   2330  CA  PRO A 294     -21.094  11.227  25.062  1.00 54.19           C  
ATOM   2331  C   PRO A 294     -19.703  11.750  24.781  1.00 54.19           C  
ATOM   2332  CB  PRO A 294     -21.969  11.258  23.797  1.00 54.19           C  
ATOM   2333  O   PRO A 294     -19.547  12.859  24.250  1.00 54.19           O  
ATOM   2334  CG  PRO A 294     -23.000  12.305  24.078  1.00 54.19           C  
ATOM   2335  CD  PRO A 294     -22.844  12.766  25.500  1.00 54.19           C  
ATOM   2336  N   ILE A 295     -18.750  11.320  25.500  1.00 58.19           N  
ATOM   2337  CA  ILE A 295     -17.359  11.641  25.781  1.00 58.19           C  
ATOM   2338  C   ILE A 295     -16.562  11.703  24.484  1.00 58.19           C  
ATOM   2339  CB  ILE A 295     -16.719  10.602  26.750  1.00 58.19           C  
ATOM   2340  O   ILE A 295     -15.758  12.617  24.281  1.00 58.19           O  
ATOM   2341  CG1 ILE A 295     -17.484  10.578  28.062  1.00 58.19           C  
ATOM   2342  CG2 ILE A 295     -15.242  10.914  26.969  1.00 58.19           C  
ATOM   2343  CD1 ILE A 295     -17.219   9.344  28.922  1.00 58.19           C  
ATOM   2344  N   LEU A 296     -17.062  10.922  23.500  1.00 61.12           N  
ATOM   2345  CA  LEU A 296     -16.203  10.867  22.312  1.00 61.12           C  
ATOM   2346  C   LEU A 296     -16.438  12.078  21.422  1.00 61.12           C  
ATOM   2347  CB  LEU A 296     -16.453   9.578  21.531  1.00 61.12           C  
ATOM   2348  O   LEU A 296     -15.477  12.695  20.953  1.00 61.12           O  
ATOM   2349  CG  LEU A 296     -15.289   9.047  20.703  1.00 61.12           C  
ATOM   2350  CD1 LEU A 296     -14.539   7.973  21.484  1.00 61.12           C  
ATOM   2351  CD2 LEU A 296     -15.781   8.500  19.375  1.00 61.12           C  
ATOM   2352  N   LYS A 297     -17.703  12.359  21.094  1.00 62.66           N  
ATOM   2353  CA  LYS A 297     -18.047  13.500  20.266  1.00 62.66           C  
ATOM   2354  C   LYS A 297     -17.562  14.805  20.875  1.00 62.66           C  
ATOM   2355  CB  LYS A 297     -19.562  13.562  20.047  1.00 62.66           C  
ATOM   2356  O   LYS A 297     -16.984  15.648  20.188  1.00 62.66           O  
ATOM   2357  CG  LYS A 297     -20.016  14.695  19.141  1.00 62.66           C  
ATOM   2358  CD  LYS A 297     -21.531  14.727  18.984  1.00 62.66           C  
ATOM   2359  CE  LYS A 297     -21.984  15.914  18.156  1.00 62.66           C  
ATOM   2360  NZ  LYS A 297     -23.469  15.953  18.000  1.00 62.66           N  
ATOM   2361  N   LEU A 298     -17.750  14.953  22.188  1.00 62.69           N  
ATOM   2362  CA  LEU A 298     -17.359  16.188  22.859  1.00 62.69           C  
ATOM   2363  C   LEU A 298     -15.852  16.344  22.922  1.00 62.69           C  
ATOM   2364  CB  LEU A 298     -17.938  16.219  24.281  1.00 62.69           C  
ATOM   2365  O   LEU A 298     -15.328  17.438  22.734  1.00 62.69           O  
ATOM   2366  CG  LEU A 298     -18.453  17.578  24.781  1.00 62.69           C  
ATOM   2367  CD1 LEU A 298     -19.969  17.656  24.656  1.00 62.69           C  
ATOM   2368  CD2 LEU A 298     -18.016  17.812  26.234  1.00 62.69           C  
ATOM   2369  N   ALA A 299     -15.250  15.242  23.156  1.00 67.38           N  
ATOM   2370  CA  ALA A 299     -13.789  15.273  23.203  1.00 67.38           C  
ATOM   2371  C   ALA A 299     -13.203  15.641  21.844  1.00 67.38           C  
ATOM   2372  CB  ALA A 299     -13.242  13.922  23.672  1.00 67.38           C  
ATOM   2373  O   ALA A 299     -12.305  16.484  21.766  1.00 67.38           O  
ATOM   2374  N   LEU A 300     -13.766  15.023  20.797  1.00 67.12           N  
ATOM   2375  CA  LEU A 300     -13.320  15.328  19.438  1.00 67.12           C  
ATOM   2376  C   LEU A 300     -13.664  16.766  19.062  1.00 67.12           C  
ATOM   2377  CB  LEU A 300     -13.961  14.367  18.438  1.00 67.12           C  
ATOM   2378  O   LEU A 300     -12.844  17.469  18.469  1.00 67.12           O  
ATOM   2379  CG  LEU A 300     -13.125  14.008  17.203  1.00 67.12           C  
ATOM   2380  CD1 LEU A 300     -12.250  12.797  17.484  1.00 67.12           C  
ATOM   2381  CD2 LEU A 300     -14.023  13.758  16.000  1.00 67.12           C  
ATOM   2382  N   GLN A 301     -14.836  17.172  19.438  1.00 65.75           N  
ATOM   2383  CA  GLN A 301     -15.266  18.547  19.156  1.00 65.75           C  
ATOM   2384  C   GLN A 301     -14.375  19.562  19.875  1.00 65.75           C  
ATOM   2385  CB  GLN A 301     -16.719  18.734  19.578  1.00 65.75           C  
ATOM   2386  O   GLN A 301     -13.992  20.578  19.281  1.00 65.75           O  
ATOM   2387  CG  GLN A 301     -17.438  19.844  18.828  1.00 65.75           C  
ATOM   2388  CD  GLN A 301     -18.922  19.922  19.141  1.00 65.75           C  
ATOM   2389  NE2 GLN A 301     -19.594  20.922  18.594  1.00 65.75           N  
ATOM   2390  OE1 GLN A 301     -19.453  19.078  19.859  1.00 65.75           O  
ATOM   2391  N   ARG A 302     -14.047  19.328  21.078  1.00 68.38           N  
ATOM   2392  CA  ARG A 302     -13.203  20.234  21.859  1.00 68.38           C  
ATOM   2393  C   ARG A 302     -11.812  20.359  21.234  1.00 68.38           C  
ATOM   2394  CB  ARG A 302     -13.094  19.781  23.312  1.00 68.38           C  
ATOM   2395  O   ARG A 302     -11.273  21.453  21.109  1.00 68.38           O  
ATOM   2396  CG  ARG A 302     -14.320  20.094  24.156  1.00 68.38           C  
ATOM   2397  CD  ARG A 302     -14.164  19.609  25.578  1.00 68.38           C  
ATOM   2398  NE  ARG A 302     -15.383  19.797  26.359  1.00 68.38           N  
ATOM   2399  NH1 ARG A 302     -14.648  18.625  28.203  1.00 68.38           N  
ATOM   2400  NH2 ARG A 302     -16.734  19.562  28.203  1.00 68.38           N  
ATOM   2401  CZ  ARG A 302     -15.586  19.328  27.578  1.00 68.38           C  
ATOM   2402  N   ALA A 303     -11.273  19.250  20.922  1.00 68.56           N  
ATOM   2403  CA  ALA A 303      -9.953  19.266  20.297  1.00 68.56           C  
ATOM   2404  C   ALA A 303      -9.969  20.016  18.969  1.00 68.56           C  
ATOM   2405  CB  ALA A 303      -9.453  17.828  20.094  1.00 68.56           C  
ATOM   2406  O   ALA A 303      -9.062  20.781  18.672  1.00 68.56           O  
ATOM   2407  N   LEU A 304     -11.047  19.781  18.297  1.00 66.75           N  
ATOM   2408  CA  LEU A 304     -11.156  20.391  16.969  1.00 66.75           C  
ATOM   2409  C   LEU A 304     -11.547  21.859  17.078  1.00 66.75           C  
ATOM   2410  CB  LEU A 304     -12.188  19.641  16.125  1.00 66.75           C  
ATOM   2411  O   LEU A 304     -11.180  22.656  16.203  1.00 66.75           O  
ATOM   2412  CG  LEU A 304     -11.812  18.203  15.711  1.00 66.75           C  
ATOM   2413  CD1 LEU A 304     -13.023  17.500  15.102  1.00 66.75           C  
ATOM   2414  CD2 LEU A 304     -10.641  18.219  14.734  1.00 66.75           C  
ATOM   2415  N   GLN A 305     -12.297  22.266  18.078  1.00 63.22           N  
ATOM   2416  CA  GLN A 305     -12.688  23.656  18.297  1.00 63.22           C  
ATOM   2417  C   GLN A 305     -11.484  24.500  18.703  1.00 63.22           C  
ATOM   2418  CB  GLN A 305     -13.781  23.750  19.359  1.00 63.22           C  
ATOM   2419  O   GLN A 305     -11.352  25.641  18.250  1.00 63.22           O  
ATOM   2420  CG  GLN A 305     -14.914  24.688  19.000  1.00 63.22           C  
ATOM   2421  CD  GLN A 305     -16.203  24.375  19.719  1.00 63.22           C  
ATOM   2422  NE2 GLN A 305     -17.266  25.109  19.391  1.00 63.22           N  
ATOM   2423  OE1 GLN A 305     -16.250  23.469  20.562  1.00 63.22           O  
ATOM   2424  N   ASP A 306     -10.688  24.062  19.594  1.00 62.84           N  
ATOM   2425  CA  ASP A 306      -9.484  24.797  19.984  1.00 62.84           C  
ATOM   2426  C   ASP A 306      -8.594  25.078  18.781  1.00 62.84           C  
ATOM   2427  CB  ASP A 306      -8.703  24.000  21.047  1.00 62.84           C  
ATOM   2428  O   ASP A 306      -7.906  26.094  18.734  1.00 62.84           O  
ATOM   2429  CG  ASP A 306      -9.312  24.109  22.438  1.00 62.84           C  
ATOM   2430  OD1 ASP A 306     -10.227  24.938  22.641  1.00 62.84           O  
ATOM   2431  OD2 ASP A 306      -8.867  23.359  23.328  1.00 62.84           O  
ATOM   2432  N   ILE A 307      -8.695  24.125  17.859  1.00 58.94           N  
ATOM   2433  CA  ILE A 307      -7.973  24.312  16.609  1.00 58.94           C  
ATOM   2434  C   ILE A 307      -8.602  25.469  15.820  1.00 58.94           C  
ATOM   2435  CB  ILE A 307      -7.969  23.031  15.750  1.00 58.94           C  
ATOM   2436  O   ILE A 307      -7.895  26.266  15.203  1.00 58.94           O  
ATOM   2437  CG1 ILE A 307      -7.254  21.891  16.500  1.00 58.94           C  
ATOM   2438  CG2 ILE A 307      -7.312  23.281  14.391  1.00 58.94           C  
ATOM   2439  CD1 ILE A 307      -7.445  20.516  15.875  1.00 58.94           C  
ATOM   2440  N   ALA A 308      -9.922  25.734  15.953  1.00 56.97           N  
ATOM   2441  CA  ALA A 308     -10.688  26.719  15.195  1.00 56.97           C  
ATOM   2442  C   ALA A 308     -10.656  28.078  15.883  1.00 56.97           C  
ATOM   2443  CB  ALA A 308     -12.125  26.250  15.000  1.00 56.97           C  
ATOM   2444  O   ALA A 308     -10.719  29.125  15.227  1.00 56.97           O  
ATOM   2445  N   GLU A 309     -10.758  28.281  17.203  1.00 55.66           N  
ATOM   2446  CA  GLU A 309     -10.906  29.516  17.969  1.00 55.66           C  
ATOM   2447  C   GLU A 309      -9.641  30.375  17.891  1.00 55.66           C  
ATOM   2448  CB  GLU A 309     -11.250  29.219  19.422  1.00 55.66           C  
ATOM   2449  O   GLU A 309      -9.688  31.578  18.109  1.00 55.66           O  
ATOM   2450  CG  GLU A 309     -12.742  29.016  19.672  1.00 55.66           C  
ATOM   2451  CD  GLU A 309     -13.070  28.703  21.125  1.00 55.66           C  
ATOM   2452  OE1 GLU A 309     -14.266  28.516  21.453  1.00 55.66           O  
ATOM   2453  OE2 GLU A 309     -12.125  28.641  21.938  1.00 55.66           O  
ATOM   2454  N   VAL A 310      -8.477  29.875  17.641  1.00 53.53           N  
ATOM   2455  CA  VAL A 310      -7.285  30.703  17.609  1.00 53.53           C  
ATOM   2456  C   VAL A 310      -7.480  31.844  16.594  1.00 53.53           C  
ATOM   2457  CB  VAL A 310      -6.027  29.891  17.250  1.00 53.53           C  
ATOM   2458  O   VAL A 310      -6.969  32.938  16.781  1.00 53.53           O  
ATOM   2459  CG1 VAL A 310      -4.805  30.797  17.125  1.00 53.53           C  
ATOM   2460  CG2 VAL A 310      -5.785  28.797  18.297  1.00 53.53           C  
ATOM   2461  N   ASP A 311      -8.320  31.734  15.555  1.00 50.22           N  
ATOM   2462  CA  ASP A 311      -8.453  32.750  14.523  1.00 50.22           C  
ATOM   2463  C   ASP A 311      -9.297  33.938  15.023  1.00 50.22           C  
ATOM   2464  CB  ASP A 311      -9.070  32.156  13.258  1.00 50.22           C  
ATOM   2465  O   ASP A 311      -9.102  35.062  14.586  1.00 50.22           O  
ATOM   2466  CG  ASP A 311      -8.117  32.156  12.078  1.00 50.22           C  
ATOM   2467  OD1 ASP A 311      -7.020  32.750  12.180  1.00 50.22           O  
ATOM   2468  OD2 ASP A 311      -8.477  31.594  11.023  1.00 50.22           O  
ATOM   2469  N   HIS A 312     -10.398  33.781  15.852  1.00 48.84           N  
ATOM   2470  CA  HIS A 312     -11.375  34.812  16.141  1.00 48.84           C  
ATOM   2471  C   HIS A 312     -10.867  35.750  17.234  1.00 48.84           C  
ATOM   2472  CB  HIS A 312     -12.711  34.219  16.562  1.00 48.84           C  
ATOM   2473  O   HIS A 312     -11.500  36.781  17.531  1.00 48.84           O  
ATOM   2474  CG  HIS A 312     -13.531  33.719  15.406  1.00 48.84           C  
ATOM   2475  CD2 HIS A 312     -14.000  32.469  15.109  1.00 48.84           C  
ATOM   2476  ND1 HIS A 312     -13.961  34.562  14.398  1.00 48.84           N  
ATOM   2477  CE1 HIS A 312     -14.656  33.844  13.523  1.00 48.84           C  
ATOM   2478  NE2 HIS A 312     -14.695  32.594  13.930  1.00 48.84           N  
ATOM   2479  N   SER A 313     -10.180  35.406  18.266  1.00 45.06           N  
ATOM   2480  CA  SER A 313      -9.984  36.281  19.391  1.00 45.06           C  
ATOM   2481  C   SER A 313      -9.289  37.594  18.953  1.00 45.06           C  
ATOM   2482  CB  SER A 313      -9.164  35.625  20.500  1.00 45.06           C  
ATOM   2483  O   SER A 313      -9.445  38.625  19.594  1.00 45.06           O  
ATOM   2484  OG  SER A 313      -7.918  35.156  19.984  1.00 45.06           O  
ATOM   2485  N   GLU A 314      -8.062  37.594  18.438  1.00 43.94           N  
ATOM   2486  CA  GLU A 314      -7.277  38.812  18.438  1.00 43.94           C  
ATOM   2487  C   GLU A 314      -7.727  39.781  17.344  1.00 43.94           C  
ATOM   2488  CB  GLU A 314      -5.785  38.500  18.281  1.00 43.94           C  
ATOM   2489  O   GLU A 314      -7.410  39.562  16.156  1.00 43.94           O  
ATOM   2490  CG  GLU A 314      -5.129  38.000  19.562  1.00 43.94           C  
ATOM   2491  CD  GLU A 314      -3.629  37.781  19.422  1.00 43.94           C  
ATOM   2492  OE1 GLU A 314      -2.947  37.594  20.453  1.00 43.94           O  
ATOM   2493  OE2 GLU A 314      -3.133  37.844  18.281  1.00 43.94           O  
ATOM   2494  N   GLY A 315      -9.094  40.156  17.266  1.00 45.28           N  
ATOM   2495  CA  GLY A 315      -9.516  41.250  16.391  1.00 45.28           C  
ATOM   2496  C   GLY A 315      -8.453  42.312  16.219  1.00 45.28           C  
ATOM   2497  O   GLY A 315      -7.656  42.562  17.141  1.00 45.28           O  
ATOM   2498  N   CYS A 316      -7.867  42.344  14.961  1.00 48.94           N  
ATOM   2499  CA  CYS A 316      -7.012  43.500  14.664  1.00 48.94           C  
ATOM   2500  C   CYS A 316      -7.465  44.719  15.430  1.00 48.94           C  
ATOM   2501  CB  CYS A 316      -7.012  43.781  13.164  1.00 48.94           C  
ATOM   2502  O   CYS A 316      -8.664  44.969  15.602  1.00 48.94           O  
ATOM   2503  SG  CYS A 316      -5.656  44.844  12.633  1.00 48.94           S  
ATOM   2504  N   PHE A 317      -6.699  45.438  16.375  1.00 45.28           N  
ATOM   2505  CA  PHE A 317      -6.852  46.719  17.047  1.00 45.28           C  
ATOM   2506  C   PHE A 317      -7.613  47.688  16.172  1.00 45.28           C  
ATOM   2507  CB  PHE A 317      -5.484  47.281  17.422  1.00 45.28           C  
ATOM   2508  O   PHE A 317      -7.082  48.188  15.164  1.00 45.28           O  
ATOM   2509  CG  PHE A 317      -5.031  46.938  18.812  1.00 45.28           C  
ATOM   2510  CD1 PHE A 317      -5.434  47.688  19.906  1.00 45.28           C  
ATOM   2511  CD2 PHE A 317      -4.207  45.844  19.031  1.00 45.28           C  
ATOM   2512  CE1 PHE A 317      -5.020  47.375  21.188  1.00 45.28           C  
ATOM   2513  CE2 PHE A 317      -3.787  45.500  20.312  1.00 45.28           C  
ATOM   2514  CZ  PHE A 317      -4.195  46.281  21.391  1.00 45.28           C  
ATOM   2515  N   ARG A 318      -8.781  47.438  15.602  1.00 40.25           N  
ATOM   2516  CA  ARG A 318      -9.484  48.688  15.281  1.00 40.25           C  
ATOM   2517  C   ARG A 318      -9.484  49.625  16.469  1.00 40.25           C  
ATOM   2518  CB  ARG A 318     -10.922  48.375  14.844  1.00 40.25           C  
ATOM   2519  O   ARG A 318     -10.117  49.375  17.484  1.00 40.25           O  
ATOM   2520  CG  ARG A 318     -11.133  48.438  13.336  1.00 40.25           C  
ATOM   2521  CD  ARG A 318     -12.586  48.219  12.961  1.00 40.25           C  
ATOM   2522  NE  ARG A 318     -12.766  48.156  11.516  1.00 40.25           N  
ATOM   2523  NH1 ARG A 318     -14.992  47.531  11.602  1.00 40.25           N  
ATOM   2524  NH2 ARG A 318     -13.961  47.844   9.578  1.00 40.25           N  
ATOM   2525  CZ  ARG A 318     -13.906  47.844  10.906  1.00 40.25           C  
ATOM   2526  N   GLN A 319      -8.273  50.219  16.953  1.00 38.75           N  
ATOM   2527  CA  GLN A 319      -8.172  51.375  17.812  1.00 38.75           C  
ATOM   2528  C   GLN A 319      -9.250  52.406  17.484  1.00 38.75           C  
ATOM   2529  CB  GLN A 319      -6.785  52.031  17.688  1.00 38.75           C  
ATOM   2530  O   GLN A 319      -9.234  53.000  16.406  1.00 38.75           O  
ATOM   2531  CG  GLN A 319      -5.773  51.500  18.703  1.00 38.75           C  
ATOM   2532  CD  GLN A 319      -4.387  52.094  18.500  1.00 38.75           C  
ATOM   2533  NE2 GLN A 319      -3.439  51.656  19.328  1.00 38.75           N  
ATOM   2534  OE1 GLN A 319      -4.172  52.906  17.594  1.00 38.75           O  
ATOM   2535  N   GLY A 320     -10.531  52.156  17.578  1.00 39.47           N  
ATOM   2536  CA  GLY A 320     -11.508  53.219  17.516  1.00 39.47           C  
ATOM   2537  C   GLY A 320     -11.070  54.469  18.250  1.00 39.47           C  
ATOM   2538  O   GLY A 320     -10.523  54.406  19.359  1.00 39.47           O  
ATOM   2539  N   THR A 321     -10.477  55.500  17.594  1.00 40.66           N  
ATOM   2540  CA  THR A 321     -10.203  56.844  18.109  1.00 40.66           C  
ATOM   2541  C   THR A 321     -11.320  57.312  19.047  1.00 40.66           C  
ATOM   2542  CB  THR A 321     -10.047  57.875  16.969  1.00 40.66           C  
ATOM   2543  O   THR A 321     -12.500  57.219  18.703  1.00 40.66           O  
ATOM   2544  CG2 THR A 321      -8.648  57.781  16.359  1.00 40.66           C  
ATOM   2545  OG1 THR A 321     -11.016  57.594  15.945  1.00 40.66           O  
ATOM   2546  N   PRO A 322     -11.242  57.188  20.344  1.00 41.97           N  
ATOM   2547  CA  PRO A 322     -12.266  57.781  21.203  1.00 41.97           C  
ATOM   2548  C   PRO A 322     -12.680  59.156  20.750  1.00 41.97           C  
ATOM   2549  CB  PRO A 322     -11.594  57.812  22.578  1.00 41.97           C  
ATOM   2550  O   PRO A 322     -11.828  60.031  20.500  1.00 41.97           O  
ATOM   2551  CG  PRO A 322     -10.141  57.562  22.297  1.00 41.97           C  
ATOM   2552  CD  PRO A 322     -10.000  57.156  20.859  1.00 41.97           C  
ATOM   2553  N   GLU A 323     -13.570  59.375  19.766  1.00 38.84           N  
ATOM   2554  CA  GLU A 323     -14.109  60.719  19.453  1.00 38.84           C  
ATOM   2555  C   GLU A 323     -14.398  61.500  20.719  1.00 38.84           C  
ATOM   2556  CB  GLU A 323     -15.383  60.594  18.609  1.00 38.84           C  
ATOM   2557  O   GLU A 323     -15.203  61.094  21.562  1.00 38.84           O  
ATOM   2558  CG  GLU A 323     -15.125  60.625  17.109  1.00 38.84           C  
ATOM   2559  CD  GLU A 323     -16.406  60.531  16.281  1.00 38.84           C  
ATOM   2560  OE1 GLU A 323     -16.344  60.719  15.047  1.00 38.84           O  
ATOM   2561  OE2 GLU A 323     -17.469  60.312  16.875  1.00 38.84           O  
ATOM   2562  N   MET A 324     -13.336  62.062  21.469  1.00 39.44           N  
ATOM   2563  CA  MET A 324     -13.523  63.094  22.500  1.00 39.44           C  
ATOM   2564  C   MET A 324     -14.555  64.125  22.031  1.00 39.44           C  
ATOM   2565  CB  MET A 324     -12.203  63.781  22.812  1.00 39.44           C  
ATOM   2566  O   MET A 324     -14.359  64.812  21.016  1.00 39.44           O  
ATOM   2567  CG  MET A 324     -11.461  63.156  24.000  1.00 39.44           C  
ATOM   2568  SD  MET A 324      -9.961  64.125  24.453  1.00 39.44           S  
ATOM   2569  CE  MET A 324      -9.523  63.281  26.016  1.00 39.44           C  
ATOM   2570  N   SER A 325     -15.859  63.875  21.922  1.00 38.44           N  
ATOM   2571  CA  SER A 325     -16.891  64.875  21.781  1.00 38.44           C  
ATOM   2572  C   SER A 325     -16.594  66.125  22.656  1.00 38.44           C  
ATOM   2573  CB  SER A 325     -18.266  64.312  22.156  1.00 38.44           C  
ATOM   2574  O   SER A 325     -16.547  66.000  23.875  1.00 38.44           O  
ATOM   2575  OG  SER A 325     -18.672  63.344  21.203  1.00 38.44           O  
ATOM   2576  N   ARG A 326     -15.594  67.000  22.266  1.00 35.09           N  
ATOM   2577  CA  ARG A 326     -15.391  68.312  22.828  1.00 35.09           C  
ATOM   2578  C   ARG A 326     -16.719  69.062  22.984  1.00 35.09           C  
ATOM   2579  CB  ARG A 326     -14.438  69.125  21.938  1.00 35.09           C  
ATOM   2580  O   ARG A 326     -17.359  69.438  21.984  1.00 35.09           O  
ATOM   2581  CG  ARG A 326     -13.078  69.375  22.562  1.00 35.09           C  
ATOM   2582  CD  ARG A 326     -12.188  70.250  21.656  1.00 35.09           C  
ATOM   2583  NE  ARG A 326     -10.891  70.500  22.266  1.00 35.09           N  
ATOM   2584  NH1 ARG A 326     -10.180  71.938  20.625  1.00 35.09           N  
ATOM   2585  NH2 ARG A 326      -8.812  71.500  22.406  1.00 35.09           N  
ATOM   2586  CZ  ARG A 326      -9.961  71.312  21.766  1.00 35.09           C  
ATOM   2587  N   SER A 327     -17.688  68.625  23.781  1.00 37.62           N  
ATOM   2588  CA  SER A 327     -18.781  69.562  24.156  1.00 37.62           C  
ATOM   2589  C   SER A 327     -18.281  70.938  24.375  1.00 37.62           C  
ATOM   2590  CB  SER A 327     -19.469  69.000  25.422  1.00 37.62           C  
ATOM   2591  O   SER A 327     -17.312  71.188  25.094  1.00 37.62           O  
ATOM   2592  OG  SER A 327     -18.547  68.875  26.484  1.00 37.62           O  
ATOM   2593  N   SER A 328     -18.219  71.812  23.234  1.00 34.19           N  
ATOM   2594  CA  SER A 328     -18.078  73.250  23.188  1.00 34.19           C  
ATOM   2595  C   SER A 328     -18.828  73.938  24.344  1.00 34.19           C  
ATOM   2596  CB  SER A 328     -18.594  73.812  21.859  1.00 34.19           C  
ATOM   2597  O   SER A 328     -20.047  73.750  24.469  1.00 34.19           O  
ATOM   2598  OG  SER A 328     -20.000  73.750  21.797  1.00 34.19           O  
ATOM   2599  N   LEU A 329     -18.297  73.875  25.531  1.00 32.56           N  
ATOM   2600  CA  LEU A 329     -18.797  74.750  26.547  1.00 32.56           C  
ATOM   2601  C   LEU A 329     -18.859  76.188  26.000  1.00 32.56           C  
ATOM   2602  CB  LEU A 329     -17.906  74.750  27.797  1.00 32.56           C  
ATOM   2603  O   LEU A 329     -17.828  76.875  25.859  1.00 32.56           O  
ATOM   2604  CG  LEU A 329     -18.344  73.812  28.906  1.00 32.56           C  
ATOM   2605  CD1 LEU A 329     -17.141  73.312  29.688  1.00 32.56           C  
ATOM   2606  CD2 LEU A 329     -19.344  74.500  29.828  1.00 32.56           C  
ATOM   2607  N   VAL A 330     -19.438  76.375  24.719  1.00 32.22           N  
ATOM   2608  CA  VAL A 330     -19.922  77.750  24.797  1.00 32.22           C  
ATOM   2609  C   VAL A 330     -21.125  77.812  25.734  1.00 32.22           C  
ATOM   2610  CB  VAL A 330     -20.312  78.312  23.406  1.00 32.22           C  
ATOM   2611  O   VAL A 330     -21.969  76.938  25.750  1.00 32.22           O  
ATOM   2612  CG1 VAL A 330     -20.906  79.750  23.531  1.00 32.22           C  
ATOM   2613  CG2 VAL A 330     -19.094  78.375  22.484  1.00 32.22           C  
TER    2614      VAL A 330                                                      
ATOM   2615  N   GLN B   1      -1.479  -3.180 -16.719  1.00 70.94           N  
ATOM   2616  CA  GLN B   1      -2.031  -4.328 -16.016  1.00 70.94           C  
ATOM   2617  C   GLN B   1      -1.134  -5.555 -16.172  1.00 70.94           C  
ATOM   2618  CB  GLN B   1      -3.441  -4.645 -16.516  1.00 70.94           C  
ATOM   2619  O   GLN B   1      -0.497  -5.734 -17.203  1.00 70.94           O  
ATOM   2620  CG  GLN B   1      -4.285  -5.430 -15.516  1.00 70.94           C  
ATOM   2621  CD  GLN B   1      -5.738  -5.531 -15.930  1.00 70.94           C  
ATOM   2622  NE2 GLN B   1      -6.535  -6.230 -15.125  1.00 70.94           N  
ATOM   2623  OE1 GLN B   1      -6.145  -4.988 -16.953  1.00 70.94           O  
ATOM   2624  N   VAL B   2      -0.979  -6.215 -15.062  1.00 78.75           N  
ATOM   2625  CA  VAL B   2      -0.170  -7.430 -15.070  1.00 78.75           C  
ATOM   2626  C   VAL B   2      -0.873  -8.516 -15.883  1.00 78.75           C  
ATOM   2627  CB  VAL B   2       0.110  -7.938 -13.641  1.00 78.75           C  
ATOM   2628  O   VAL B   2      -2.068  -8.758 -15.703  1.00 78.75           O  
ATOM   2629  CG1 VAL B   2       0.852  -9.273 -13.672  1.00 78.75           C  
ATOM   2630  CG2 VAL B   2       0.909  -6.902 -12.852  1.00 78.75           C  
ATOM   2631  N   GLN B   3      -0.122  -9.047 -16.844  1.00 85.06           N  
ATOM   2632  CA  GLN B   3      -0.655 -10.117 -17.672  1.00 85.06           C  
ATOM   2633  C   GLN B   3       0.234 -11.359 -17.609  1.00 85.06           C  
ATOM   2634  CB  GLN B   3      -0.801  -9.656 -19.125  1.00 85.06           C  
ATOM   2635  O   GLN B   3       1.462 -11.250 -17.594  1.00 85.06           O  
ATOM   2636  CG  GLN B   3      -1.827  -8.547 -19.312  1.00 85.06           C  
ATOM   2637  CD  GLN B   3      -1.940  -8.094 -20.750  1.00 85.06           C  
ATOM   2638  NE2 GLN B   3      -2.865  -7.176 -21.016  1.00 85.06           N  
ATOM   2639  OE1 GLN B   3      -1.202  -8.562 -21.625  1.00 85.06           O  
ATOM   2640  N   LEU B   4      -0.444 -12.484 -17.469  1.00 89.38           N  
ATOM   2641  CA  LEU B   4       0.260 -13.758 -17.453  1.00 89.38           C  
ATOM   2642  C   LEU B   4      -0.089 -14.594 -18.688  1.00 89.38           C  
ATOM   2643  CB  LEU B   4      -0.083 -14.539 -16.172  1.00 89.38           C  
ATOM   2644  O   LEU B   4      -1.263 -14.727 -19.031  1.00 89.38           O  
ATOM   2645  CG  LEU B   4       0.168 -13.820 -14.852  1.00 89.38           C  
ATOM   2646  CD1 LEU B   4      -0.267 -14.695 -13.680  1.00 89.38           C  
ATOM   2647  CD2 LEU B   4       1.638 -13.438 -14.719  1.00 89.38           C  
ATOM   2648  N   GLN B   5       0.985 -15.070 -19.375  1.00 91.44           N  
ATOM   2649  CA  GLN B   5       0.805 -15.906 -20.547  1.00 91.44           C  
ATOM   2650  C   GLN B   5       1.352 -17.312 -20.312  1.00 91.44           C  
ATOM   2651  CB  GLN B   5       1.485 -15.273 -21.766  1.00 91.44           C  
ATOM   2652  O   GLN B   5       2.566 -17.500 -20.234  1.00 91.44           O  
ATOM   2653  CG  GLN B   5       1.144 -15.961 -23.094  1.00 91.44           C  
ATOM   2654  CD  GLN B   5       1.739 -15.250 -24.281  1.00 91.44           C  
ATOM   2655  NE2 GLN B   5       1.416 -15.727 -25.484  1.00 91.44           N  
ATOM   2656  OE1 GLN B   5       2.484 -14.273 -24.141  1.00 91.44           O  
ATOM   2657  N   GLU B   6       0.457 -18.234 -20.297  1.00 94.88           N  
ATOM   2658  CA  GLU B   6       0.822 -19.625 -20.062  1.00 94.88           C  
ATOM   2659  C   GLU B   6       0.959 -20.391 -21.375  1.00 94.88           C  
ATOM   2660  CB  GLU B   6      -0.212 -20.312 -19.172  1.00 94.88           C  
ATOM   2661  O   GLU B   6       0.246 -20.109 -22.344  1.00 94.88           O  
ATOM   2662  CG  GLU B   6      -0.312 -19.703 -17.781  1.00 94.88           C  
ATOM   2663  CD  GLU B   6      -1.619 -20.031 -17.078  1.00 94.88           C  
ATOM   2664  OE1 GLU B   6      -1.678 -19.938 -15.820  1.00 94.88           O  
ATOM   2665  OE2 GLU B   6      -2.592 -20.391 -17.766  1.00 94.88           O  
ATOM   2666  N   SER B   7       1.906 -21.250 -21.422  1.00 93.62           N  
ATOM   2667  CA  SER B   7       2.094 -22.109 -22.594  1.00 93.62           C  
ATOM   2668  C   SER B   7       2.680 -23.469 -22.188  1.00 93.62           C  
ATOM   2669  CB  SER B   7       3.006 -21.438 -23.609  1.00 93.62           C  
ATOM   2670  O   SER B   7       3.135 -23.641 -21.062  1.00 93.62           O  
ATOM   2671  OG  SER B   7       4.289 -21.188 -23.062  1.00 93.62           O  
ATOM   2672  N   GLY B   8       2.516 -24.469 -23.156  1.00 94.94           N  
ATOM   2673  CA  GLY B   8       3.131 -25.766 -22.953  1.00 94.94           C  
ATOM   2674  C   GLY B   8       2.131 -26.859 -22.609  1.00 94.94           C  
ATOM   2675  O   GLY B   8       2.482 -28.031 -22.547  1.00 94.94           O  
ATOM   2676  N   GLY B   9       0.837 -26.484 -22.391  1.00 94.75           N  
ATOM   2677  CA  GLY B   9      -0.171 -27.484 -22.109  1.00 94.75           C  
ATOM   2678  C   GLY B   9      -0.497 -28.359 -23.312  1.00 94.75           C  
ATOM   2679  O   GLY B   9      -0.099 -28.047 -24.438  1.00 94.75           O  
ATOM   2680  N   GLY B  10      -1.166 -29.484 -22.953  1.00 94.94           N  
ATOM   2681  CA  GLY B  10      -1.561 -30.391 -24.016  1.00 94.94           C  
ATOM   2682  C   GLY B  10      -1.817 -31.812 -23.531  1.00 94.94           C  
ATOM   2683  O   GLY B  10      -2.023 -32.031 -22.344  1.00 94.94           O  
ATOM   2684  N   LEU B  11      -1.890 -32.688 -24.594  1.00 96.81           N  
ATOM   2685  CA  LEU B  11      -2.141 -34.094 -24.328  1.00 96.81           C  
ATOM   2686  C   LEU B  11      -0.833 -34.875 -24.250  1.00 96.81           C  
ATOM   2687  CB  LEU B  11      -3.053 -34.688 -25.391  1.00 96.81           C  
ATOM   2688  O   LEU B  11       0.037 -34.719 -25.109  1.00 96.81           O  
ATOM   2689  CG  LEU B  11      -3.398 -36.156 -25.234  1.00 96.81           C  
ATOM   2690  CD1 LEU B  11      -4.301 -36.375 -24.031  1.00 96.81           C  
ATOM   2691  CD2 LEU B  11      -4.059 -36.719 -26.500  1.00 96.81           C  
ATOM   2692  N   VAL B  12      -0.646 -35.656 -23.156  1.00 96.06           N  
ATOM   2693  CA  VAL B  12       0.554 -36.469 -22.969  1.00 96.06           C  
ATOM   2694  C   VAL B  12       0.173 -37.844 -22.406  1.00 96.06           C  
ATOM   2695  CB  VAL B  12       1.567 -35.781 -22.031  1.00 96.06           C  
ATOM   2696  O   VAL B  12      -0.849 -37.969 -21.734  1.00 96.06           O  
ATOM   2697  CG1 VAL B  12       1.024 -35.688 -20.609  1.00 96.06           C  
ATOM   2698  CG2 VAL B  12       2.908 -36.500 -22.062  1.00 96.06           C  
ATOM   2699  N   GLN B  13       0.903 -38.906 -22.766  1.00 96.75           N  
ATOM   2700  CA  GLN B  13       0.662 -40.250 -22.234  1.00 96.75           C  
ATOM   2701  C   GLN B  13       1.241 -40.406 -20.828  1.00 96.75           C  
ATOM   2702  CB  GLN B  13       1.257 -41.312 -23.141  1.00 96.75           C  
ATOM   2703  O   GLN B  13       2.213 -39.719 -20.469  1.00 96.75           O  
ATOM   2704  CG  GLN B  13       0.448 -41.562 -24.422  1.00 96.75           C  
ATOM   2705  CD  GLN B  13       1.057 -42.625 -25.312  1.00 96.75           C  
ATOM   2706  NE2 GLN B  13       0.379 -42.938 -26.406  1.00 96.75           N  
ATOM   2707  OE1 GLN B  13       2.129 -43.156 -25.016  1.00 96.75           O  
ATOM   2708  N   ALA B  14       0.607 -41.375 -20.078  1.00 96.75           N  
ATOM   2709  CA  ALA B  14       1.115 -41.625 -18.734  1.00 96.75           C  
ATOM   2710  C   ALA B  14       2.598 -41.969 -18.766  1.00 96.75           C  
ATOM   2711  CB  ALA B  14       0.317 -42.750 -18.078  1.00 96.75           C  
ATOM   2712  O   ALA B  14       3.043 -42.719 -19.641  1.00 96.75           O  
ATOM   2713  N   GLY B  15       3.316 -41.438 -17.891  1.00 96.19           N  
ATOM   2714  CA  GLY B  15       4.754 -41.625 -17.844  1.00 96.19           C  
ATOM   2715  C   GLY B  15       5.539 -40.625 -18.641  1.00 96.19           C  
ATOM   2716  O   GLY B  15       6.762 -40.531 -18.531  1.00 96.19           O  
ATOM   2717  N   GLY B  16       4.824 -39.844 -19.453  1.00 96.50           N  
ATOM   2718  CA  GLY B  16       5.477 -38.844 -20.281  1.00 96.50           C  
ATOM   2719  C   GLY B  16       5.859 -37.594 -19.516  1.00 96.50           C  
ATOM   2720  O   GLY B  16       5.785 -37.562 -18.297  1.00 96.50           O  
ATOM   2721  N   SER B  17       6.398 -36.594 -20.312  1.00 97.06           N  
ATOM   2722  CA  SER B  17       6.855 -35.344 -19.719  1.00 97.06           C  
ATOM   2723  C   SER B  17       6.305 -34.125 -20.484  1.00 97.06           C  
ATOM   2724  CB  SER B  17       8.383 -35.281 -19.688  1.00 97.06           C  
ATOM   2725  O   SER B  17       6.035 -34.219 -21.672  1.00 97.06           O  
ATOM   2726  OG  SER B  17       8.914 -36.344 -18.938  1.00 97.06           O  
ATOM   2727  N   LEU B  18       6.031 -33.125 -19.734  1.00 97.19           N  
ATOM   2728  CA  LEU B  18       5.574 -31.859 -20.281  1.00 97.19           C  
ATOM   2729  C   LEU B  18       6.234 -30.688 -19.547  1.00 97.19           C  
ATOM   2730  CB  LEU B  18       4.051 -31.750 -20.172  1.00 97.19           C  
ATOM   2731  O   LEU B  18       6.578 -30.797 -18.375  1.00 97.19           O  
ATOM   2732  CG  LEU B  18       3.355 -30.875 -21.219  1.00 97.19           C  
ATOM   2733  CD1 LEU B  18       2.525 -31.750 -22.156  1.00 97.19           C  
ATOM   2734  CD2 LEU B  18       2.482 -29.828 -20.547  1.00 97.19           C  
ATOM   2735  N   ARG B  19       6.469 -29.641 -20.312  1.00 97.69           N  
ATOM   2736  CA  ARG B  19       7.012 -28.422 -19.703  1.00 97.69           C  
ATOM   2737  C   ARG B  19       6.070 -27.234 -19.906  1.00 97.69           C  
ATOM   2738  CB  ARG B  19       8.391 -28.094 -20.281  1.00 97.69           C  
ATOM   2739  O   ARG B  19       5.758 -26.875 -21.031  1.00 97.69           O  
ATOM   2740  CG  ARG B  19       9.078 -26.922 -19.609  1.00 97.69           C  
ATOM   2741  CD  ARG B  19      10.453 -26.656 -20.203  1.00 97.69           C  
ATOM   2742  NE  ARG B  19      11.109 -25.516 -19.562  1.00 97.69           N  
ATOM   2743  NH1 ARG B  19      13.070 -25.719 -20.781  1.00 97.69           N  
ATOM   2744  NH2 ARG B  19      12.844 -24.062 -19.203  1.00 97.69           N  
ATOM   2745  CZ  ARG B  19      12.344 -25.094 -19.844  1.00 97.69           C  
ATOM   2746  N   LEU B  20       5.660 -26.672 -18.844  1.00 97.75           N  
ATOM   2747  CA  LEU B  20       4.812 -25.484 -18.891  1.00 97.75           C  
ATOM   2748  C   LEU B  20       5.641 -24.219 -18.688  1.00 97.75           C  
ATOM   2749  CB  LEU B  20       3.713 -25.562 -17.828  1.00 97.75           C  
ATOM   2750  O   LEU B  20       6.652 -24.250 -17.984  1.00 97.75           O  
ATOM   2751  CG  LEU B  20       2.840 -26.828 -17.859  1.00 97.75           C  
ATOM   2752  CD1 LEU B  20       1.803 -26.766 -16.734  1.00 97.75           C  
ATOM   2753  CD2 LEU B  20       2.162 -26.969 -19.219  1.00 97.75           C  
ATOM   2754  N   SER B  21       5.281 -23.172 -19.312  1.00 96.69           N  
ATOM   2755  CA  SER B  21       5.926 -21.875 -19.172  1.00 96.69           C  
ATOM   2756  C   SER B  21       4.902 -20.781 -18.875  1.00 96.69           C  
ATOM   2757  CB  SER B  21       6.703 -21.516 -20.438  1.00 96.69           C  
ATOM   2758  O   SER B  21       3.756 -20.859 -19.312  1.00 96.69           O  
ATOM   2759  OG  SER B  21       7.680 -22.500 -20.719  1.00 96.69           O  
ATOM   2760  N   CYS B  22       5.266 -19.891 -18.047  1.00 93.94           N  
ATOM   2761  CA  CYS B  22       4.441 -18.750 -17.688  1.00 93.94           C  
ATOM   2762  C   CYS B  22       5.254 -17.453 -17.734  1.00 93.94           C  
ATOM   2763  CB  CYS B  22       3.840 -18.938 -16.297  1.00 93.94           C  
ATOM   2764  O   CYS B  22       6.180 -17.281 -16.938  1.00 93.94           O  
ATOM   2765  SG  CYS B  22       2.816 -17.547 -15.750  1.00 93.94           S  
ATOM   2766  N   ALA B  23       4.953 -16.562 -18.641  1.00 91.56           N  
ATOM   2767  CA  ALA B  23       5.621 -15.273 -18.766  1.00 91.56           C  
ATOM   2768  C   ALA B  23       4.742 -14.141 -18.234  1.00 91.56           C  
ATOM   2769  CB  ALA B  23       5.996 -15.000 -20.219  1.00 91.56           C  
ATOM   2770  O   ALA B  23       3.559 -14.055 -18.562  1.00 91.56           O  
ATOM   2771  N   ALA B  24       5.336 -13.375 -17.359  1.00 87.12           N  
ATOM   2772  CA  ALA B  24       4.613 -12.242 -16.797  1.00 87.12           C  
ATOM   2773  C   ALA B  24       5.043 -10.930 -17.453  1.00 87.12           C  
ATOM   2774  CB  ALA B  24       4.832 -12.172 -15.281  1.00 87.12           C  
ATOM   2775  O   ALA B  24       6.227 -10.734 -17.734  1.00 87.12           O  
ATOM   2776  N   SER B  25       4.023 -10.016 -17.781  1.00 83.31           N  
ATOM   2777  CA  SER B  25       4.289  -8.680 -18.312  1.00 83.31           C  
ATOM   2778  C   SER B  25       3.455  -7.625 -17.594  1.00 83.31           C  
ATOM   2779  CB  SER B  25       4.004  -8.641 -19.812  1.00 83.31           C  
ATOM   2780  O   SER B  25       2.521  -7.953 -16.859  1.00 83.31           O  
ATOM   2781  OG  SER B  25       2.641  -8.922 -20.078  1.00 83.31           O  
ATOM   2782  N   GLY B  26       3.840  -6.277 -17.828  1.00 77.50           N  
ATOM   2783  CA  GLY B  26       3.080  -5.172 -17.266  1.00 77.50           C  
ATOM   2784  C   GLY B  26       3.879  -4.344 -16.281  1.00 77.50           C  
ATOM   2785  O   GLY B  26       4.324  -3.242 -16.609  1.00 77.50           O  
ATOM   2786  N   THR B  27       4.008  -4.848 -15.008  1.00 73.81           N  
ATOM   2787  CA  THR B  27       4.707  -4.039 -14.008  1.00 73.81           C  
ATOM   2788  C   THR B  27       6.152  -4.496 -13.859  1.00 73.81           C  
ATOM   2789  CB  THR B  27       3.998  -4.105 -12.648  1.00 73.81           C  
ATOM   2790  O   THR B  27       6.453  -5.684 -13.992  1.00 73.81           O  
ATOM   2791  CG2 THR B  27       2.932  -5.195 -12.633  1.00 73.81           C  
ATOM   2792  OG1 THR B  27       4.965  -4.383 -11.625  1.00 73.81           O  
ATOM   2793  N   ILE B  28       6.969  -3.303 -13.633  1.00 65.25           N  
ATOM   2794  CA  ILE B  28       8.398  -3.564 -13.484  1.00 65.25           C  
ATOM   2795  C   ILE B  28       8.664  -4.145 -12.094  1.00 65.25           C  
ATOM   2796  CB  ILE B  28       9.234  -2.283 -13.703  1.00 65.25           C  
ATOM   2797  O   ILE B  28       9.773  -4.625 -11.820  1.00 65.25           O  
ATOM   2798  CG1 ILE B  28       8.805  -1.189 -12.719  1.00 65.25           C  
ATOM   2799  CG2 ILE B  28       9.109  -1.799 -15.148  1.00 65.25           C  
ATOM   2800  CD1 ILE B  28       9.820  -0.066 -12.555  1.00 65.25           C  
ATOM   2801  N   PHE B  29       7.656  -3.900 -11.242  1.00 66.06           N  
ATOM   2802  CA  PHE B  29       7.848  -4.406  -9.891  1.00 66.06           C  
ATOM   2803  C   PHE B  29       7.207  -5.781  -9.727  1.00 66.06           C  
ATOM   2804  CB  PHE B  29       7.270  -3.434  -8.859  1.00 66.06           C  
ATOM   2805  O   PHE B  29       6.715  -6.117  -8.648  1.00 66.06           O  
ATOM   2806  CG  PHE B  29       7.902  -2.068  -8.891  1.00 66.06           C  
ATOM   2807  CD1 PHE B  29       9.234  -1.896  -8.523  1.00 66.06           C  
ATOM   2808  CD2 PHE B  29       7.168  -0.958  -9.289  1.00 66.06           C  
ATOM   2809  CE1 PHE B  29       9.820  -0.633  -8.555  1.00 66.06           C  
ATOM   2810  CE2 PHE B  29       7.750   0.306  -9.320  1.00 66.06           C  
ATOM   2811  CZ  PHE B  29       9.078   0.467  -8.953  1.00 66.06           C  
ATOM   2812  N   LEU B  30       6.965  -6.379 -10.969  1.00 60.69           N  
ATOM   2813  CA  LEU B  30       6.480  -7.750 -10.898  1.00 60.69           C  
ATOM   2814  C   LEU B  30       7.371  -8.602 -10.000  1.00 60.69           C  
ATOM   2815  CB  LEU B  30       6.410  -8.367 -12.297  1.00 60.69           C  
ATOM   2816  O   LEU B  30       8.523  -8.242  -9.750  1.00 60.69           O  
ATOM   2817  CG  LEU B  30       5.180  -8.016 -13.133  1.00 60.69           C  
ATOM   2818  CD1 LEU B  30       5.449  -8.289 -14.609  1.00 60.69           C  
ATOM   2819  CD2 LEU B  30       3.963  -8.797 -12.656  1.00 60.69           C  
ATOM   2820  N   PRO B  31       6.902 -10.039 -10.086  1.00 59.47           N  
ATOM   2821  CA  PRO B  31       6.484 -10.938  -9.008  1.00 59.47           C  
ATOM   2822  C   PRO B  31       7.648 -11.383  -8.125  1.00 59.47           C  
ATOM   2823  CB  PRO B  31       5.875 -12.133  -9.750  1.00 59.47           C  
ATOM   2824  O   PRO B  31       8.695 -11.773  -8.641  1.00 59.47           O  
ATOM   2825  CG  PRO B  31       6.324 -11.961 -11.164  1.00 59.47           C  
ATOM   2826  CD  PRO B  31       6.895 -10.586 -11.328  1.00 59.47           C  
ATOM   2827  N   SER B  32       7.578 -10.953  -6.812  1.00 63.19           N  
ATOM   2828  CA  SER B  32       8.484 -11.586  -5.855  1.00 63.19           C  
ATOM   2829  C   SER B  32       8.320 -13.102  -5.855  1.00 63.19           C  
ATOM   2830  CB  SER B  32       8.250 -11.039  -4.449  1.00 63.19           C  
ATOM   2831  O   SER B  32       9.312 -13.836  -5.816  1.00 63.19           O  
ATOM   2832  OG  SER B  32       6.875 -11.125  -4.098  1.00 63.19           O  
ATOM   2833  N   SER B  33       7.062 -13.602  -5.965  1.00 75.62           N  
ATOM   2834  CA  SER B  33       6.820 -15.039  -5.898  1.00 75.62           C  
ATOM   2835  C   SER B  33       5.879 -15.492  -7.008  1.00 75.62           C  
ATOM   2836  CB  SER B  33       6.242 -15.422  -4.535  1.00 75.62           C  
ATOM   2837  O   SER B  33       4.922 -14.789  -7.344  1.00 75.62           O  
ATOM   2838  OG  SER B  33       7.074 -14.961  -3.486  1.00 75.62           O  
ATOM   2839  N   MET B  34       6.211 -16.562  -7.734  1.00 84.25           N  
ATOM   2840  CA  MET B  34       5.398 -17.141  -8.797  1.00 84.25           C  
ATOM   2841  C   MET B  34       5.133 -18.625  -8.531  1.00 84.25           C  
ATOM   2842  CB  MET B  34       6.086 -16.984 -10.156  1.00 84.25           C  
ATOM   2843  O   MET B  34       5.922 -19.297  -7.859  1.00 84.25           O  
ATOM   2844  CG  MET B  34       6.406 -15.531 -10.508  1.00 84.25           C  
ATOM   2845  SD  MET B  34       7.160 -15.359 -12.172  1.00 84.25           S  
ATOM   2846  CE  MET B  34       5.672 -15.453 -13.203  1.00 84.25           C  
ATOM   2847  N   GLY B  35       3.951 -19.031  -9.016  1.00 85.56           N  
ATOM   2848  CA  GLY B  35       3.619 -20.438  -8.773  1.00 85.56           C  
ATOM   2849  C   GLY B  35       2.629 -20.984  -9.781  1.00 85.56           C  
ATOM   2850  O   GLY B  35       2.082 -20.250 -10.602  1.00 85.56           O  
ATOM   2851  N   TRP B  36       2.547 -22.328  -9.719  1.00 91.44           N  
ATOM   2852  CA  TRP B  36       1.598 -23.062 -10.555  1.00 91.44           C  
ATOM   2853  C   TRP B  36       0.543 -23.750  -9.695  1.00 91.44           C  
ATOM   2854  CB  TRP B  36       2.324 -24.094 -11.422  1.00 91.44           C  
ATOM   2855  O   TRP B  36       0.875 -24.469  -8.742  1.00 91.44           O  
ATOM   2856  CG  TRP B  36       3.078 -23.500 -12.570  1.00 91.44           C  
ATOM   2857  CD1 TRP B  36       4.391 -23.125 -12.586  1.00 91.44           C  
ATOM   2858  CD2 TRP B  36       2.559 -23.203 -13.875  1.00 91.44           C  
ATOM   2859  CE2 TRP B  36       3.615 -22.656 -14.633  1.00 91.44           C  
ATOM   2860  CE3 TRP B  36       1.301 -23.359 -14.469  1.00 91.44           C  
ATOM   2861  NE1 TRP B  36       4.723 -22.609 -13.828  1.00 91.44           N  
ATOM   2862  CH2 TRP B  36       2.211 -22.406 -16.516  1.00 91.44           C  
ATOM   2863  CZ2 TRP B  36       3.451 -22.250 -15.961  1.00 91.44           C  
ATOM   2864  CZ3 TRP B  36       1.141 -22.953 -15.789  1.00 91.44           C  
ATOM   2865  N   TYR B  37      -0.659 -23.469 -10.047  1.00 88.06           N  
ATOM   2866  CA  TYR B  37      -1.810 -24.109  -9.422  1.00 88.06           C  
ATOM   2867  C   TYR B  37      -2.510 -25.047 -10.406  1.00 88.06           C  
ATOM   2868  CB  TYR B  37      -2.797 -23.062  -8.898  1.00 88.06           C  
ATOM   2869  O   TYR B  37      -2.461 -24.828 -11.625  1.00 88.06           O  
ATOM   2870  CG  TYR B  37      -2.283 -22.281  -7.715  1.00 88.06           C  
ATOM   2871  CD1 TYR B  37      -2.760 -22.547  -6.430  1.00 88.06           C  
ATOM   2872  CD2 TYR B  37      -1.320 -21.297  -7.879  1.00 88.06           C  
ATOM   2873  CE1 TYR B  37      -2.291 -21.828  -5.336  1.00 88.06           C  
ATOM   2874  CE2 TYR B  37      -0.844 -20.578  -6.789  1.00 88.06           C  
ATOM   2875  OH  TYR B  37      -0.866 -20.125  -4.445  1.00 88.06           O  
ATOM   2876  CZ  TYR B  37      -1.334 -20.844  -5.523  1.00 88.06           C  
ATOM   2877  N   ARG B  38      -3.094 -26.094  -9.875  1.00 92.25           N  
ATOM   2878  CA  ARG B  38      -3.883 -26.938 -10.766  1.00 92.25           C  
ATOM   2879  C   ARG B  38      -5.277 -27.188 -10.195  1.00 92.25           C  
ATOM   2880  CB  ARG B  38      -3.174 -28.266 -11.016  1.00 92.25           C  
ATOM   2881  O   ARG B  38      -5.465 -27.172  -8.984  1.00 92.25           O  
ATOM   2882  CG  ARG B  38      -3.232 -29.219  -9.836  1.00 92.25           C  
ATOM   2883  CD  ARG B  38      -2.459 -30.500 -10.117  1.00 92.25           C  
ATOM   2884  NE  ARG B  38      -2.477 -31.406  -8.961  1.00 92.25           N  
ATOM   2885  NH1 ARG B  38      -0.959 -32.906  -9.852  1.00 92.25           N  
ATOM   2886  NH2 ARG B  38      -1.854 -33.281  -7.770  1.00 92.25           N  
ATOM   2887  CZ  ARG B  38      -1.763 -32.531  -8.867  1.00 92.25           C  
ATOM   2888  N   GLN B  39      -6.215 -27.250 -11.047  1.00 91.69           N  
ATOM   2889  CA  GLN B  39      -7.594 -27.578 -10.703  1.00 91.69           C  
ATOM   2890  C   GLN B  39      -8.109 -28.750 -11.523  1.00 91.69           C  
ATOM   2891  CB  GLN B  39      -8.500 -26.359 -10.914  1.00 91.69           C  
ATOM   2892  O   GLN B  39      -8.438 -28.594 -12.703  1.00 91.69           O  
ATOM   2893  CG  GLN B  39      -9.914 -26.547 -10.391  1.00 91.69           C  
ATOM   2894  CD  GLN B  39     -10.742 -25.266 -10.453  1.00 91.69           C  
ATOM   2895  NE2 GLN B  39     -11.906 -25.281  -9.828  1.00 91.69           N  
ATOM   2896  OE1 GLN B  39     -10.328 -24.281 -11.062  1.00 91.69           O  
ATOM   2897  N   ALA B  40      -8.141 -29.859 -10.844  1.00 91.69           N  
ATOM   2898  CA  ALA B  40      -8.719 -31.047 -11.477  1.00 91.69           C  
ATOM   2899  C   ALA B  40     -10.234 -30.922 -11.570  1.00 91.69           C  
ATOM   2900  CB  ALA B  40      -8.336 -32.312 -10.703  1.00 91.69           C  
ATOM   2901  O   ALA B  40     -10.852 -30.141 -10.852  1.00 91.69           O  
ATOM   2902  N   PRO B  41     -10.844 -31.594 -12.492  1.00 88.12           N  
ATOM   2903  CA  PRO B  41     -12.305 -31.500 -12.609  1.00 88.12           C  
ATOM   2904  C   PRO B  41     -13.023 -31.828 -11.305  1.00 88.12           C  
ATOM   2905  CB  PRO B  41     -12.633 -32.531 -13.695  1.00 88.12           C  
ATOM   2906  O   PRO B  41     -12.828 -32.906 -10.750  1.00 88.12           O  
ATOM   2907  CG  PRO B  41     -11.359 -32.719 -14.453  1.00 88.12           C  
ATOM   2908  CD  PRO B  41     -10.211 -32.469 -13.516  1.00 88.12           C  
ATOM   2909  N   GLY B  42     -13.781 -30.953 -10.828  1.00 85.62           N  
ATOM   2910  CA  GLY B  42     -14.602 -31.125  -9.641  1.00 85.62           C  
ATOM   2911  C   GLY B  42     -13.844 -30.875  -8.352  1.00 85.62           C  
ATOM   2912  O   GLY B  42     -14.391 -31.031  -7.262  1.00 85.62           O  
ATOM   2913  N   LYS B  43     -12.625 -30.641  -8.391  1.00 85.44           N  
ATOM   2914  CA  LYS B  43     -11.820 -30.438  -7.188  1.00 85.44           C  
ATOM   2915  C   LYS B  43     -11.445 -28.969  -7.031  1.00 85.44           C  
ATOM   2916  CB  LYS B  43     -10.555 -31.297  -7.227  1.00 85.44           C  
ATOM   2917  O   LYS B  43     -11.680 -28.156  -7.934  1.00 85.44           O  
ATOM   2918  CG  LYS B  43     -10.828 -32.781  -7.203  1.00 85.44           C  
ATOM   2919  CD  LYS B  43      -9.578 -33.594  -6.816  1.00 85.44           C  
ATOM   2920  CE  LYS B  43      -9.867 -35.062  -6.730  1.00 85.44           C  
ATOM   2921  NZ  LYS B  43      -8.648 -35.844  -6.363  1.00 85.44           N  
ATOM   2922  N   GLU B  44     -11.055 -28.625  -5.871  1.00 83.25           N  
ATOM   2923  CA  GLU B  44     -10.617 -27.266  -5.598  1.00 83.25           C  
ATOM   2924  C   GLU B  44      -9.227 -27.000  -6.160  1.00 83.25           C  
ATOM   2925  CB  GLU B  44     -10.641 -26.984  -4.090  1.00 83.25           C  
ATOM   2926  O   GLU B  44      -8.469 -27.953  -6.414  1.00 83.25           O  
ATOM   2927  CG  GLU B  44     -12.039 -26.891  -3.500  1.00 83.25           C  
ATOM   2928  CD  GLU B  44     -12.039 -26.578  -2.012  1.00 83.25           C  
ATOM   2929  OE1 GLU B  44     -13.141 -26.406  -1.432  1.00 83.25           O  
ATOM   2930  OE2 GLU B  44     -10.938 -26.516  -1.420  1.00 83.25           O  
ATOM   2931  N   ARG B  45      -8.914 -25.812  -6.371  1.00 84.44           N  
ATOM   2932  CA  ARG B  45      -7.602 -25.422  -6.871  1.00 84.44           C  
ATOM   2933  C   ARG B  45      -6.523 -25.625  -5.816  1.00 84.44           C  
ATOM   2934  CB  ARG B  45      -7.613 -23.953  -7.312  1.00 84.44           C  
ATOM   2935  O   ARG B  45      -6.715 -25.297  -4.645  1.00 84.44           O  
ATOM   2936  CG  ARG B  45      -6.414 -23.547  -8.148  1.00 84.44           C  
ATOM   2937  CD  ARG B  45      -6.566 -22.141  -8.719  1.00 84.44           C  
ATOM   2938  NE  ARG B  45      -6.727 -21.141  -7.668  1.00 84.44           N  
ATOM   2939  NH1 ARG B  45      -7.055 -19.375  -9.109  1.00 84.44           N  
ATOM   2940  NH2 ARG B  45      -7.082 -19.031  -6.840  1.00 84.44           N  
ATOM   2941  CZ  ARG B  45      -6.953 -19.859  -7.875  1.00 84.44           C  
ATOM   2942  N   GLU B  46      -5.398 -26.250  -6.242  1.00 84.00           N  
ATOM   2943  CA  GLU B  46      -4.301 -26.516  -5.316  1.00 84.00           C  
ATOM   2944  C   GLU B  46      -2.973 -26.016  -5.879  1.00 84.00           C  
ATOM   2945  CB  GLU B  46      -4.211 -28.016  -5.004  1.00 84.00           C  
ATOM   2946  O   GLU B  46      -2.740 -26.094  -7.086  1.00 84.00           O  
ATOM   2947  CG  GLU B  46      -3.797 -28.875  -6.195  1.00 84.00           C  
ATOM   2948  CD  GLU B  46      -3.674 -30.344  -5.859  1.00 84.00           C  
ATOM   2949  OE1 GLU B  46      -3.348 -31.156  -6.762  1.00 84.00           O  
ATOM   2950  OE2 GLU B  46      -3.906 -30.703  -4.684  1.00 84.00           O  
ATOM   2951  N   LEU B  47      -2.111 -25.641  -5.000  1.00 84.38           N  
ATOM   2952  CA  LEU B  47      -0.768 -25.234  -5.391  1.00 84.38           C  
ATOM   2953  C   LEU B  47       0.114 -26.453  -5.660  1.00 84.38           C  
ATOM   2954  CB  LEU B  47      -0.135 -24.359  -4.301  1.00 84.38           C  
ATOM   2955  O   LEU B  47       0.265 -27.312  -4.797  1.00 84.38           O  
ATOM   2956  CG  LEU B  47       1.273 -23.844  -4.586  1.00 84.38           C  
ATOM   2957  CD1 LEU B  47       1.244 -22.844  -5.738  1.00 84.38           C  
ATOM   2958  CD2 LEU B  47       1.872 -23.203  -3.336  1.00 84.38           C  
ATOM   2959  N   VAL B  48       0.664 -26.438  -6.824  1.00 89.75           N  
ATOM   2960  CA  VAL B  48       1.497 -27.562  -7.230  1.00 89.75           C  
ATOM   2961  C   VAL B  48       2.965 -27.250  -6.945  1.00 89.75           C  
ATOM   2962  CB  VAL B  48       1.305 -27.906  -8.727  1.00 89.75           C  
ATOM   2963  O   VAL B  48       3.682 -28.078  -6.375  1.00 89.75           O  
ATOM   2964  CG1 VAL B  48       2.230 -29.047  -9.148  1.00 89.75           C  
ATOM   2965  CG2 VAL B  48      -0.153 -28.266  -9.008  1.00 89.75           C  
ATOM   2966  N   ALA B  49       3.418 -26.109  -7.332  1.00 89.75           N  
ATOM   2967  CA  ALA B  49       4.793 -25.656  -7.129  1.00 89.75           C  
ATOM   2968  C   ALA B  49       4.875 -24.141  -7.105  1.00 89.75           C  
ATOM   2969  CB  ALA B  49       5.703 -26.219  -8.219  1.00 89.75           C  
ATOM   2970  O   ALA B  49       4.117 -23.453  -7.801  1.00 89.75           O  
ATOM   2971  N   GLY B  50       5.754 -23.656  -6.250  1.00 84.88           N  
ATOM   2972  CA  GLY B  50       6.020 -22.219  -6.145  1.00 84.88           C  
ATOM   2973  C   GLY B  50       7.496 -21.906  -5.996  1.00 84.88           C  
ATOM   2974  O   GLY B  50       8.281 -22.750  -5.559  1.00 84.88           O  
ATOM   2975  N   ILE B  51       7.883 -20.703  -6.445  1.00 83.94           N  
ATOM   2976  CA  ILE B  51       9.273 -20.266  -6.359  1.00 83.94           C  
ATOM   2977  C   ILE B  51       9.336 -18.781  -6.047  1.00 83.94           C  
ATOM   2978  CB  ILE B  51      10.047 -20.578  -7.664  1.00 83.94           C  
ATOM   2979  O   ILE B  51       8.602 -17.984  -6.637  1.00 83.94           O  
ATOM   2980  CG1 ILE B  51      11.547 -20.328  -7.469  1.00 83.94           C  
ATOM   2981  CG2 ILE B  51       9.492 -19.750  -8.820  1.00 83.94           C  
ATOM   2982  CD1 ILE B  51      12.422 -20.938  -8.562  1.00 83.94           C  
ATOM   2983  N   THR B  52      10.148 -18.438  -5.137  1.00 77.94           N  
ATOM   2984  CA  THR B  52      10.336 -17.031  -4.801  1.00 77.94           C  
ATOM   2985  C   THR B  52      11.406 -16.406  -5.688  1.00 77.94           C  
ATOM   2986  CB  THR B  52      10.727 -16.859  -3.320  1.00 77.94           C  
ATOM   2987  O   THR B  52      12.070 -17.109  -6.457  1.00 77.94           O  
ATOM   2988  CG2 THR B  52       9.727 -17.562  -2.404  1.00 77.94           C  
ATOM   2989  OG1 THR B  52      12.031 -17.422  -3.109  1.00 77.94           O  
ATOM   2990  N   TYR B  53      11.516 -15.062  -5.496  1.00 75.06           N  
ATOM   2991  CA  TYR B  53      12.539 -14.359  -6.262  1.00 75.06           C  
ATOM   2992  C   TYR B  53      13.930 -14.859  -5.891  1.00 75.06           C  
ATOM   2993  CB  TYR B  53      12.445 -12.852  -6.035  1.00 75.06           C  
ATOM   2994  O   TYR B  53      14.812 -14.969  -6.750  1.00 75.06           O  
ATOM   2995  CG  TYR B  53      13.219 -12.039  -7.047  1.00 75.06           C  
ATOM   2996  CD1 TYR B  53      14.523 -11.625  -6.789  1.00 75.06           C  
ATOM   2997  CD2 TYR B  53      12.641 -11.672  -8.258  1.00 75.06           C  
ATOM   2998  CE1 TYR B  53      15.234 -10.875  -7.719  1.00 75.06           C  
ATOM   2999  CE2 TYR B  53      13.344 -10.922  -9.195  1.00 75.06           C  
ATOM   3000  OH  TYR B  53      15.336  -9.781  -9.836  1.00 75.06           O  
ATOM   3001  CZ  TYR B  53      14.633 -10.523  -8.914  1.00 75.06           C  
ATOM   3002  N   GLY B  54      14.141 -15.234  -4.594  1.00 71.75           N  
ATOM   3003  CA  GLY B  54      15.422 -15.734  -4.113  1.00 71.75           C  
ATOM   3004  C   GLY B  54      15.617 -17.219  -4.391  1.00 71.75           C  
ATOM   3005  O   GLY B  54      16.531 -17.844  -3.840  1.00 71.75           O  
ATOM   3006  N   ALA B  55      14.703 -17.891  -5.090  1.00 77.06           N  
ATOM   3007  CA  ALA B  55      14.836 -19.266  -5.590  1.00 77.06           C  
ATOM   3008  C   ALA B  55      14.500 -20.281  -4.504  1.00 77.06           C  
ATOM   3009  CB  ALA B  55      16.250 -19.500  -6.121  1.00 77.06           C  
ATOM   3010  O   ALA B  55      15.000 -21.406  -4.523  1.00 77.06           O  
ATOM   3011  N   ILE B  56      13.820 -19.828  -3.533  1.00 77.25           N  
ATOM   3012  CA  ILE B  56      13.258 -20.797  -2.598  1.00 77.25           C  
ATOM   3013  C   ILE B  56      12.039 -21.469  -3.225  1.00 77.25           C  
ATOM   3014  CB  ILE B  56      12.867 -20.125  -1.259  1.00 77.25           C  
ATOM   3015  O   ILE B  56      11.117 -20.797  -3.697  1.00 77.25           O  
ATOM   3016  CG1 ILE B  56      14.094 -19.469  -0.613  1.00 77.25           C  
ATOM   3017  CG2 ILE B  56      12.227 -21.141  -0.312  1.00 77.25           C  
ATOM   3018  CD1 ILE B  56      13.781 -18.641   0.623  1.00 77.25           C  
ATOM   3019  N   THR B  57      12.055 -22.812  -3.184  1.00 83.75           N  
ATOM   3020  CA  THR B  57      11.023 -23.547  -3.912  1.00 83.75           C  
ATOM   3021  C   THR B  57      10.102 -24.281  -2.947  1.00 83.75           C  
ATOM   3022  CB  THR B  57      11.641 -24.547  -4.902  1.00 83.75           C  
ATOM   3023  O   THR B  57      10.492 -24.594  -1.817  1.00 83.75           O  
ATOM   3024  CG2 THR B  57      12.453 -23.828  -5.977  1.00 83.75           C  
ATOM   3025  OG1 THR B  57      12.500 -25.453  -4.191  1.00 83.75           O  
ATOM   3026  N   TYR B  58       8.898 -24.469  -3.420  1.00 82.44           N  
ATOM   3027  CA  TYR B  58       7.891 -25.312  -2.773  1.00 82.44           C  
ATOM   3028  C   TYR B  58       7.273 -26.297  -3.764  1.00 82.44           C  
ATOM   3029  CB  TYR B  58       6.797 -24.438  -2.145  1.00 82.44           C  
ATOM   3030  O   TYR B  58       7.016 -25.938  -4.918  1.00 82.44           O  
ATOM   3031  CG  TYR B  58       5.613 -25.234  -1.641  1.00 82.44           C  
ATOM   3032  CD1 TYR B  58       4.477 -25.406  -2.430  1.00 82.44           C  
ATOM   3033  CD2 TYR B  58       5.625 -25.812  -0.375  1.00 82.44           C  
ATOM   3034  CE1 TYR B  58       3.383 -26.125  -1.969  1.00 82.44           C  
ATOM   3035  CE2 TYR B  58       4.535 -26.531   0.096  1.00 82.44           C  
ATOM   3036  OH  TYR B  58       2.342 -27.406  -0.246  1.00 82.44           O  
ATOM   3037  CZ  TYR B  58       3.422 -26.688  -0.707  1.00 82.44           C  
ATOM   3038  N   TYR B  59       7.090 -27.516  -3.238  1.00 87.50           N  
ATOM   3039  CA  TYR B  59       6.387 -28.531  -4.020  1.00 87.50           C  
ATOM   3040  C   TYR B  59       5.301 -29.203  -3.188  1.00 87.50           C  
ATOM   3041  CB  TYR B  59       7.367 -29.578  -4.543  1.00 87.50           C  
ATOM   3042  O   TYR B  59       5.520 -29.531  -2.021  1.00 87.50           O  
ATOM   3043  CG  TYR B  59       8.422 -29.016  -5.461  1.00 87.50           C  
ATOM   3044  CD1 TYR B  59       8.156 -28.797  -6.812  1.00 87.50           C  
ATOM   3045  CD2 TYR B  59       9.695 -28.719  -4.984  1.00 87.50           C  
ATOM   3046  CE1 TYR B  59       9.133 -28.281  -7.664  1.00 87.50           C  
ATOM   3047  CE2 TYR B  59      10.672 -28.203  -5.824  1.00 87.50           C  
ATOM   3048  OH  TYR B  59      11.352 -27.484  -8.000  1.00 87.50           O  
ATOM   3049  CZ  TYR B  59      10.383 -27.984  -7.160  1.00 87.50           C  
ATOM   3050  N   ALA B  60       4.129 -29.391  -3.766  1.00 86.25           N  
ATOM   3051  CA  ALA B  60       3.115 -30.219  -3.111  1.00 86.25           C  
ATOM   3052  C   ALA B  60       3.588 -31.656  -2.980  1.00 86.25           C  
ATOM   3053  CB  ALA B  60       1.801 -30.156  -3.885  1.00 86.25           C  
ATOM   3054  O   ALA B  60       4.383 -32.125  -3.793  1.00 86.25           O  
ATOM   3055  N   ASP B  61       3.098 -32.344  -1.995  1.00 87.25           N  
ATOM   3056  CA  ASP B  61       3.520 -33.719  -1.725  1.00 87.25           C  
ATOM   3057  C   ASP B  61       3.221 -34.625  -2.912  1.00 87.25           C  
ATOM   3058  CB  ASP B  61       2.832 -34.250  -0.466  1.00 87.25           C  
ATOM   3059  O   ASP B  61       4.008 -35.531  -3.227  1.00 87.25           O  
ATOM   3060  CG  ASP B  61       3.371 -33.625   0.812  1.00 87.25           C  
ATOM   3061  OD1 ASP B  61       4.520 -33.156   0.814  1.00 87.25           O  
ATOM   3062  OD2 ASP B  61       2.641 -33.656   1.827  1.00 87.25           O  
ATOM   3063  N   SER B  62       2.148 -34.344  -3.572  1.00 89.19           N  
ATOM   3064  CA  SER B  62       1.697 -35.219  -4.660  1.00 89.19           C  
ATOM   3065  C   SER B  62       2.631 -35.125  -5.859  1.00 89.19           C  
ATOM   3066  CB  SER B  62       0.274 -34.844  -5.078  1.00 89.19           C  
ATOM   3067  O   SER B  62       2.617 -36.000  -6.730  1.00 89.19           O  
ATOM   3068  OG  SER B  62       0.210 -33.500  -5.516  1.00 89.19           O  
ATOM   3069  N   VAL B  63       3.482 -34.125  -5.918  1.00 92.75           N  
ATOM   3070  CA  VAL B  63       4.270 -33.938  -7.133  1.00 92.75           C  
ATOM   3071  C   VAL B  63       5.758 -33.906  -6.789  1.00 92.75           C  
ATOM   3072  CB  VAL B  63       3.883 -32.625  -7.863  1.00 92.75           C  
ATOM   3073  O   VAL B  63       6.605 -33.781  -7.676  1.00 92.75           O  
ATOM   3074  CG1 VAL B  63       2.430 -32.656  -8.328  1.00 92.75           C  
ATOM   3075  CG2 VAL B  63       4.113 -31.406  -6.957  1.00 92.75           C  
ATOM   3076  N   LYS B  64       6.082 -34.062  -5.582  1.00 91.12           N  
ATOM   3077  CA  LYS B  64       7.473 -34.031  -5.141  1.00 91.12           C  
ATOM   3078  C   LYS B  64       8.305 -35.094  -5.848  1.00 91.12           C  
ATOM   3079  CB  LYS B  64       7.562 -34.219  -3.625  1.00 91.12           C  
ATOM   3080  O   LYS B  64       7.895 -36.250  -5.922  1.00 91.12           O  
ATOM   3081  CG  LYS B  64       7.477 -32.906  -2.834  1.00 91.12           C  
ATOM   3082  CD  LYS B  64       7.719 -33.156  -1.348  1.00 91.12           C  
ATOM   3083  CE  LYS B  64       7.508 -31.875  -0.540  1.00 91.12           C  
ATOM   3084  NZ  LYS B  64       7.691 -32.125   0.924  1.00 91.12           N  
ATOM   3085  N   GLY B  65       9.492 -34.688  -6.371  1.00 93.38           N  
ATOM   3086  CA  GLY B  65      10.383 -35.625  -7.066  1.00 93.38           C  
ATOM   3087  C   GLY B  65      10.055 -35.781  -8.539  1.00 93.38           C  
ATOM   3088  O   GLY B  65      10.883 -36.250  -9.320  1.00 93.38           O  
ATOM   3089  N   ARG B  66       8.859 -35.406  -8.891  1.00 97.25           N  
ATOM   3090  CA  ARG B  66       8.445 -35.562 -10.281  1.00 97.25           C  
ATOM   3091  C   ARG B  66       8.414 -34.219 -11.008  1.00 97.25           C  
ATOM   3092  CB  ARG B  66       7.066 -36.250 -10.352  1.00 97.25           C  
ATOM   3093  O   ARG B  66       8.758 -34.156 -12.188  1.00 97.25           O  
ATOM   3094  CG  ARG B  66       7.035 -37.656  -9.789  1.00 97.25           C  
ATOM   3095  CD  ARG B  66       5.719 -38.344 -10.094  1.00 97.25           C  
ATOM   3096  NE  ARG B  66       4.578 -37.625  -9.531  1.00 97.25           N  
ATOM   3097  NH1 ARG B  66       3.520 -37.312 -11.562  1.00 97.25           N  
ATOM   3098  NH2 ARG B  66       2.574 -36.531  -9.625  1.00 97.25           N  
ATOM   3099  CZ  ARG B  66       3.561 -37.156 -10.242  1.00 97.25           C  
ATOM   3100  N   PHE B  67       8.023 -33.188 -10.273  1.00 96.38           N  
ATOM   3101  CA  PHE B  67       7.930 -31.844 -10.852  1.00 96.38           C  
ATOM   3102  C   PHE B  67       9.109 -30.984 -10.414  1.00 96.38           C  
ATOM   3103  CB  PHE B  67       6.613 -31.172 -10.453  1.00 96.38           C  
ATOM   3104  O   PHE B  67       9.617 -31.141  -9.305  1.00 96.38           O  
ATOM   3105  CG  PHE B  67       5.406 -31.734 -11.156  1.00 96.38           C  
ATOM   3106  CD1 PHE B  67       5.457 -32.969 -11.766  1.00 96.38           C  
ATOM   3107  CD2 PHE B  67       4.223 -31.016 -11.211  1.00 96.38           C  
ATOM   3108  CE1 PHE B  67       4.340 -33.500 -12.414  1.00 96.38           C  
ATOM   3109  CE2 PHE B  67       3.104 -31.531 -11.859  1.00 96.38           C  
ATOM   3110  CZ  PHE B  67       3.166 -32.781 -12.461  1.00 96.38           C  
ATOM   3111  N   THR B  68       9.617 -30.125 -11.312  1.00 96.44           N  
ATOM   3112  CA  THR B  68      10.688 -29.172 -11.016  1.00 96.44           C  
ATOM   3113  C   THR B  68      10.320 -27.781 -11.508  1.00 96.44           C  
ATOM   3114  CB  THR B  68      12.016 -29.609 -11.648  1.00 96.44           C  
ATOM   3115  O   THR B  68      10.062 -27.578 -12.695  1.00 96.44           O  
ATOM   3116  CG2 THR B  68      13.156 -28.688 -11.250  1.00 96.44           C  
ATOM   3117  OG1 THR B  68      12.336 -30.953 -11.219  1.00 96.44           O  
ATOM   3118  N   ILE B  69      10.281 -26.812 -10.555  1.00 92.94           N  
ATOM   3119  CA  ILE B  69       9.969 -25.438 -10.906  1.00 92.94           C  
ATOM   3120  C   ILE B  69      11.266 -24.625 -11.016  1.00 92.94           C  
ATOM   3121  CB  ILE B  69       9.016 -24.797  -9.875  1.00 92.94           C  
ATOM   3122  O   ILE B  69      12.195 -24.828 -10.234  1.00 92.94           O  
ATOM   3123  CG1 ILE B  69       8.422 -23.500 -10.445  1.00 92.94           C  
ATOM   3124  CG2 ILE B  69       9.750 -24.531  -8.555  1.00 92.94           C  
ATOM   3125  CD1 ILE B  69       7.246 -22.953  -9.648  1.00 92.94           C  
ATOM   3126  N   SER B  70      11.430 -23.859 -12.023  1.00 93.00           N  
ATOM   3127  CA  SER B  70      12.555 -22.953 -12.234  1.00 93.00           C  
ATOM   3128  C   SER B  70      12.086 -21.609 -12.758  1.00 93.00           C  
ATOM   3129  CB  SER B  70      13.562 -23.562 -13.211  1.00 93.00           C  
ATOM   3130  O   SER B  70      10.938 -21.469 -13.188  1.00 93.00           O  
ATOM   3131  OG  SER B  70      12.969 -23.781 -14.477  1.00 93.00           O  
ATOM   3132  N   ARG B  71      12.922 -20.609 -12.539  1.00 88.81           N  
ATOM   3133  CA  ARG B  71      12.516 -19.266 -12.953  1.00 88.81           C  
ATOM   3134  C   ARG B  71      13.672 -18.531 -13.625  1.00 88.81           C  
ATOM   3135  CB  ARG B  71      12.008 -18.469 -11.758  1.00 88.81           C  
ATOM   3136  O   ARG B  71      14.836 -18.781 -13.305  1.00 88.81           O  
ATOM   3137  CG  ARG B  71      13.102 -17.984 -10.828  1.00 88.81           C  
ATOM   3138  CD  ARG B  71      12.547 -17.156  -9.680  1.00 88.81           C  
ATOM   3139  NE  ARG B  71      12.117 -15.828 -10.125  1.00 88.81           N  
ATOM   3140  NH1 ARG B  71      11.047 -15.281  -8.148  1.00 88.81           N  
ATOM   3141  NH2 ARG B  71      11.078 -13.797  -9.891  1.00 88.81           N  
ATOM   3142  CZ  ARG B  71      11.414 -14.969  -9.383  1.00 88.81           C  
ATOM   3143  N   ASP B  72      13.375 -17.797 -14.625  1.00 88.94           N  
ATOM   3144  CA  ASP B  72      14.258 -16.812 -15.250  1.00 88.94           C  
ATOM   3145  C   ASP B  72      13.844 -15.391 -14.906  1.00 88.94           C  
ATOM   3146  CB  ASP B  72      14.281 -17.000 -16.766  1.00 88.94           C  
ATOM   3147  O   ASP B  72      12.883 -14.867 -15.477  1.00 88.94           O  
ATOM   3148  CG  ASP B  72      15.359 -16.188 -17.453  1.00 88.94           C  
ATOM   3149  OD1 ASP B  72      15.773 -15.141 -16.906  1.00 88.94           O  
ATOM   3150  OD2 ASP B  72      15.805 -16.594 -18.547  1.00 88.94           O  
ATOM   3151  N   ASN B  73      14.578 -14.750 -13.984  1.00 80.44           N  
ATOM   3152  CA  ASN B  73      14.203 -13.438 -13.477  1.00 80.44           C  
ATOM   3153  C   ASN B  73      14.359 -12.352 -14.539  1.00 80.44           C  
ATOM   3154  CB  ASN B  73      15.039 -13.086 -12.242  1.00 80.44           C  
ATOM   3155  O   ASN B  73      13.570 -11.406 -14.586  1.00 80.44           O  
ATOM   3156  CG  ASN B  73      14.664 -13.914 -11.023  1.00 80.44           C  
ATOM   3157  ND2 ASN B  73      15.531 -13.922 -10.023  1.00 80.44           N  
ATOM   3158  OD1 ASN B  73      13.602 -14.539 -10.992  1.00 80.44           O  
ATOM   3159  N   ALA B  74      15.281 -12.492 -15.414  1.00 81.81           N  
ATOM   3160  CA  ALA B  74      15.516 -11.500 -16.469  1.00 81.81           C  
ATOM   3161  C   ALA B  74      14.344 -11.469 -17.453  1.00 81.81           C  
ATOM   3162  CB  ALA B  74      16.812 -11.805 -17.203  1.00 81.81           C  
ATOM   3163  O   ALA B  74      13.984 -10.406 -17.953  1.00 81.81           O  
ATOM   3164  N   LYS B  75      13.648 -12.586 -17.625  1.00 84.12           N  
ATOM   3165  CA  LYS B  75      12.555 -12.664 -18.594  1.00 84.12           C  
ATOM   3166  C   LYS B  75      11.203 -12.695 -17.891  1.00 84.12           C  
ATOM   3167  CB  LYS B  75      12.703 -13.898 -19.484  1.00 84.12           C  
ATOM   3168  O   LYS B  75      10.156 -12.820 -18.531  1.00 84.12           O  
ATOM   3169  CG  LYS B  75      13.914 -13.844 -20.406  1.00 84.12           C  
ATOM   3170  CD  LYS B  75      13.961 -15.055 -21.344  1.00 84.12           C  
ATOM   3171  CE  LYS B  75      15.172 -15.008 -22.250  1.00 84.12           C  
ATOM   3172  NZ  LYS B  75      15.242 -16.203 -23.141  1.00 84.12           N  
ATOM   3173  N   ASN B  76      11.211 -12.664 -16.609  1.00 83.88           N  
ATOM   3174  CA  ASN B  76       9.984 -12.758 -15.812  1.00 83.88           C  
ATOM   3175  C   ASN B  76       9.164 -13.984 -16.188  1.00 83.88           C  
ATOM   3176  CB  ASN B  76       9.148 -11.492 -15.969  1.00 83.88           C  
ATOM   3177  O   ASN B  76       7.957 -13.891 -16.406  1.00 83.88           O  
ATOM   3178  CG  ASN B  76       9.773 -10.289 -15.289  1.00 83.88           C  
ATOM   3179  ND2 ASN B  76       9.641  -9.117 -15.906  1.00 83.88           N  
ATOM   3180  OD1 ASN B  76      10.375 -10.406 -14.219  1.00 83.88           O  
ATOM   3181  N   THR B  77       9.859 -15.133 -16.266  1.00 90.12           N  
ATOM   3182  CA  THR B  77       9.219 -16.375 -16.703  1.00 90.12           C  
ATOM   3183  C   THR B  77       9.477 -17.484 -15.695  1.00 90.12           C  
ATOM   3184  CB  THR B  77       9.719 -16.797 -18.094  1.00 90.12           C  
ATOM   3185  O   THR B  77      10.586 -17.609 -15.172  1.00 90.12           O  
ATOM   3186  CG2 THR B  77       8.992 -18.047 -18.578  1.00 90.12           C  
ATOM   3187  OG1 THR B  77       9.484 -15.734 -19.031  1.00 90.12           O  
ATOM   3188  N   VAL B  78       8.453 -18.250 -15.461  1.00 91.00           N  
ATOM   3189  CA  VAL B  78       8.578 -19.422 -14.609  1.00 91.00           C  
ATOM   3190  C   VAL B  78       8.242 -20.688 -15.406  1.00 91.00           C  
ATOM   3191  CB  VAL B  78       7.668 -19.328 -13.367  1.00 91.00           C  
ATOM   3192  O   VAL B  78       7.324 -20.672 -16.234  1.00 91.00           O  
ATOM   3193  CG1 VAL B  78       7.535 -20.688 -12.688  1.00 91.00           C  
ATOM   3194  CG2 VAL B  78       8.211 -18.281 -12.383  1.00 91.00           C  
ATOM   3195  N   TYR B  79       9.047 -21.656 -15.094  1.00 95.38           N  
ATOM   3196  CA  TYR B  79       8.859 -22.938 -15.789  1.00 95.38           C  
ATOM   3197  C   TYR B  79       8.461 -24.031 -14.812  1.00 95.38           C  
ATOM   3198  CB  TYR B  79      10.133 -23.328 -16.531  1.00 95.38           C  
ATOM   3199  O   TYR B  79       8.859 -24.016 -13.641  1.00 95.38           O  
ATOM   3200  CG  TYR B  79      10.633 -22.281 -17.484  1.00 95.38           C  
ATOM   3201  CD1 TYR B  79      10.102 -22.156 -18.766  1.00 95.38           C  
ATOM   3202  CD2 TYR B  79      11.648 -21.391 -17.109  1.00 95.38           C  
ATOM   3203  CE1 TYR B  79      10.570 -21.172 -19.641  1.00 95.38           C  
ATOM   3204  CE2 TYR B  79      12.117 -20.422 -17.969  1.00 95.38           C  
ATOM   3205  OH  TYR B  79      12.031 -19.359 -20.109  1.00 95.38           O  
ATOM   3206  CZ  TYR B  79      11.570 -20.312 -19.234  1.00 95.38           C  
ATOM   3207  N   LEU B  80       7.645 -24.891 -15.281  1.00 96.88           N  
ATOM   3208  CA  LEU B  80       7.301 -26.094 -14.531  1.00 96.88           C  
ATOM   3209  C   LEU B  80       7.547 -27.344 -15.367  1.00 96.88           C  
ATOM   3210  CB  LEU B  80       5.840 -26.031 -14.078  1.00 96.88           C  
ATOM   3211  O   LEU B  80       6.809 -27.609 -16.312  1.00 96.88           O  
ATOM   3212  CG  LEU B  80       5.375 -27.172 -13.164  1.00 96.88           C  
ATOM   3213  CD1 LEU B  80       6.109 -27.109 -11.828  1.00 96.88           C  
ATOM   3214  CD2 LEU B  80       3.865 -27.109 -12.953  1.00 96.88           C  
ATOM   3215  N   GLN B  81       8.680 -28.000 -15.055  1.00 97.94           N  
ATOM   3216  CA  GLN B  81       8.969 -29.281 -15.695  1.00 97.94           C  
ATOM   3217  C   GLN B  81       8.219 -30.422 -15.008  1.00 97.94           C  
ATOM   3218  CB  GLN B  81      10.477 -29.562 -15.680  1.00 97.94           C  
ATOM   3219  O   GLN B  81       8.422 -30.688 -13.820  1.00 97.94           O  
ATOM   3220  CG  GLN B  81      10.867 -30.859 -16.359  1.00 97.94           C  
ATOM   3221  CD  GLN B  81      10.594 -30.844 -17.859  1.00 97.94           C  
ATOM   3222  NE2 GLN B  81      10.164 -31.984 -18.391  1.00 97.94           N  
ATOM   3223  OE1 GLN B  81      10.766 -29.828 -18.516  1.00 97.94           O  
ATOM   3224  N   MET B  82       7.324 -31.062 -15.727  1.00 97.94           N  
ATOM   3225  CA  MET B  82       6.527 -32.156 -15.195  1.00 97.94           C  
ATOM   3226  C   MET B  82       6.969 -33.500 -15.789  1.00 97.94           C  
ATOM   3227  CB  MET B  82       5.039 -31.938 -15.461  1.00 97.94           C  
ATOM   3228  O   MET B  82       6.801 -33.719 -16.984  1.00 97.94           O  
ATOM   3229  CG  MET B  82       4.523 -30.594 -14.969  1.00 97.94           C  
ATOM   3230  SD  MET B  82       2.729 -30.375 -15.281  1.00 97.94           S  
ATOM   3231  CE  MET B  82       2.742 -30.156 -17.078  1.00 97.94           C  
ATOM   3232  N   ASN B  83       7.543 -34.250 -14.938  1.00 97.38           N  
ATOM   3233  CA  ASN B  83       7.973 -35.594 -15.367  1.00 97.38           C  
ATOM   3234  C   ASN B  83       7.129 -36.688 -14.727  1.00 97.38           C  
ATOM   3235  CB  ASN B  83       9.453 -35.812 -15.055  1.00 97.38           C  
ATOM   3236  O   ASN B  83       6.441 -36.438 -13.734  1.00 97.38           O  
ATOM   3237  CG  ASN B  83      10.352 -34.812 -15.781  1.00 97.38           C  
ATOM   3238  ND2 ASN B  83      11.430 -34.406 -15.125  1.00 97.38           N  
ATOM   3239  OD1 ASN B  83      10.086 -34.438 -16.922  1.00 97.38           O  
ATOM   3240  N   SER B  84       7.148 -37.938 -15.391  1.00 97.06           N  
ATOM   3241  CA  SER B  84       6.438 -39.125 -14.883  1.00 97.06           C  
ATOM   3242  C   SER B  84       4.977 -38.781 -14.586  1.00 97.06           C  
ATOM   3243  CB  SER B  84       7.113 -39.656 -13.617  1.00 97.06           C  
ATOM   3244  O   SER B  84       4.480 -39.062 -13.492  1.00 97.06           O  
ATOM   3245  OG  SER B  84       8.461 -40.000 -13.875  1.00 97.06           O  
ATOM   3246  N   LEU B  85       4.348 -38.250 -15.586  1.00 97.12           N  
ATOM   3247  CA  LEU B  85       2.977 -37.781 -15.414  1.00 97.12           C  
ATOM   3248  C   LEU B  85       2.029 -38.938 -15.195  1.00 97.12           C  
ATOM   3249  CB  LEU B  85       2.529 -36.969 -16.641  1.00 97.12           C  
ATOM   3250  O   LEU B  85       2.207 -40.000 -15.789  1.00 97.12           O  
ATOM   3251  CG  LEU B  85       3.035 -35.531 -16.719  1.00 97.12           C  
ATOM   3252  CD1 LEU B  85       2.824 -34.969 -18.125  1.00 97.12           C  
ATOM   3253  CD2 LEU B  85       2.336 -34.656 -15.688  1.00 97.12           C  
ATOM   3254  N   LYS B  86       1.059 -38.781 -14.328  1.00 96.31           N  
ATOM   3255  CA  LYS B  86       0.003 -39.750 -14.023  1.00 96.31           C  
ATOM   3256  C   LYS B  86      -1.364 -39.219 -14.438  1.00 96.31           C  
ATOM   3257  CB  LYS B  86      -0.000 -40.094 -12.531  1.00 96.31           C  
ATOM   3258  O   LYS B  86      -1.545 -38.000 -14.594  1.00 96.31           O  
ATOM   3259  CG  LYS B  86       1.330 -40.594 -12.008  1.00 96.31           C  
ATOM   3260  CD  LYS B  86       1.291 -40.844 -10.508  1.00 96.31           C  
ATOM   3261  CE  LYS B  86       2.635 -41.312  -9.977  1.00 96.31           C  
ATOM   3262  NZ  LYS B  86       2.613 -41.500  -8.492  1.00 96.31           N  
ATOM   3263  N   PRO B  87      -2.301 -40.156 -14.656  1.00 95.62           N  
ATOM   3264  CA  PRO B  87      -3.643 -39.688 -15.023  1.00 95.62           C  
ATOM   3265  C   PRO B  87      -4.227 -38.719 -14.008  1.00 95.62           C  
ATOM   3266  CB  PRO B  87      -4.461 -41.000 -15.055  1.00 95.62           C  
ATOM   3267  O   PRO B  87      -5.008 -37.844 -14.375  1.00 95.62           O  
ATOM   3268  CG  PRO B  87      -3.471 -42.062 -15.406  1.00 95.62           C  
ATOM   3269  CD  PRO B  87      -2.158 -41.719 -14.758  1.00 95.62           C  
ATOM   3270  N   GLU B  88      -3.729 -38.781 -12.789  1.00 93.94           N  
ATOM   3271  CA  GLU B  88      -4.227 -37.906 -11.734  1.00 93.94           C  
ATOM   3272  C   GLU B  88      -3.705 -36.469 -11.906  1.00 93.94           C  
ATOM   3273  CB  GLU B  88      -3.830 -38.438 -10.359  1.00 93.94           C  
ATOM   3274  O   GLU B  88      -4.203 -35.562 -11.266  1.00 93.94           O  
ATOM   3275  CG  GLU B  88      -4.340 -39.844 -10.078  1.00 93.94           C  
ATOM   3276  CD  GLU B  88      -3.449 -40.938 -10.656  1.00 93.94           C  
ATOM   3277  OE1 GLU B  88      -3.959 -42.031 -10.961  1.00 93.94           O  
ATOM   3278  OE2 GLU B  88      -2.232 -40.688 -10.805  1.00 93.94           O  
ATOM   3279  N   ASP B  89      -2.746 -36.344 -12.750  1.00 95.94           N  
ATOM   3280  CA  ASP B  89      -2.174 -35.000 -12.977  1.00 95.94           C  
ATOM   3281  C   ASP B  89      -2.969 -34.250 -14.031  1.00 95.94           C  
ATOM   3282  CB  ASP B  89      -0.708 -35.125 -13.406  1.00 95.94           C  
ATOM   3283  O   ASP B  89      -2.666 -33.094 -14.320  1.00 95.94           O  
ATOM   3284  CG  ASP B  89       0.195 -35.625 -12.297  1.00 95.94           C  
ATOM   3285  OD1 ASP B  89      -0.042 -35.281 -11.117  1.00 95.94           O  
ATOM   3286  OD2 ASP B  89       1.154 -36.375 -12.602  1.00 95.94           O  
ATOM   3287  N   THR B  90      -4.031 -34.844 -14.664  1.00 96.44           N  
ATOM   3288  CA  THR B  90      -4.902 -34.156 -15.609  1.00 96.44           C  
ATOM   3289  C   THR B  90      -5.660 -33.031 -14.922  1.00 96.44           C  
ATOM   3290  CB  THR B  90      -5.906 -35.125 -16.250  1.00 96.44           C  
ATOM   3291  O   THR B  90      -6.387 -33.250 -13.953  1.00 96.44           O  
ATOM   3292  CG2 THR B  90      -6.879 -34.406 -17.172  1.00 96.44           C  
ATOM   3293  OG1 THR B  90      -5.191 -36.125 -17.016  1.00 96.44           O  
ATOM   3294  N   ALA B  91      -5.477 -31.875 -15.367  1.00 96.56           N  
ATOM   3295  CA  ALA B  91      -6.102 -30.688 -14.781  1.00 96.56           C  
ATOM   3296  C   ALA B  91      -5.820 -29.453 -15.617  1.00 96.56           C  
ATOM   3297  CB  ALA B  91      -5.609 -30.484 -13.352  1.00 96.56           C  
ATOM   3298  O   ALA B  91      -5.074 -29.500 -16.594  1.00 96.56           O  
ATOM   3299  N   VAL B  92      -6.527 -28.438 -15.273  1.00 95.81           N  
ATOM   3300  CA  VAL B  92      -6.145 -27.109 -15.781  1.00 95.81           C  
ATOM   3301  C   VAL B  92      -5.094 -26.500 -14.867  1.00 95.81           C  
ATOM   3302  CB  VAL B  92      -7.367 -26.172 -15.906  1.00 95.81           C  
ATOM   3303  O   VAL B  92      -5.301 -26.406 -13.648  1.00 95.81           O  
ATOM   3304  CG1 VAL B  92      -6.969 -24.844 -16.547  1.00 95.81           C  
ATOM   3305  CG2 VAL B  92      -8.477 -26.859 -16.719  1.00 95.81           C  
ATOM   3306  N   TYR B  93      -3.979 -26.125 -15.453  1.00 95.12           N  
ATOM   3307  CA  TYR B  93      -2.889 -25.516 -14.688  1.00 95.12           C  
ATOM   3308  C   TYR B  93      -2.900 -24.000 -14.820  1.00 95.12           C  
ATOM   3309  CB  TYR B  93      -1.538 -26.078 -15.148  1.00 95.12           C  
ATOM   3310  O   TYR B  93      -2.943 -23.469 -15.938  1.00 95.12           O  
ATOM   3311  CG  TYR B  93      -1.256 -27.469 -14.656  1.00 95.12           C  
ATOM   3312  CD1 TYR B  93      -0.327 -27.703 -13.641  1.00 95.12           C  
ATOM   3313  CD2 TYR B  93      -1.916 -28.562 -15.203  1.00 95.12           C  
ATOM   3314  CE1 TYR B  93      -0.061 -28.984 -13.188  1.00 95.12           C  
ATOM   3315  CE2 TYR B  93      -1.659 -29.859 -14.750  1.00 95.12           C  
ATOM   3316  OH  TYR B  93      -0.473 -31.328 -13.297  1.00 95.12           O  
ATOM   3317  CZ  TYR B  93      -0.732 -30.062 -13.742  1.00 95.12           C  
ATOM   3318  N   TYR B  94      -2.936 -23.328 -13.688  1.00 91.69           N  
ATOM   3319  CA  TYR B  94      -2.953 -21.875 -13.648  1.00 91.69           C  
ATOM   3320  C   TYR B  94      -1.644 -21.328 -13.094  1.00 91.69           C  
ATOM   3321  CB  TYR B  94      -4.129 -21.375 -12.797  1.00 91.69           C  
ATOM   3322  O   TYR B  94      -1.171 -21.781 -12.047  1.00 91.69           O  
ATOM   3323  CG  TYR B  94      -5.477 -21.812 -13.320  1.00 91.69           C  
ATOM   3324  CD1 TYR B  94      -6.188 -21.016 -14.219  1.00 91.69           C  
ATOM   3325  CD2 TYR B  94      -6.047 -23.016 -12.906  1.00 91.69           C  
ATOM   3326  CE1 TYR B  94      -7.434 -21.422 -14.695  1.00 91.69           C  
ATOM   3327  CE2 TYR B  94      -7.293 -23.422 -13.375  1.00 91.69           C  
ATOM   3328  OH  TYR B  94      -9.211 -23.016 -14.742  1.00 91.69           O  
ATOM   3329  CZ  TYR B  94      -7.977 -22.609 -14.273  1.00 91.69           C  
ATOM   3330  N   CYS B  95      -1.074 -20.422 -13.898  1.00 91.50           N  
ATOM   3331  CA  CYS B  95       0.052 -19.656 -13.383  1.00 91.50           C  
ATOM   3332  C   CYS B  95      -0.429 -18.469 -12.539  1.00 91.50           C  
ATOM   3333  CB  CYS B  95       0.927 -19.141 -14.523  1.00 91.50           C  
ATOM   3334  O   CYS B  95      -1.417 -17.828 -12.883  1.00 91.50           O  
ATOM   3335  SG  CYS B  95       2.377 -18.219 -13.984  1.00 91.50           S  
ATOM   3336  N   ALA B  96       0.228 -18.266 -11.430  1.00 87.25           N  
ATOM   3337  CA  ALA B  96      -0.123 -17.141 -10.570  1.00 87.25           C  
ATOM   3338  C   ALA B  96       1.126 -16.406 -10.086  1.00 87.25           C  
ATOM   3339  CB  ALA B  96      -0.948 -17.625  -9.375  1.00 87.25           C  
ATOM   3340  O   ALA B  96       2.148 -17.047  -9.797  1.00 87.25           O  
ATOM   3341  N   VAL B  97       1.010 -15.086 -10.023  1.00 84.56           N  
ATOM   3342  CA  VAL B  97       2.100 -14.250  -9.539  1.00 84.56           C  
ATOM   3343  C   VAL B  97       1.608 -13.391  -8.375  1.00 84.56           C  
ATOM   3344  CB  VAL B  97       2.672 -13.359 -10.664  1.00 84.56           C  
ATOM   3345  O   VAL B  97       0.488 -12.875  -8.406  1.00 84.56           O  
ATOM   3346  CG1 VAL B  97       3.730 -12.406 -10.109  1.00 84.56           C  
ATOM   3347  CG2 VAL B  97       3.254 -14.211 -11.781  1.00 84.56           C  
ATOM   3348  N   VAL B  98       2.473 -13.375  -7.344  1.00 78.69           N  
ATOM   3349  CA  VAL B  98       2.189 -12.484  -6.227  1.00 78.69           C  
ATOM   3350  C   VAL B  98       3.156 -11.305  -6.250  1.00 78.69           C  
ATOM   3351  CB  VAL B  98       2.285 -13.227  -4.871  1.00 78.69           C  
ATOM   3352  O   VAL B  98       4.375 -11.492  -6.301  1.00 78.69           O  
ATOM   3353  CG1 VAL B  98       1.992 -12.273  -3.715  1.00 78.69           C  
ATOM   3354  CG2 VAL B  98       1.326 -14.414  -4.848  1.00 78.69           C  
ATOM   3355  N   GLY B  99       2.643 -10.086  -6.367  1.00 75.50           N  
ATOM   3356  CA  GLY B  99       3.459  -8.883  -6.387  1.00 75.50           C  
ATOM   3357  C   GLY B  99       3.260  -8.008  -5.160  1.00 75.50           C  
ATOM   3358  O   GLY B  99       2.355  -8.250  -4.359  1.00 75.50           O  
ATOM   3359  N   LEU B 100       4.289  -7.055  -5.055  1.00 72.12           N  
ATOM   3360  CA  LEU B 100       4.270  -6.125  -3.928  1.00 72.12           C  
ATOM   3361  C   LEU B 100       3.510  -4.855  -4.285  1.00 72.12           C  
ATOM   3362  CB  LEU B 100       5.695  -5.777  -3.496  1.00 72.12           C  
ATOM   3363  O   LEU B 100       3.543  -4.406  -5.434  1.00 72.12           O  
ATOM   3364  CG  LEU B 100       6.531  -6.922  -2.924  1.00 72.12           C  
ATOM   3365  CD1 LEU B 100       7.980  -6.480  -2.738  1.00 72.12           C  
ATOM   3366  CD2 LEU B 100       5.941  -7.406  -1.604  1.00 72.12           C  
ATOM   3367  N   GLY B 101       2.764  -4.258  -3.406  1.00 75.19           N  
ATOM   3368  CA  GLY B 101       2.100  -2.967  -3.420  1.00 75.19           C  
ATOM   3369  C   GLY B 101       1.788  -2.441  -2.029  1.00 75.19           C  
ATOM   3370  O   GLY B 101       2.623  -2.527  -1.127  1.00 75.19           O  
ATOM   3371  N   TYR B 102       0.729  -1.694  -1.907  1.00 78.81           N  
ATOM   3372  CA  TYR B 102       0.256  -1.317  -0.580  1.00 78.81           C  
ATOM   3373  C   TYR B 102      -0.407  -2.498   0.118  1.00 78.81           C  
ATOM   3374  CB  TYR B 102      -0.726  -0.146  -0.671  1.00 78.81           C  
ATOM   3375  O   TYR B 102      -1.380  -2.324   0.856  1.00 78.81           O  
ATOM   3376  CG  TYR B 102      -0.063   1.182  -0.949  1.00 78.81           C  
ATOM   3377  CD1 TYR B 102       0.148   2.104   0.074  1.00 78.81           C  
ATOM   3378  CD2 TYR B 102       0.351   1.517  -2.232  1.00 78.81           C  
ATOM   3379  CE1 TYR B 102       0.757   3.328  -0.178  1.00 78.81           C  
ATOM   3380  CE2 TYR B 102       0.960   2.738  -2.496  1.00 78.81           C  
ATOM   3381  OH  TYR B 102       1.762   4.848  -1.718  1.00 78.81           O  
ATOM   3382  CZ  TYR B 102       1.159   3.637  -1.464  1.00 78.81           C  
ATOM   3383  N   GLY B 103       0.075  -3.693  -0.251  1.00 74.81           N  
ATOM   3384  CA  GLY B 103      -0.312  -5.023   0.192  1.00 74.81           C  
ATOM   3385  C   GLY B 103       0.157  -6.125  -0.741  1.00 74.81           C  
ATOM   3386  O   GLY B 103       1.183  -5.984  -1.409  1.00 74.81           O  
ATOM   3387  N   TRP B 104      -0.448  -7.223  -0.670  1.00 75.19           N  
ATOM   3388  CA  TRP B 104      -0.120  -8.352  -1.532  1.00 75.19           C  
ATOM   3389  C   TRP B 104      -1.167  -8.523  -2.629  1.00 75.19           C  
ATOM   3390  CB  TRP B 104      -0.008  -9.641  -0.711  1.00 75.19           C  
ATOM   3391  O   TRP B 104      -2.369  -8.523  -2.352  1.00 75.19           O  
ATOM   3392  CG  TRP B 104       1.073  -9.609   0.327  1.00 75.19           C  
ATOM   3393  CD1 TRP B 104       2.381  -9.977   0.167  1.00 75.19           C  
ATOM   3394  CD2 TRP B 104       0.938  -9.188   1.688  1.00 75.19           C  
ATOM   3395  CE2 TRP B 104       2.205  -9.328   2.297  1.00 75.19           C  
ATOM   3396  CE3 TRP B 104      -0.133  -8.711   2.453  1.00 75.19           C  
ATOM   3397  NE1 TRP B 104       3.066  -9.812   1.348  1.00 75.19           N  
ATOM   3398  CH2 TRP B 104       1.365  -8.539   4.363  1.00 75.19           C  
ATOM   3399  CZ2 TRP B 104       2.430  -9.008   3.637  1.00 75.19           C  
ATOM   3400  CZ3 TRP B 104       0.093  -8.383   3.787  1.00 75.19           C  
ATOM   3401  N   HIS B 105      -0.613  -8.578  -3.885  1.00 77.38           N  
ATOM   3402  CA  HIS B 105      -1.512  -8.633  -5.031  1.00 77.38           C  
ATOM   3403  C   HIS B 105      -1.321  -9.930  -5.820  1.00 77.38           C  
ATOM   3404  CB  HIS B 105      -1.290  -7.426  -5.945  1.00 77.38           C  
ATOM   3405  O   HIS B 105      -0.210 -10.234  -6.262  1.00 77.38           O  
ATOM   3406  CG  HIS B 105      -1.440  -6.113  -5.246  1.00 77.38           C  
ATOM   3407  CD2 HIS B 105      -1.986  -5.801  -4.047  1.00 77.38           C  
ATOM   3408  ND1 HIS B 105      -1.000  -4.926  -5.789  1.00 77.38           N  
ATOM   3409  CE1 HIS B 105      -1.269  -3.938  -4.949  1.00 77.38           C  
ATOM   3410  NE2 HIS B 105      -1.867  -4.441  -3.885  1.00 77.38           N  
ATOM   3411  N   PHE B 106      -2.426 -10.625  -5.992  1.00 79.62           N  
ATOM   3412  CA  PHE B 106      -2.391 -11.820  -6.820  1.00 79.62           C  
ATOM   3413  C   PHE B 106      -2.789 -11.492  -8.258  1.00 79.62           C  
ATOM   3414  CB  PHE B 106      -3.316 -12.898  -6.250  1.00 79.62           C  
ATOM   3415  O   PHE B 106      -3.727 -10.727  -8.484  1.00 79.62           O  
ATOM   3416  CG  PHE B 106      -2.717 -13.672  -5.105  1.00 79.62           C  
ATOM   3417  CD1 PHE B 106      -1.958 -14.812  -5.340  1.00 79.62           C  
ATOM   3418  CD2 PHE B 106      -2.912 -13.250  -3.795  1.00 79.62           C  
ATOM   3419  CE1 PHE B 106      -1.401 -15.523  -4.281  1.00 79.62           C  
ATOM   3420  CE2 PHE B 106      -2.359 -13.961  -2.734  1.00 79.62           C  
ATOM   3421  CZ  PHE B 106      -1.605 -15.102  -2.979  1.00 79.62           C  
ATOM   3422  N   TYR B 107      -2.074 -12.086  -9.109  1.00 84.31           N  
ATOM   3423  CA  TYR B 107      -2.438 -12.078 -10.523  1.00 84.31           C  
ATOM   3424  C   TYR B 107      -2.502 -13.500 -11.070  1.00 84.31           C  
ATOM   3425  CB  TYR B 107      -1.438 -11.250 -11.336  1.00 84.31           C  
ATOM   3426  O   TYR B 107      -1.589 -14.297 -10.852  1.00 84.31           O  
ATOM   3427  CG  TYR B 107      -1.328  -9.820 -10.875  1.00 84.31           C  
ATOM   3428  CD1 TYR B 107      -2.211  -8.844 -11.344  1.00 84.31           C  
ATOM   3429  CD2 TYR B 107      -0.342  -9.430  -9.977  1.00 84.31           C  
ATOM   3430  CE1 TYR B 107      -2.111  -7.523 -10.922  1.00 84.31           C  
ATOM   3431  CE2 TYR B 107      -0.233  -8.109  -9.547  1.00 84.31           C  
ATOM   3432  OH  TYR B 107      -1.020  -5.855  -9.617  1.00 84.31           O  
ATOM   3433  CZ  TYR B 107      -1.122  -7.164 -10.031  1.00 84.31           C  
ATOM   3434  N   TRP B 108      -3.568 -13.742 -11.750  1.00 87.25           N  
ATOM   3435  CA  TRP B 108      -3.811 -15.094 -12.250  1.00 87.25           C  
ATOM   3436  C   TRP B 108      -3.760 -15.133 -13.773  1.00 87.25           C  
ATOM   3437  CB  TRP B 108      -5.164 -15.617 -11.758  1.00 87.25           C  
ATOM   3438  O   TRP B 108      -4.250 -14.219 -14.438  1.00 87.25           O  
ATOM   3439  CG  TRP B 108      -5.246 -15.797 -10.266  1.00 87.25           C  
ATOM   3440  CD1 TRP B 108      -5.637 -14.867  -9.344  1.00 87.25           C  
ATOM   3441  CD2 TRP B 108      -4.922 -16.984  -9.531  1.00 87.25           C  
ATOM   3442  CE2 TRP B 108      -5.141 -16.688  -8.164  1.00 87.25           C  
ATOM   3443  CE3 TRP B 108      -4.465 -18.250  -9.898  1.00 87.25           C  
ATOM   3444  NE1 TRP B 108      -5.578 -15.398  -8.078  1.00 87.25           N  
ATOM   3445  CH2 TRP B 108      -4.473 -18.875  -7.547  1.00 87.25           C  
ATOM   3446  CZ2 TRP B 108      -4.918 -17.641  -7.164  1.00 87.25           C  
ATOM   3447  CZ3 TRP B 108      -4.246 -19.188  -8.898  1.00 87.25           C  
ATOM   3448  N   GLY B 109      -3.168 -16.203 -14.211  1.00 89.94           N  
ATOM   3449  CA  GLY B 109      -3.250 -16.453 -15.641  1.00 89.94           C  
ATOM   3450  C   GLY B 109      -4.559 -17.094 -16.062  1.00 89.94           C  
ATOM   3451  O   GLY B 109      -5.430 -17.344 -15.219  1.00 89.94           O  
ATOM   3452  N   GLN B 110      -4.711 -17.328 -17.359  1.00 91.62           N  
ATOM   3453  CA  GLN B 110      -5.953 -17.859 -17.906  1.00 91.62           C  
ATOM   3454  C   GLN B 110      -6.008 -19.375 -17.766  1.00 91.62           C  
ATOM   3455  CB  GLN B 110      -6.113 -17.469 -19.375  1.00 91.62           C  
ATOM   3456  O   GLN B 110      -7.082 -19.969 -17.828  1.00 91.62           O  
ATOM   3457  CG  GLN B 110      -6.207 -15.969 -19.609  1.00 91.62           C  
ATOM   3458  CD  GLN B 110      -7.438 -15.352 -18.969  1.00 91.62           C  
ATOM   3459  NE2 GLN B 110      -7.363 -14.062 -18.656  1.00 91.62           N  
ATOM   3460  OE1 GLN B 110      -8.453 -16.031 -18.766  1.00 91.62           O  
ATOM   3461  N   GLY B 111      -4.914 -19.984 -17.578  1.00 94.19           N  
ATOM   3462  CA  GLY B 111      -4.844 -21.422 -17.406  1.00 94.19           C  
ATOM   3463  C   GLY B 111      -4.543 -22.172 -18.703  1.00 94.19           C  
ATOM   3464  O   GLY B 111      -4.797 -21.656 -19.781  1.00 94.19           O  
ATOM   3465  N   THR B 112      -3.904 -23.312 -18.594  1.00 95.81           N  
ATOM   3466  CA  THR B 112      -3.623 -24.203 -19.703  1.00 95.81           C  
ATOM   3467  C   THR B 112      -4.004 -25.641 -19.359  1.00 95.81           C  
ATOM   3468  CB  THR B 112      -2.137 -24.156 -20.109  1.00 95.81           C  
ATOM   3469  O   THR B 112      -3.768 -26.094 -18.234  1.00 95.81           O  
ATOM   3470  CG2 THR B 112      -1.245 -24.672 -18.984  1.00 95.81           C  
ATOM   3471  OG1 THR B 112      -1.934 -24.953 -21.281  1.00 95.81           O  
ATOM   3472  N   GLN B 113      -4.602 -26.328 -20.328  1.00 96.94           N  
ATOM   3473  CA  GLN B 113      -5.098 -27.672 -20.094  1.00 96.94           C  
ATOM   3474  C   GLN B 113      -3.992 -28.703 -20.281  1.00 96.94           C  
ATOM   3475  CB  GLN B 113      -6.277 -27.984 -21.016  1.00 96.94           C  
ATOM   3476  O   GLN B 113      -3.250 -28.656 -21.266  1.00 96.94           O  
ATOM   3477  CG  GLN B 113      -6.875 -29.375 -20.797  1.00 96.94           C  
ATOM   3478  CD  GLN B 113      -7.590 -29.500 -19.469  1.00 96.94           C  
ATOM   3479  NE2 GLN B 113      -7.434 -30.656 -18.828  1.00 96.94           N  
ATOM   3480  OE1 GLN B 113      -8.273 -28.578 -19.016  1.00 96.94           O  
ATOM   3481  N   VAL B 114      -3.902 -29.562 -19.281  1.00 97.25           N  
ATOM   3482  CA  VAL B 114      -3.020 -30.719 -19.375  1.00 97.25           C  
ATOM   3483  C   VAL B 114      -3.832 -32.000 -19.219  1.00 97.25           C  
ATOM   3484  CB  VAL B 114      -1.894 -30.656 -18.328  1.00 97.25           C  
ATOM   3485  O   VAL B 114      -4.527 -32.188 -18.219  1.00 97.25           O  
ATOM   3486  CG1 VAL B 114      -1.052 -31.938 -18.359  1.00 97.25           C  
ATOM   3487  CG2 VAL B 114      -1.016 -29.422 -18.547  1.00 97.25           C  
ATOM   3488  N   THR B 115      -3.779 -32.812 -20.219  1.00 97.25           N  
ATOM   3489  CA  THR B 115      -4.488 -34.062 -20.188  1.00 97.25           C  
ATOM   3490  C   THR B 115      -3.506 -35.250 -20.297  1.00 97.25           C  
ATOM   3491  CB  THR B 115      -5.523 -34.156 -21.328  1.00 97.25           C  
ATOM   3492  O   THR B 115      -2.689 -35.281 -21.219  1.00 97.25           O  
ATOM   3493  CG2 THR B 115      -6.355 -35.438 -21.219  1.00 97.25           C  
ATOM   3494  OG1 THR B 115      -6.398 -33.031 -21.266  1.00 97.25           O  
ATOM   3495  N   VAL B 116      -3.611 -36.125 -19.281  1.00 96.38           N  
ATOM   3496  CA  VAL B 116      -2.748 -37.312 -19.281  1.00 96.38           C  
ATOM   3497  C   VAL B 116      -3.574 -38.562 -19.594  1.00 96.38           C  
ATOM   3498  CB  VAL B 116      -2.016 -37.469 -17.922  1.00 96.38           C  
ATOM   3499  O   VAL B 116      -4.469 -38.906 -18.828  1.00 96.38           O  
ATOM   3500  CG1 VAL B 116      -1.027 -38.625 -17.984  1.00 96.38           C  
ATOM   3501  CG2 VAL B 116      -1.301 -36.188 -17.547  1.00 96.38           C  
ATOM   3502  N   SER B 117      -3.287 -39.156 -20.672  1.00 94.19           N  
ATOM   3503  CA  SER B 117      -4.016 -40.344 -21.078  1.00 94.19           C  
ATOM   3504  C   SER B 117      -3.344 -41.594 -20.547  1.00 94.19           C  
ATOM   3505  CB  SER B 117      -4.121 -40.406 -22.609  1.00 94.19           C  
ATOM   3506  O   SER B 117      -2.129 -41.625 -20.328  1.00 94.19           O  
ATOM   3507  OG  SER B 117      -2.834 -40.469 -23.188  1.00 94.19           O  
ATOM   3508  N   SER B 118      -4.109 -42.656 -20.234  1.00 88.44           N  
ATOM   3509  CA  SER B 118      -3.607 -43.969 -19.797  1.00 88.44           C  
ATOM   3510  C   SER B 118      -2.961 -44.719 -20.938  1.00 88.44           C  
ATOM   3511  CB  SER B 118      -4.738 -44.781 -19.172  1.00 88.44           C  
ATOM   3512  O   SER B 118      -3.350 -44.562 -22.094  1.00 88.44           O  
ATOM   3513  OG  SER B 118      -5.539 -44.000 -18.312  1.00 88.44           O  
TER    3514      SER B 118                                                      
ENDMDL                                                                          
END                                                                             
