# Supplementary material for: In silico discovery of nanobody binders to a G-protein coupled receptor using AlphaFold-Multimer
Source: Nat Commun. 2026 Apr 23;17:5641. doi: 10.1038/s41467-026-72093-5 (PMC13315262; doi:10.1038/s41467-026-72093-5)
Supplement: Supplementary file 10 — Source Data [file 41467_2026_72093_MOESM10_ESM.xlsx]

## Sheet: Figure 1c
Date	Membrane Protein-nanobody structures	GPCR-nanobody structures
20-Jul-2011	1	1
27-Nov-2013	2	2
27-Nov-2013	3	3
4-Mar-2015	4	4
5-Aug-2015	5	5
9-Sep-2015	6	5
26-Oct-2016	7	5
3-May-2017	8	5
3-May-2017	9	6
24-May-2017	10	6
4-Oct-2017	11	7
1-Nov-2017	12	8
17-Jan-2018	13	9
21-Feb-2018	14	10
16-May-2018	15	11
13-Jun-2018	16	12
13-Jun-2018	17	13
11-Jul-2018	18	13
19-Sep-2018	19	14
14-Nov-2018	20	15
9-Jan-2019	21	15
23-Jan-2019	22	16
23-Jan-2019	23	17
23-Jan-2019	24	18
30-Jan-2019	25	19
30-Jan-2019	26	19
30-Jan-2019	27	19
30-Jan-2019	28	19
27-Feb-2019	29	20
17-Apr-2019	30	21
17-Apr-2019	31	22
17-Apr-2019	32	23
24-Apr-2019	33	23
24-Apr-2019	34	23
12-Jun-2019	35	23
26-Jun-2019	36	24
10-Jul-2019	37	24
10-Jul-2019	38	24
10-Jul-2019	39	24
24-Jul-2019	40	25
31-Jul-2019	41	25
31-Jul-2019	42	25
31-Jul-2019	43	25
31-Jul-2019	44	25
31-Jul-2019	45	25
31-Jul-2019	46	25
31-Jul-2019	47	25
31-Jul-2019	48	25
31-Jul-2019	49	25
28-Aug-2019	50	25
28-Aug-2019	51	25
28-Aug-2019	52	25
28-Aug-2019	53	25
28-Aug-2019	54	25
2-Oct-2019	55	25
2-Oct-2019	56	25
2-Oct-2019	57	25
9-Oct-2019	58	25
9-Oct-2019	59	25
20-Nov-2019	60	26
20-Nov-2019	61	27
8-Jan-2020	62	28
5-Feb-2020	63	29
5-Feb-2020	64	30
12-Feb-2020	65	31
12-Feb-2020	66	32
12-Feb-2020	67	32
12-Feb-2020	68	32
19-Feb-2020	69	33
19-Feb-2020	70	34
19-Feb-2020	71	35
26-Feb-2020	72	35
11-Mar-2020	73	35
11-Mar-2020	74	35
11-Mar-2020	75	35
18-Mar-2020	76	36
25-Mar-2020	77	36
1-Apr-2020	78	36
1-Apr-2020	79	36
15-Apr-2020	80	36
22-Jul-2020	81	37
5-Aug-2020	82	38
19-Aug-2020	83	39
26-Aug-2020	84	40
2-Sep-2020	85	41
2-Sep-2020	86	42
2-Sep-2020	87	43
9-Sep-2020	88	44
9-Sep-2020	89	45
4-Nov-2020	90	46
18-Nov-2020	91	47
18-Nov-2020	92	48
25-Nov-2020	93	48
16-Dec-2020	94	49
16-Dec-2020	95	50
16-Dec-2020	96	51
13-Jan-2021	97	51
10-Feb-2021	98	52
24-Feb-2021	99	53
24-Feb-2021	100	54
3-Mar-2021	101	54
3-Mar-2021	102	55
3-Mar-2021	103	56
3-Mar-2021	104	57
3-Mar-2021	105	58
3-Mar-2021	106	59
17-Mar-2021	107	59
17-Mar-2021	108	59
17-Mar-2021	109	59
14-Apr-2021	110	60
5-May-2021	111	61
5-May-2021	112	62
5-May-2021	113	63
12-May-2021	114	63
12-May-2021	115	63
26-May-2021	116	64
2-Jun-2021	117	65
2-Jun-2021	118	66
23-Jun-2021	119	67
7-Jul-2021	120	67
14-Jul-2021	121	68
28-Jul-2021	122	68
28-Jul-2021	123	68
4-Aug-2021	124	69
4-Aug-2021	125	70
11-Aug-2021	126	71
11-Aug-2021	127	72
18-Aug-2021	128	73
1-Sep-2021	129	73
1-Sep-2021	130	73
1-Sep-2021	131	73
8-Sep-2021	132	74
8-Sep-2021	133	75
8-Sep-2021	134	76
15-Sep-2021	135	76
15-Sep-2021	136	76
15-Sep-2021	137	76
15-Sep-2021	138	76
15-Sep-2021	139	76
15-Sep-2021	140	76
22-Sep-2021	141	77
29-Sep-2021	142	78
20-Oct-2021	143	79
3-Nov-2021	144	80
3-Nov-2021	145	81
3-Nov-2021	146	82
17-Nov-2021	147	83
17-Nov-2021	148	84
15-Dec-2021	149	84
15-Dec-2021	150	84
15-Dec-2021	151	84
29-Dec-2021	152	84
29-Dec-2021	153	84
29-Dec-2021	154	85
29-Dec-2021	155	86
29-Dec-2021	156	87
2-Feb-2022	157	87
23-Feb-2022	158	88
2-Mar-2022	159	89
2-Mar-2022	160	90
2-Mar-2022	161	91
2-Mar-2022	162	92
16-Mar-2022	163	92
23-Mar-2022	164	93
23-Mar-2022	165	94
23-Mar-2022	166	95
23-Mar-2022	167	96
23-Mar-2022	168	97
23-Mar-2022	169	98
23-Mar-2022	170	99
30-Mar-2022	171	100
30-Mar-2022	172	101
30-Mar-2022	173	102
6-Apr-2022	174	102
6-Apr-2022	175	102
6-Apr-2022	176	102
6-Apr-2022	177	102
6-Apr-2022	178	102
6-Apr-2022	179	103
6-Apr-2022	180	104
13-Apr-2022	181	104
13-Apr-2022	182	104
13-Apr-2022	183	104
13-Apr-2022	184	104
13-Apr-2022	185	104
13-Apr-2022	186	104
13-Apr-2022	187	104
13-Apr-2022	188	104
13-Apr-2022	189	104
13-Apr-2022	190	105
13-Apr-2022	191	106
13-Apr-2022	192	107
13-Apr-2022	193	108
13-Apr-2022	194	109
27-Apr-2022	195	110
27-Apr-2022	196	111
27-Apr-2022	197	112
27-Apr-2022	198	113
27-Apr-2022	199	114
4-May-2022	200	115
4-May-2022	201	116
11-May-2022	202	117
18-May-2022	203	117
18-May-2022	204	117
18-May-2022	205	117
18-May-2022	206	118
18-May-2022	207	119
15-Jun-2022	208	120
15-Jun-2022	209	121
29-Jun-2022	210	122
29-Jun-2022	211	123
29-Jun-2022	212	124
29-Jun-2022	213	125
29-Jun-2022	214	126
29-Jun-2022	215	127
6-Jul-2022	216	128
13-Jul-2022	217	128
13-Jul-2022	218	128
20-Jul-2022	219	129
20-Jul-2022	220	130
27-Jul-2022	221	131
27-Jul-2022	222	132
27-Jul-2022	223	133
27-Jul-2022	224	134
3-Aug-2022	225	135
3-Aug-2022	226	136
3-Aug-2022	227	137
3-Aug-2022	228	138
3-Aug-2022	229	139
3-Aug-2022	230	140
3-Aug-2022	231	141
3-Aug-2022	232	142
3-Aug-2022	233	143
24-Aug-2022	234	143
24-Aug-2022	235	143
31-Aug-2022	236	143
31-Aug-2022	237	143
31-Aug-2022	238	143
31-Aug-2022	239	143
7-Sep-2022	240	143
7-Sep-2022	241	143
7-Sep-2022	242	143
5-Oct-2022	243	143
12-Oct-2022	244	144
12-Oct-2022	245	145
12-Oct-2022	246	146
16-Nov-2022	247	146
16-Nov-2022	248	146
23-Nov-2022	249	147
23-Nov-2022	250	148
7-Dec-2022	251	148
14-Dec-2022	252	148
21-Dec-2022	253	148
21-Dec-2022	254	149
21-Dec-2022	255	150
21-Dec-2022	256	151
21-Dec-2022	257	151
21-Dec-2022	258	151
21-Dec-2022	259	151
11-Jan-2023	260	151
11-Jan-2023	261	151
11-Jan-2023	262	151
11-Jan-2023	263	151
18-Jan-2023	264	152
18-Jan-2023	265	153
15-Feb-2023	266	154
1-Mar-2023	267	155
22-Mar-2023	268	155
22-Mar-2023	269	155
22-Mar-2023	270	155
22-Mar-2023	271	155
22-Mar-2023	272	155
22-Mar-2023	273	156
29-Mar-2023	274	156
26-Apr-2023	275	156
10-May-2023	276	157
31-May-2023	277	158
31-May-2023	278	159
7-Jun-2023	279	160
14-Jun-2023	280	161
21-Jun-2023	281	161
21-Jun-2023	282	161
21-Jun-2023	283	161
5-Jul-2023	284	162
5-Jul-2023	285	163
12-Jul-2023	286	164
12-Jul-2023	287	165
19-Jul-2023	288	165
19-Jul-2023	289	165
19-Jul-2023	290	165
19-Jul-2023	291	165
19-Jul-2023	292	165
2-Aug-2023	293	166
2-Aug-2023	294	167
16-Aug-2023	295	168
16-Aug-2023	296	169
23-Aug-2023	297	170
30-Aug-2023	298	171
30-Aug-2023	299	172
30-Aug-2023	300	173
30-Aug-2023	301	173
30-Aug-2023	302	173
30-Aug-2023	303	173
6-Sep-2023	304	173
6-Sep-2023	305	173
6-Sep-2023	306	174
6-Sep-2023	307	175
6-Sep-2023	308	176
13-Sep-2023	309	177
13-Sep-2023	310	178
20-Sep-2023	311	179
20-Sep-2023	312	180

## Sheet: Figure 2a,b
GPCR-Nb complexes
True positives	complex	avg_n_contacts	avg_avg_pAE	avg_avg_pLDDT	avg_pDockQ	avg_pTM	avg_ipTM	avg_rTM	best_model_n_contacts	best_model_avg_pAE	best_model_avg_pLDDT	best_model_pDockQ	best_model_pTM	best_model_ipTM	best_model_rTM	n_unique_contacts	avg_model_support	LCF
	A1aAR_Human_Nb0029	163.8	22.0466	59.0071	0.195455	0.52	0.224	0.2832	194	15.8814	59.6635	0.236637	0.53	0.4	0.426	747	1.09639	0.0148206
	A2AR_Human_NbAD101	178.6	8.21213	69.7957	0.421401	0.642	0.55	0.5684	179	6.62291	72.1065	0.470596	0.67	0.65	0.654	275	3.24727	0.127009
	A2AR_Human_NbAD102	186	12.1851	63.1721	0.290103	0.604	0.404	0.444	160	10.3063	66.6939	0.327573	0.63	0.46	0.494	485	1.91753	0.0667238
	AT1R_Human_NbAT118i4h32	222	4.96582	79.6336	0.636692	0.784	0.78	0.7808	230	4.75	80.4923	0.651782	0.79	0.81	0.806	258	4.30233	0.284806
	AT1R_Human_NbAT201	253.6	19.4444	64.2248	0.373052	0.62	0.28	0.348	157	12.0732	63.9139	0.268344	0.65	0.41	0.458	735	1.72517	0.0397351
	AT1R_Human_NbAT202	236.2	17.0948	60.4203	0.297679	0.626	0.286	0.354	225	12.6067	61.0768	0.297277	0.66	0.35	0.412	623	1.89567	0.0424325
	AT1R_Human_NbAT203	193.2	6.24177	74.8514	0.539848	0.76	0.684	0.6992	195	5.09231	78.6072	0.601622	0.79	0.76	0.766	251	3.84861	0.238297
	AT1R_Human_NbAT204	282.6	23.2672	63.9521	0.403911	0.608	0.184	0.2688	164	16.3476	61.5255	0.234826	0.65	0.34	0.402	937	1.508	0.0201542
	AT1R_Human_NbAT205	243.4	21.8626	62.494	0.317975	0.614	0.226	0.3036	162	16.7315	60.2769	0.211254	0.64	0.32	0.384	813	1.49692	0.0218052
	AT1R_Human_NbAT206	228.8	11.8569	66.4341	0.411703	0.684	0.416	0.4696	195	9.2359	70.7923	0.46769	0.7	0.59	0.612	659	1.73596	0.100046
	AT1R_Human_NbAT207	232.6	12.9248	69.8244	0.48292	0.696	0.496	0.536	218	5.6078	77.3776	0.60702	0.79	0.77	0.774	681	1.70778	0.145028
	AT1R_Human_NbAT208	226.6	7.29043	74.4336	0.568121	0.758	0.694	0.7068	228	6.19956	77.2693	0.614021	0.77	0.75	0.754	366	3.09563	0.208111
	AT1R_Human_NbAT209	203.2	10.6367	67.4252	0.400574	0.714	0.52	0.5588	236	7.48517	74.0805	0.575071	0.76	0.7	0.712	531	1.91337	0.137747
	AT1R_Human_NbAT210	213.6	7.02445	74.6946	0.550214	0.768	0.75	0.7536	211	4.65403	80.9744	0.643714	0.8	0.86	0.848	292	3.65753	0.246974
	AT1R_Human_NbAT211	248.6	9.72109	67.0611	0.452347	0.694	0.462	0.5084	236	7.28602	70.6691	0.515086	0.72	0.59	0.616	526	2.36312	0.126597
	AT1R_Human_NbAT212	217.4	14.9344	65.1773	0.374765	0.656	0.318	0.3856	220	13.6841	64.7151	0.370394	0.67	0.37	0.43	701	1.55064	0.0558684
	AT1R_Human_NbAT213	188.8	7.66653	70.7726	0.457418	0.74	0.632	0.6536	198	6.77273	71.7501	0.490911	0.76	0.7	0.712	250	3.776	0.170416
	B2AR_Human_NbC200	184.4	10.755	67.6799	0.37948	0.636	0.482	0.5128	150	3.94333	80.2601	0.567383	0.72	0.85	0.824	334	2.76048	0.144055
	B2AR_Human_NbC201	175.6	15.0416	64.6475	0.310537	0.62	0.398	0.4424	177	11.209	65.5113	0.33003	0.65	0.51	0.538	414	2.12077	0.0581087
	B2AR_Human_NbC202	208.8	10.8244	65.1781	0.3666	0.632	0.452	0.488	204	7.92402	70.3199	0.470309	0.67	0.58	0.598	320	3.2625	0.0959873
	B2AR_Human_NbC203	176.4	12.4815	65.0195	0.31856	0.62	0.392	0.4376	170	10.5029	66.0252	0.330013	0.64	0.49	0.52	445	1.98202	0.0691807
	B2AR_Human_NbC204	207	9.4123	67.7594	0.419941	0.65	0.5	0.53	206	8.06311	69.179	0.449346	0.66	0.55	0.572	333	3.10811	0.105551
	B2AR_Human_NbC205	158	7.61441	71.7588	0.426692	0.682	0.626	0.6372	168	5.86905	75.4635	0.51701	0.72	0.75	0.744	277	2.85199	0.164771
	B2AR_Human_NbC206	209.2	8.58387	69.9884	0.466406	0.672	0.588	0.6048	212	5.19575	75.6219	0.575973	0.7	0.69	0.692	316	3.31013	0.151929
	B2AR_Human_NbC207	163.4	7.51278	72.2179	0.441351	0.674	0.62	0.6308	168	4.125	78.5358	0.568161	0.71	0.79	0.774	267	3.05993	0.180272
	B2AR_Human_NbC208	223.8	10.3994	65.7955	0.397795	0.65	0.484	0.5172	211	9.55924	68.4591	0.440669	0.67	0.53	0.558	362	3.09116	0.0921957
	B2AR_Human_NbC209	227.4	11.8574	67.0297	0.427215	0.638	0.466	0.5004	205	7.66098	69.5872	0.456547	0.69	0.66	0.666	614	1.85179	0.0976086
	B2AR_Human_NbC210	167	10.2741	69.853	0.397908	0.654	0.514	0.542	160	4.275	80.8294	0.59038	0.74	0.8	0.788	321	2.60125	0.159943
	B2AR_Human_NbC211	165.2	12.5329	64.3741	0.289712	0.62	0.378	0.4264	163	10.5767	65.7511	0.313402	0.64	0.44	0.48	311	2.65595	0.0677913
	B2AR_Human_NbC212	321.2	19.6073	64.2716	0.455883	0.558	0.216	0.2844	363	17.9022	62.6937	0.453136	0.57	0.27	0.33	1155	1.39048	0.0213776
	M3R_Human_NbCH1	177.6	5.14099	75.843	0.535594	0.732	0.734	0.7336	176	4.36648	78.4522	0.577589	0.76	0.79	0.784	216	4.11111	0.239263
	M3R_Human_NbCH2	176.8	4.9042	76.3398	0.544535	0.744	0.79	0.7808	171	4.66374	76.9727	0.547568	0.74	0.82	0.804	224	3.94643	0.233362
True negatives
	complex	avg_n_contacts	avg_avg_pAE	avg_avg_pLDDT	avg_pDockQ	avg_pTM	avg_ipTM	avg_rTM	best_model_n_contacts	best_model_avg_pAE	best_model_avg_pLDDT	best_model_pDockQ	best_model_pTM	best_model_ipTM	best_model_rTM	n_unique_contacts	avg_model_support	LCF
	A1aAR_Human_NbAD101	182.2	9.53244	65.8906	0.344363	0.63	0.648	0.6444	174	8.13218	70.1862	0.423504	0.65	0.69	0.682	301	3.02658	0.0985775
	A1aAR_Human_NbAD102	226.6	12.4649	61.8669	0.31645	0.602	0.518	0.5348	224	10.096	66.7939	0.420965	0.64	0.67	0.664	399	2.8396	0.0659545
	A1aAR_Human_NbAT118i4h32	217	19.4301	57.8839	0.234379	0.56	0.368	0.4064	242	17.9174	59.7088	0.285518	0.57	0.45	0.474	604	1.79636	0.0186503
	A1aAR_Human_NbAT201	159.6	13.8991	62.5352	0.250457	0.58	0.424	0.4552	161	10.1056	65.8696	0.312577	0.63	0.6	0.606	338	2.36095	0.0576894
	A1aAR_Human_NbAT202	149.6	19.1396	58.4962	0.184957	0.544	0.262	0.3184	159	13.2138	64.3421	0.279475	0.56	0.34	0.384	488	1.53279	0.026587
	A1aAR_Human_NbAT203	199	18.4556	60.0889	0.240424	0.558	0.352	0.3932	167	8.82635	67.19	0.349328	0.63	0.65	0.646	730	1.36301	0.0429079
	A1aAR_Human_NbAT204	185.2	16.5259	58.7896	0.220472	0.554	0.412	0.4404	220	13.1818	60.2035	0.274111	0.55	0.56	0.558	515	1.79806	0.0302419
	A1aAR_Human_NbAT205	174.2	14.698	61.2386	0.249493	0.592	0.472	0.496	181	9.57735	68.5642	0.400542	0.64	0.66	0.656	428	2.03505	0.0596665
	A1aAR_Human_NbAT206	236	12.1961	66.7417	0.430307	0.626	0.594	0.6004	196	8.76531	67.726	0.404756	0.63	0.71	0.694	475	2.48421	0.0794788
	A1aAR_Human_NbAT207	192.8	15.6659	60.5323	0.250842	0.568	0.412	0.4432	191	10.0262	64.3796	0.326198	0.61	0.6	0.602	470	2.05106	0.0468015
	A1aAR_Human_NbAT208	236.4	20.095	60.3177	0.297448	0.544	0.314	0.36	242	14.4959	63.6076	0.370758	0.59	0.5	0.518	887	1.33258	0.0245654
	A1aAR_Human_NbAT209	178.8	16.9423	61.5084	0.256419	0.574	0.4	0.4348	191	12.3115	64.0274	0.318827	0.61	0.51	0.53	429	2.08392	0.0393735
	A1aAR_Human_NbAT210	232.4	23.271	60.2847	0.30386	0.52	0.214	0.2752	173	21.0607	56.238	0.162269	0.53	0.29	0.338	820	1.41707	0.00840088
	A1aAR_Human_NbAT211	282	23.6023	55.4582	0.238871	0.508	0.172	0.2392	218	20.1858	58.5686	0.24032	0.53	0.25	0.306	1150	1.22609	0.00817397
	A1aAR_Human_NbAT212	173.8	9.68881	66.6028	0.347394	0.618	0.604	0.6068	185	8.77297	67.7458	0.389225	0.63	0.65	0.646	274	3.17153	0.0883362
	A1aAR_Human_NbAT213	213.2	19.1508	58.572	0.241834	0.56	0.346	0.3888	229	13.6921	61.6281	0.313207	0.6	0.5	0.52	610	1.74754	0.0273735
	A1aAR_Human_NbC200	231.2	8.06375	68.0699	0.454299	0.636	0.694	0.6824	273	7.91026	69.3078	0.524325	0.67	0.78	0.758	378	3.0582	0.112611
	A1aAR_Human_NbC201	190	7.58032	69.0679	0.421454	0.67	0.8	0.774	150	7.87667	68.9372	0.35559	0.66	0.83	0.796	369	2.57453	0.120516
	A1aAR_Human_NbC202	247.4	11.8243	63.3005	0.371968	0.618	0.594	0.5988	276	7.97645	71.5457	0.567268	0.67	0.8	0.774	564	2.19326	0.08812
	A1aAR_Human_NbC203	195	9.38034	67.7977	0.40219	0.632	0.638	0.6368	229	7.59825	72.9901	0.550254	0.68	0.79	0.768	412	2.3665	0.113979
	A1aAR_Human_NbC204	217	11.62	63.1768	0.333198	0.606	0.534	0.5484	203	9.71675	66.6421	0.390966	0.63	0.62	0.622	426	2.54695	0.0707221
	A1aAR_Human_NbC205	173.4	9.9176	65.6573	0.327984	0.622	0.608	0.6108	174	8.6092	69.878	0.417085	0.64	0.67	0.664	333	2.6036	0.0915348
	A1aAR_Human_NbC206	268.8	11.8748	62.1537	0.364337	0.624	0.622	0.6224	246	9.60976	64.3997	0.392838	0.65	0.68	0.674	554	2.42599	0.0708689
	A1aAR_Human_NbC207	191.6	7.97072	71.2574	0.470152	0.678	0.808	0.782	185	6.22162	74.1886	0.519171	0.7	0.87	0.836	299	3.20401	0.151088
	A1aAR_Human_NbC208	260	12.2517	61.3555	0.33844	0.608	0.522	0.5392	249	8.81928	64.6687	0.402074	0.64	0.69	0.68	657	1.97869	0.0684793
	A1aAR_Human_NbC209	218.8	11.8445	62.5353	0.321972	0.608	0.562	0.5712	232	11.2823	62.8313	0.342634	0.62	0.66	0.652	378	2.89418	0.0598619
	A1aAR_Human_NbC210	196	7.51551	72.014	0.490773	0.684	0.816	0.7896	231	10.0996	73.3635	0.558623	0.69	0.84	0.81	328	2.9878	0.129782
	A1aAR_Human_NbC211	187	11.31	65.0069	0.334037	0.606	0.546	0.558	203	12.0567	65.7559	0.371724	0.62	0.62	0.62	303	3.08581	0.0641317
	A1aAR_Human_NbC212	257.6	10.9841	65.7978	0.429885	0.662	0.76	0.7404	238	10.2269	67.3285	0.448805	0.67	0.8	0.774	543	2.37201	0.0871187
	A1aAR_Human_NbCH1	215.8	17.7703	56.9323	0.20997	0.548	0.306	0.3544	261	16.772	57.0838	0.248335	0.56	0.35	0.392	600	1.79833	0.0207159
	A1aAR_Human_NbCH2	202.6	15.2585	58.8661	0.235396	0.562	0.384	0.4196	225	11.5778	63.1695	0.342256	0.61	0.62	0.618	555	1.82523	0.0420692
	A2AR_Human_Nb0029	255.6	23.7775	64.2884	0.398377	0.55	0.172	0.2476	213	21.0798	63.5092	0.335636	0.59	0.24	0.31	1077	1.18663	0.0111806
	A2AR_Human_NbAT118i4h32	175.8	19.5086	64.3417	0.300492	0.572	0.3	0.3544	163	14.7914	67.3242	0.345495	0.61	0.45	0.482	542	1.62177	0.031126
	A2AR_Human_NbAT201	182.2	15.5539	62.5576	0.276667	0.588	0.338	0.388	177	13.1215	64.569	0.310639	0.61	0.4	0.442	342	2.66374	0.0433624
	A2AR_Human_NbAT202	208.4	18.4267	57.4857	0.215221	0.558	0.26	0.3196	221	17.6018	57.2447	0.218871	0.58	0.31	0.364	811	1.28483	0.019915
	A2AR_Human_NbAT203	179.8	16.6562	63.4257	0.28882	0.582	0.332	0.382	159	11.5723	66.3352	0.318658	0.62	0.48	0.508	550	1.63455	0.0458676
	A2AR_Human_NbAT204	169.6	17.439	62.2663	0.255426	0.586	0.346	0.394	144	11.7986	64.4617	0.258084	0.63	0.47	0.502	471	1.80042	0.041971
	A2AR_Human_NbAT205	162.6	17.5689	62.6392	0.254817	0.588	0.354	0.4008	142	10.3838	69.4355	0.350271	0.65	0.57	0.586	432	1.88194	0.0499653
	A2AR_Human_NbAT206	248.2	13.9477	69.912	0.488265	0.602	0.43	0.4644	173	7.35838	73.7006	0.492268	0.66	0.63	0.636	915	1.35628	0.0881846
	A2AR_Human_NbAT207	180.4	13.954	64.1461	0.30998	0.602	0.426	0.4612	180	10.2333	70.9691	0.449198	0.65	0.59	0.602	511	1.76517	0.0676644
	A2AR_Human_NbAT208	217.6	19.4563	63.8097	0.345595	0.556	0.252	0.3128	189	15.4603	64.52	0.326431	0.58	0.35	0.396	771	1.41115	0.0263748
	A2AR_Human_NbAT209	242.4	22.4175	62.9129	0.354462	0.546	0.198	0.2676	281	22.1441	64.7588	0.435691	0.57	0.26	0.322	698	1.73639	0.0112759
	A2AR_Human_NbAT210	236	16.9352	63.3492	0.354337	0.58	0.358	0.4024	210	7.66667	73.5823	0.540041	0.69	0.71	0.706	704	1.67614	0.0660262
	A2AR_Human_NbAT211	339.4	21.2021	62.2469	0.420507	0.546	0.212	0.2788	263	18.9886	62.7989	0.373973	0.57	0.29	0.346	1305	1.30038	0.0162448
	A2AR_Human_NbAT212	176.2	16.8049	63.9491	0.291068	0.568	0.306	0.3584	157	12.7548	65.8518	0.305708	0.59	0.43	0.462	465	1.89462	0.0397429
	A2AR_Human_NbAT213	319.6	20.2626	63.817	0.438345	0.548	0.248	0.308	277	14.6823	63.5571	0.404678	0.58	0.39	0.428	1200	1.33167	0.0250738
	A2AR_Human_NbC200	180.2	11.4824	65.5461	0.335106	0.606	0.438	0.4716	174	8.81322	67.8245	0.373912	0.62	0.57	0.58	324	2.78086	0.0770274
	A2AR_Human_NbC201	168.8	14.474	65.8027	0.317562	0.602	0.462	0.49	147	8.33673	68.8924	0.349023	0.66	0.74	0.724	597	1.41374	0.0722724
	A2AR_Human_NbC202	200.2	8.91414	67.9619	0.412816	0.638	0.586	0.5964	199	5.84171	74.9619	0.550853	0.69	0.8	0.778	283	3.5371	0.131627
	A2AR_Human_NbC203	173.8	11.6869	64.3321	0.300761	0.604	0.422	0.4584	163	10.6472	66.5178	0.328943	0.6	0.46	0.488	364	2.38736	0.0651335
	A2AR_Human_NbC204	194.4	10.1276	64.7993	0.340332	0.612	0.472	0.5	194	9.55155	64.6468	0.335871	0.62	0.51	0.532	260	3.73846	0.0756833
	A2AR_Human_NbC205	153	9.35069	67.3852	0.331032	0.64	0.556	0.5728	167	6.42216	73.7442	0.48341	0.69	0.77	0.754	320	2.39062	0.1235
	A2AR_Human_NbC206	201	8.08688	70.0817	0.459839	0.658	0.646	0.6484	194	7.26031	72.678	0.503437	0.69	0.75	0.738	328	3.06402	0.132938
	A2AR_Human_NbC207	147.6	9.00441	70.3679	0.376987	0.636	0.59	0.5992	142	6.55986	73.9649	0.441359	0.67	0.71	0.702	241	3.06224	0.126059
	A2AR_Human_NbC208	250.6	13.845	63.141	0.367972	0.594	0.368	0.4132	224	11.0558	67.5306	0.43696	0.62	0.45	0.484	431	2.90719	0.0577198
	A2AR_Human_NbC209	207.8	11.419	65.7143	0.373936	0.618	0.496	0.5204	175	6.81429	73.1135	0.484136	0.69	0.76	0.746	339	3.0649	0.103036
	A2AR_Human_NbC210	147.6	10.0075	68.6977	0.346421	0.628	0.514	0.5368	146	6.49658	74.9894	0.469342	0.67	0.69	0.686	228	3.23684	0.118064
	A2AR_Human_NbC211	165.8	13.4229	62.4023	0.253819	0.594	0.348	0.3972	159	11.3459	66.8458	0.328981	0.62	0.42	0.46	426	1.94601	0.0569871
	A2AR_Human_NbC212	221.2	11.562	65.89	0.395903	0.62	0.542	0.5576	195	7.26667	71.9425	0.490611	0.68	0.74	0.728	382	2.89529	0.0979899
	A2AR_Human_NbCH1	184.4	12.4278	62.5651	0.282519	0.602	0.39	0.4324	172	9.41279	66.8706	0.3507	0.64	0.47	0.504	366	2.51913	0.0690148
	A2AR_Human_NbCH2	176.2	12.2006	63.5874	0.295683	0.606	0.472	0.4988	193	10.2772	67.1726	0.388619	0.63	0.57	0.582	355	2.48169	0.0679063
	AT1R_Human_Nb0029	226.6	15.2699	66.0715	0.392266	0.678	0.416	0.4684	121	6.10331	75.6386	0.426129	0.76	0.72	0.728	465	2.43656	0.107971
	AT1R_Human_NbAD101	245	14.6437	62.9708	0.355644	0.656	0.372	0.4288	181	10.4834	63.3044	0.290679	0.68	0.44	0.488	979	1.25128	0.0641731
	AT1R_Human_NbAD102	286.4	17.931	61.274	0.353173	0.634	0.292	0.3604	202	12.4381	59.5427	0.242784	0.67	0.41	0.462	1173	1.2208	0.0410283
	AT1R_Human_NbC200	253.6	15.4001	64.7973	0.407897	0.66	0.364	0.4232	215	9.34186	67.7991	0.431659	0.7	0.56	0.588	961	1.31946	0.073766
	AT1R_Human_NbC201	407.8	20.7726	65.5718	0.494712	0.626	0.25	0.3252	246	12.7967	63.049	0.362461	0.7	0.42	0.476	1154	1.7669	0.0373907
	AT1R_Human_NbC202	361.2	16.7395	65.5211	0.461723	0.648	0.34	0.4016	169	7.53846	69.3692	0.398203	0.73	0.67	0.682	1362	1.32599	0.077513
	AT1R_Human_NbC203	258.6	14.2508	64.1675	0.392937	0.672	0.384	0.4416	225	9.87556	69.2934	0.475389	0.73	0.57	0.602	840	1.53929	0.082826
	AT1R_Human_NbC204	217	8.53453	67.8103	0.430548	0.712	0.57	0.5984	193	7.34456	68.786	0.423122	0.71	0.61	0.63	590	1.83898	0.132529
	AT1R_Human_NbC205	202.4	11.561	65.4891	0.36324	0.694	0.46	0.5068	213	9.3662	66.5336	0.401665	0.73	0.54	0.578	533	1.89869	0.0989588
	AT1R_Human_NbC206	202	10.2223	66.7228	0.394021	0.698	0.532	0.5652	175	6.00286	73.7379	0.496096	0.77	0.79	0.786	798	1.26566	0.145395
	AT1R_Human_NbC207	201	15.6939	63.6689	0.320754	0.644	0.334	0.396	146	11.9863	64.1992	0.256568	0.65	0.42	0.466	826	1.21671	0.0538614
	AT1R_Human_NbC208	270.8	15.537	62.0186	0.362699	0.652	0.374	0.4296	257	12.0019	61.5573	0.340048	0.67	0.46	0.502	882	1.53515	0.0529694
	AT1R_Human_NbC209	235.6	14.7657	64.8687	0.391593	0.658	0.338	0.402	224	12.2589	65.2715	0.387465	0.7	0.42	0.476	445	2.64719	0.0640439
	AT1R_Human_NbC210	315.4	19.1042	64.6309	0.429417	0.63	0.266	0.3388	147	9.81633	67.0204	0.311592	0.68	0.46	0.504	918	1.71786	0.0510585
	AT1R_Human_NbC211	343	18.7603	64.6169	0.40987	0.63	0.258	0.3324	172	12.2006	63.7232	0.286574	0.66	0.41	0.46	1549	1.10717	0.0431295
	AT1R_Human_NbC212	234.4	13.0782	62.3553	0.334779	0.656	0.338	0.4016	233	11.7296	62.7269	0.341426	0.68	0.37	0.432	478	2.45188	0.064701
	AT1R_Human_NbCH1	158.4	7.37509	69.1438	0.375097	0.696	0.578	0.6016	156	6.13782	72.0514	0.430555	0.72	0.67	0.68	202	3.92079	0.154611
	AT1R_Human_NbCH2	161.8	6.44364	71.4121	0.426725	0.718	0.652	0.6652	154	5.12662	74.4534	0.474316	0.74	0.74	0.74	255	3.17255	0.188807
	B2AR_Human_Nb0029	225.4	19.7714	63.6392	0.332879	0.576	0.27	0.3312	141	15.8475	65.2716	0.267786	0.6	0.36	0.408	801	1.40699	0.0271273
	B2AR_Human_NbAD101	179.8	8.67887	69.1954	0.409717	0.66	0.568	0.5864	182	6.2033	72.8037	0.488823	0.69	0.68	0.682	284	3.16549	0.134134
	B2AR_Human_NbAD102	198	11.2509	64.0653	0.328801	0.636	0.446	0.484	180	8.87222	68.9315	0.40676	0.67	0.55	0.574	310	3.19355	0.0875456
	B2AR_Human_NbAT118i4h32	154	17.547	65.5099	0.293888	0.596	0.326	0.38	155	12.129	65.4857	0.295241	0.63	0.43	0.47	278	2.76978	0.04453
	B2AR_Human_NbAT201	182.6	12.8875	64.0868	0.308321	0.626	0.404	0.4484	175	11.5571	65.4604	0.325997	0.64	0.46	0.496	274	3.33212	0.0635055
	B2AR_Human_NbAT202	235.4	17.7299	59.2833	0.272939	0.586	0.28	0.3412	241	15.8568	60.6304	0.304075	0.6	0.31	0.368	725	1.62345	0.0279347
	B2AR_Human_NbAT203	159.8	13.3396	65.8881	0.309484	0.62	0.418	0.4584	137	7.4635	72.7938	0.407515	0.68	0.62	0.632	408	1.95833	0.0896895
	B2AR_Human_NbAT205	203	14.7983	65.497	0.359867	0.626	0.444	0.4804	185	7.90541	70.1192	0.439332	0.7	0.72	0.716	545	1.86239	0.080695
	B2AR_Human_NbAT206	218	12.8685	69.3444	0.46058	0.624	0.48	0.5088	182	6.67582	74.9007	0.527758	0.69	0.71	0.706	625	1.744	0.105028
	B2AR_Human_NbAT207	204.8	13.989	64.0345	0.330936	0.62	0.396	0.4408	171	9.26023	69.487	0.403995	0.67	0.57	0.59	733	1.397	0.0732403
	B2AR_Human_NbAT208	300.8	20.5932	65.3362	0.449715	0.558	0.242	0.3052	214	16.479	66.2901	0.397609	0.6	0.47	0.496	1072	1.40299	0.024508
	B2AR_Human_NbAT209	265.8	20.6588	66.0878	0.446467	0.572	0.22	0.2904	253	16.0356	63.8051	0.386779	0.6	0.32	0.376	631	2.10618	0.0250215
	B2AR_Human_NbAT210	278.4	22.4671	64.8098	0.432916	0.556	0.178	0.2536	276	19.1649	62.0951	0.37019	0.58	0.25	0.316	815	1.70798	0.0150403
	B2AR_Human_NbAT211	351.2	16.0388	62.8861	0.447121	0.568	0.292	0.3472	307	14.2638	60.9104	0.369475	0.59	0.33	0.382	592	2.96622	0.0349834
	B2AR_Human_NbAT212	233.2	18.7207	68.1151	0.441821	0.574	0.264	0.326	148	10.8277	68.2124	0.337168	0.63	0.45	0.486	849	1.37338	0.0454363
	B2AR_Human_NbAT213	303.2	15.7653	71.5043	0.578013	0.61	0.424	0.4612	224	7.21429	73.8457	0.559708	0.67	0.73	0.718	614	2.46906	0.0839608
	B2AR_Human_NbCH1	196.2	11.7117	64.9707	0.347139	0.628	0.424	0.4648	196	7.90051	69.5492	0.443467	0.67	0.53	0.558	406	2.41626	0.0901355
	B2AR_Human_NbCH2	226.2	11.4089	65.6637	0.388507	0.634	0.452	0.4884	195	4.59487	76.6637	0.573571	0.71	0.74	0.734	619	1.82714	0.124166
	M3RdICL3_Rat_Nb0029	242	24.4705	69.5159	0.489873	0.594	0.166	0.2516	176	22.0114	64.9075	0.316107	0.62	0.21	0.292	1013	1.19447	0.0116861
	M3RdICL3_Rat_NbAD101	200.2	14.6108	64.779	0.346584	0.64	0.38	0.432	190	10.9158	66.432	0.368439	0.67	0.53	0.558	317	3.15773	0.0653652
	M3RdICL3_Rat_NbAD102	198.6	11.4848	66.615	0.38383	0.664	0.472	0.5104	192	8.45573	70.9173	0.465994	0.71	0.65	0.662	291	3.41237	0.104295
	M3RdICL3_Rat_NbAT118i4h32	208.8	21.2445	66.2046	0.385208	0.604	0.21	0.2888	188	17.3059	65.7993	0.352073	0.62	0.29	0.356	387	2.69767	0.0245561
	M3RdICL3_Rat_NbAT201	174.2	7.45404	73.2099	0.483048	0.718	0.664	0.6748	181	6.39503	75.4733	0.536389	0.74	0.77	0.764	220	3.95909	0.179403
	M3RdICL3_Rat_NbAT202	230	13.9642	64.2228	0.370857	0.63	0.352	0.4076	242	13.5496	65.2928	0.408507	0.64	0.4	0.448	382	3.01047	0.0542929
	M3RdICL3_Rat_NbAT203	175	15.3114	65.489	0.326085	0.632	0.358	0.4128	178	12.0056	67.6865	0.37729	0.66	0.5	0.532	426	2.05399	0.0595324
	M3RdICL3_Rat_NbAT204	236.4	22.3477	66.6566	0.425094	0.604	0.214	0.292	211	15.2678	64.6559	0.358073	0.65	0.41	0.458	800	1.4775	0.0260114
	M3RdICL3_Rat_NbAT205	205	17.8467	67.2751	0.399962	0.636	0.34	0.3992	154	5.01299	77.3424	0.52703	0.75	0.78	0.774	698	1.46848	0.0915238
	M3RdICL3_Rat_NbAT206	210.4	18.1154	70.1204	0.465333	0.62	0.306	0.3688	182	7.17033	75.181	0.532695	0.72	0.7	0.704	698	1.50716	0.0782363
	M3RdICL3_Rat_NbAT207	291.2	24.3779	68.6258	0.518305	0.586	0.15	0.2372	328	23.6311	65.1585	0.483566	0.59	0.17	0.254	987	1.47518	0.00917928
	M3RdICL3_Rat_NbAT208	258.2	16.3578	66.3206	0.425366	0.628	0.306	0.3704	216	10.0162	68.6395	0.450838	0.66	0.46	0.5	1001	1.28971	0.0626146
	M3RdICL3_Rat_NbAT209	262.2	22.42	68.0216	0.463125	0.598	0.194	0.2748	203	16.9138	66.9009	0.396577	0.62	0.31	0.372	1046	1.25335	0.023168
	M3RdICL3_Rat_NbAT210	242.8	21.2536	67.9062	0.452051	0.606	0.216	0.294	189	13.8175	66.4487	0.367364	0.64	0.39	0.44	522	2.32567	0.0326771
	M3RdICL3_Rat_NbAT211	254	16.3551	60.3886	0.312435	0.612	0.346	0.3992	283	15.3481	58.9043	0.304059	0.61	0.52	0.538	682	1.86217	0.0332636
	M3RdICL3_Rat_NbAT212	227.8	19.6729	68.1294	0.448341	0.608	0.274	0.3408	180	12.7111	70.0558	0.430345	0.65	0.47	0.506	748	1.52273	0.043024
	M3RdICL3_Rat_NbAT213	301.4	22.0042	64.1711	0.433295	0.59	0.182	0.2636	386	17.9974	65.4653	0.528157	0.62	0.28	0.348	964	1.56328	0.0204318
	M3RdICL3_Rat_NbC200	199.2	12.5477	68.9982	0.434666	0.648	0.456	0.4944	183	8.54918	71.1968	0.45844	0.68	0.61	0.624	514	1.93774	0.0956648
	M3RdICL3_Rat_NbC201	237.2	19.6174	68.0404	0.455423	0.62	0.274	0.3432	196	15.1582	67.3755	0.397219	0.65	0.41	0.458	646	1.83591	0.0368923
	M3RdICL3_Rat_NbC202	217	9.53312	67.2798	0.420578	0.676	0.558	0.5816	226	7.73894	70.6126	0.503078	0.7	0.66	0.668	323	3.35913	0.118965
	M3RdICL3_Rat_NbC203	193.2	11.6293	66.9155	0.383352	0.654	0.464	0.502	207	9.35749	68.4401	0.435046	0.68	0.56	0.584	299	3.23077	0.0910297
	M3RdICL3_Rat_NbC204	211	8.29042	71.9079	0.509241	0.708	0.66	0.6696	201	7.15423	74.0081	0.536854	0.73	0.75	0.746	297	3.55219	0.157436
	M3RdICL3_Rat_NbC205	159.6	7.81113	71.8963	0.432157	0.708	0.664	0.6728	158	6.54747	74.8671	0.489383	0.74	0.78	0.772	271	2.94465	0.168781
	M3RdICL3_Rat_NbC206	230.4	9.29135	68.0661	0.455261	0.698	0.632	0.6452	228	8.11404	70.1206	0.495613	0.73	0.74	0.738	332	3.46988	0.128063
	M3RdICL3_Rat_NbC207	162.2	7.55696	73.7716	0.475135	0.704	0.66	0.6688	158	6.11076	76.0836	0.511753	0.72	0.73	0.728	240	3.37917	0.175063
	M3RdICL3_Rat_NbC208	274.4	16.6407	67.8821	0.488175	0.642	0.402	0.45	229	7.04367	72.9687	0.549883	0.73	0.76	0.754	987	1.39007	0.0859639
	M3RdICL3_Rat_NbC209	250	14.8387	69.6397	0.502468	0.658	0.46	0.4996	214	8.01636	71.3392	0.503246	0.72	0.72	0.72	872	1.43349	0.0937123
	M3RdICL3_Rat_NbC210	168	11.5424	68.5758	0.379006	0.66	0.474	0.5112	159	7.53145	72.458	0.444235	0.71	0.66	0.67	245	3.42857	0.113041
	M3RdICL3_Rat_NbC211	180	11.7183	66.8989	0.36334	0.656	0.422	0.4688	170	10.7676	67.661	0.364042	0.66	0.47	0.508	254	3.54331	0.0817127
	M3RdICL3_Rat_NbC212	313.2	21.461	66.1609	0.488243	0.586	0.176	0.258	265	19.2038	65.0307	0.42656	0.59	0.21	0.286	1256	1.24682	0.0190488

## Sheet: Figure 2c,d
Soluble-Nb complexes
True positives	complex	avg_n_contacts	avg_avg_pAE	avg_avg_pLDDT	avg_pDockQ	avg_pTM	avg_ipTM	avg_rTM	best_model_n_contacts	best_model_avg_pAE	best_model_avg_pLDDT	best_model_pDockQ	best_model_pTM	best_model_ipTM	best_model_rTM	n_unique_contacts	avg_model_support	LCF
	3Cproteinase_SARSCOV2_Nb01A2	154	15.511	71.0711	0.402128	0.668	0.302	0.3752	143	6.92308	77.4416	0.508728	0.77	0.6	0.634	392	1.96429	0.113222
	3Cproteinase_SARSCOV2_Nb02B4	169	21.2791	64.4011	0.297191	0.594	0.148	0.2372	207	16.8478	66.0659	0.383724	0.57	0.21	0.282	539	1.56772	0.0222986
	BLactamaseCMY2_Ecoli_NbCMY2	215.6	15.9776	76.4988	0.568779	0.788	0.308	0.404	164	5.84756	84.0748	0.634565	0.91	0.76	0.79	481	2.24116	0.186913
	BLM_Human_NbBLM1	314.6	24.5439	61.7887	0.354802	0.456	0.252	0.2928	151	21.8576	62.4699	0.233651	0.46	0.29	0.324	1268	1.24054	0.00572551
	BLM_Human_NbBLM2	248.6	24.7082	65.5095	0.394336	0.454	0.24	0.2828	286	23.6871	61.321	0.361341	0.46	0.3	0.332	989	1.25683	0.00472515
	CaVB2a_Rat_Nb00F3	188.6	18.9591	75.759	0.52305	0.69	0.298	0.3764	191	2.42932	89.7682	0.696916	0.86	0.9	0.892	590	1.59831	0.150138
	ComplementFactorH_Human_NbantiCFH1	157.2	20.3147	71.3477	0.405714	0.474	0.134	0.202	180	15.4889	71.2551	0.455029	0.52	0.2	0.264	647	1.21484	0.0231147
	CSS_Pfalciparum_Nb00D2	157.2	22.7074	51.4137	0.100196	0.4	0.13	0.184	34	21.4853	53.335	0.0356679	0.38	0.14	0.188	475	1.65474	0.00383784
	CSS_Pfalciparum_Nb00H2	122.6	23.198	51.1068	0.0834145	0.406	0.12	0.1772	167	22.2844	45.8499	0.0663871	0.39	0.13	0.182	466	1.31545	0.00297942
	Fascin1_Human_NB3E11	212.6	24.6103	72.5597	0.505418	0.682	0.156	0.2612	154	24.2338	69.8636	0.382043	0.69	0.16	0.266	907	1.172	0.0126992
	FnIII_Mouse_Nb4dash80	154	20.3636	64.4728	0.27376	0.586	0.162	0.2468	228	19.8575	66.9756	0.429691	0.59	0.18	0.262	663	1.16139	0.0200547
	Fragilysin_Bfragilis_Nb0282	232.6	22.7545	69.1173	0.470443	0.672	0.156	0.2592	165	21.8758	68.7763	0.379052	0.68	0.17	0.272	764	1.52225	0.0191402
	Fragilysin_Bfragilis_Nb0327	197.2	21.3473	67.8026	0.383821	0.68	0.184	0.2832	118	18.7797	63.9464	0.206191	0.69	0.24	0.33	630	1.56508	0.0272288
	FujanCapmidlinkDomain_Influenza_Nb8193	149.6	21.8696	66.2525	0.301516	0.544	0.164	0.24	124	15.5847	72.854	0.379088	0.65	0.29	0.362	376	1.98936	0.027042
	FujanCapmidlinkDomain_Influenza_Nb8194	174.8	18.0659	70.4315	0.404718	0.582	0.302	0.358	108	4.1713	81.5887	0.500362	0.71	0.78	0.766	623	1.40289	0.088896
	FujanCapmidlinkDomain_Influenza_Nb8208	273.8	24.2071	69.0517	0.497573	0.504	0.12	0.1968	259	23.3205	65.857	0.438969	0.54	0.12	0.204	1040	1.31635	0.00780643
	GFP_Jelly_NbG1	118.2	16.6415	78.2101	0.465067	0.692	0.27	0.3544	118	8.05085	82.362	0.538296	0.79	0.54	0.59	203	2.91133	0.125081
	GIIdash17Pdomain_Norovirus_Nb0002	265.4	23.7428	66.1535	0.438504	0.68	0.138	0.2464	263	23.4848	65.0157	0.42424	0.68	0.15	0.256	870	1.52529	0.0130568
	GIIdash17Pdomain_Norovirus_Nb0007	250.8	25.4232	70.5187	0.493816	0.694	0.13	0.2428	346	24.5939	69.6383	0.581853	0.7	0.14	0.252	1054	1.18975	0.0107146
	Glycoprotein120_HIV_Nb00D7	140.6	17.8674	54.7032	0.121387	0.658	0.238	0.322	178	19.5449	56.4606	0.169593	0.67	0.31	0.382	449	1.5657	0.0228866
	GSPp230_Plasmodium_Nb00F05	119.4	11.3484	68.3633	0.282099	0.612	0.3	0.3624	112	10.7545	69.4158	0.284759	0.64	0.33	0.392	176	3.39205	0.07898
	GSPp230_Plasmodium_Nb00F10	103.4	11.2507	71.874	0.308019	0.618	0.3	0.3636	107	9.43458	74.1526	0.360002	0.68	0.39	0.448	164	3.15244	0.101637
	IL2Rg_Human_NbGamma6	112.6	19.3194	60.6629	0.156439	0.548	0.138	0.22	108	19.8333	59.7988	0.138333	0.59	0.16	0.246	395	1.42532	0.0172349
	Interleukin2beta_Human_NBIL2Rb	146.4	21.7526	61.8893	0.216933	0.51	0.124	0.2012	143	20.8566	58.4406	0.162845	0.55	0.12	0.206	591	1.23858	0.0109603
	LexA_EColi_NbSOS3	184.4	20.1332	61.1363	0.254868	0.444	0.136	0.1976	154	13.4903	67.0339	0.324231	0.47	0.18	0.238	647	1.42504	0.0179956
	mCherry_Discosoma_NbLaM2	98	14.8475	76.6735	0.374853	0.66	0.266	0.3448	69	9.73188	80.2187	0.332269	0.74	0.45	0.508	323	1.51703	0.110902
	mCherry_Discosoma_NbLaM4	150	20.2605	72.665	0.422837	0.626	0.156	0.25	136	18.9449	73.1255	0.411966	0.64	0.18	0.272	467	1.606	0.0310705
	mCherry_Discosoma_NbLaM6	101.6	6.01257	88.1317	0.56616	0.82	0.688	0.7144	83	1.87952	91.5753	0.574762	0.87	0.83	0.838	251	2.0239	0.4391
	MsbA1_Ecoli_NbMsbA1	188.2	22.3016	71.7368	0.440954	0.642	0.142	0.242	87	19.2356	65.3487	0.16764	0.67	0.2	0.294	847	1.11098	0.023652
	NTUT4_Human_NbCB11	253.2	25.2105	67.3551	0.430939	0.616	0.138	0.2336	178	24.691	64.937	0.319623	0.64	0.14	0.24	1009	1.25471	0.00789625
	NTUT4_Human_NbS2A04	302	24.5152	69.2449	0.479412	0.62	0.15	0.244	162	23.321	71.6126	0.432505	0.64	0.18	0.272	1321	1.14307	0.0119033
	p16INK4a_Human_Nb0009	199	19.5326	71.1353	0.468834	0.482	0.154	0.2196	184	19.8451	74.9718	0.531788	0.49	0.17	0.234	680	1.46324	0.0181737
	PCSK9_Human_NbVHHP1dash40	212.8	20.2305	64.087	0.349015	0.618	0.16	0.2516	227	20.1388	65.6209	0.398747	0.62	0.17	0.26	530	2.00755	0.0213804
	PlexinB1_Mouse_NbVHH15	239.6	25.31	69.0964	0.432172	0.766	0.158	0.2796	351	24.886	68.7516	0.569718	0.76	0.17	0.288	1029	1.16424	0.0121269
	RBD_Human_NbRBD1	195	22.0962	67.475	0.386095	0.582	0.148	0.2348	183	18.6011	70.5964	0.446167	0.61	0.22	0.298	668	1.45958	0.0212951
	RBD_Human_NbRBD10	149.2	14.2381	67.9792	0.331545	0.656	0.342	0.4048	155	7.49355	72.8823	0.445398	0.75	0.59	0.622	492	1.51626	0.102716
	RBD_Human_NbRBD11	153.8	17.7782	66.4895	0.312841	0.598	0.19	0.2716	138	14.4928	66.5613	0.286381	0.61	0.23	0.306	343	2.24198	0.0386136
	RBD_Human_NbRBD3	112.2	15.8182	69.9584	0.29471	0.594	0.184	0.266	109	14.844	70.8873	0.30412	0.6	0.21	0.288	220	2.55	0.047224
	RBD_Human_NbRBD6	167.8	14.0669	69.68	0.389383	0.64	0.302	0.3696	171	5.52047	79.8918	0.591874	0.75	0.61	0.638	571	1.46935	0.122946
	RBD_Human_NbRBD7	168.2	16.9031	66.13	0.328455	0.6	0.19	0.272	194	16.3479	65.2404	0.348513	0.61	0.21	0.29	358	2.34916	0.0358199
	RBD_Human_NbRBD8	135.4	11.3526	75.4084	0.43659	0.67	0.414	0.4652	106	3.09906	87.0143	0.578019	0.78	0.73	0.74	314	2.15605	0.198796
	RBD_Human_NbRBD9	176.6	18.4656	67.5071	0.365774	0.602	0.23	0.3044	131	15.5305	72.3391	0.385181	0.63	0.35	0.406	376	2.3484	0.0395867
	RecQL5_Human_NbG1dash001	246.8	22.2223	62.9767	0.353464	0.672	0.164	0.2656	188	20.5106	65.3269	0.342048	0.68	0.19	0.288	820	1.50488	0.0199707
	RhoA_Rat_NBRh0057	164	19.2901	67.2057	0.342038	0.62	0.172	0.2616	197	16.797	64.0719	0.327661	0.63	0.21	0.294	586	1.39932	0.031086
	Rv1625c_Mtuberculosis_Nb0004	157	18.0718	68.8487	0.365392	0.618	0.24	0.3156	174	11.4569	74.4865	0.508547	0.71	0.51	0.55	426	1.84272	0.06196
	S1R_Human_NbS1R01	156.2	19.0871	74.5527	0.476111	0.604	0.168	0.2552	172	18.7703	74.0887	0.498038	0.61	0.18	0.266	329	2.37386	0.033181
	Synaptotagmin1_Rat_NbSyt1	103.8	15.6178	72.7591	0.324772	0.542	0.17	0.2444	99	14.0657	73.7759	0.32968	0.55	0.19	0.262	294	1.76531	0.0452855
	Tcda_Cdifficile_NbAH3	158.8	17.1028	66.3139	0.317213	0.81	0.382	0.4676	154	12.9351	69.6501	0.377648	0.83	0.52	0.582	370	2.14595	0.0848906
	Tribbles2_Human_Nb4dot103	166.8	17.1115	67.0223	0.338178	0.698	0.298	0.378	169	11.074	64.8957	0.305495	0.76	0.49	0.544	512	1.62891	0.0692757
True negatives	complex	avg_n_contacts	avg_avg_pAE	avg_avg_pLDDT	avg_pDockQ	avg_pTM	avg_ipTM	avg_rTM	best_model_n_contacts	best_model_avg_pAE	best_model_avg_pLDDT	best_model_pDockQ	best_model_pTM	best_model_ipTM	best_model_rTM	n_unique_contacts	avg_model_support	LCF
	3Cproteinase_SarsCov2_Nb00002	177.2	19.5481	68.2722	0.379015	0.586	0.192	0.2708	231	18.816	72.9115	0.550912	0.62	0.29	0.356	610	1.45246	0.028314
	3Cproteinase_SarsCov2_Nb00004	248	19.9667	65.9691	0.378461	0.638	0.182	0.2732	142	12.831	66.2997	0.288695	0.69	0.3	0.378	940	1.31915	0.0425794
	3Cproteinase_SarsCov2_Nb00007	177.2	23.582	68.3146	0.376878	0.612	0.138	0.2328	188	22.5665	70.6163	0.454063	0.63	0.16	0.254	755	1.17351	0.0138404
	3Cproteinase_SarsCov2_Nb00009	218.4	21.3178	66.7582	0.409728	0.628	0.22	0.3016	195	17.4667	67.6546	0.401812	0.69	0.41	0.466	892	1.22422	0.0289286
	3Cproteinase_SarsCov2_Nb000D2	144.2	22.1265	65.2525	0.263392	0.55	0.188	0.2604	209	20.3612	64.0281	0.341962	0.49	0.34	0.37	519	1.38921	0.0122419
	3Cproteinase_SarsCov2_Nb000D7	208.8	16.3345	67.3325	0.402565	0.664	0.37	0.4288	279	10.1631	70.149	0.545169	0.75	0.7	0.71	746	1.39946	0.077649
	3Cproteinase_SarsCov2_Nb000F5	135.6	22.6199	65.7006	0.267728	0.602	0.136	0.2292	152	23.1151	64.7766	0.276787	0.63	0.15	0.246	437	1.55149	0.0126231
	3Cproteinase_SarsCov2_Nb000H2	167.4	21.9623	64.2307	0.283368	0.626	0.136	0.234	197	20.2386	62.4816	0.294587	0.65	0.16	0.258	579	1.4456	0.0182518
	3Cproteinase_SarsCov2_Nb00282	190.4	19.1046	66.5279	0.352655	0.624	0.17	0.2608	156	15.3558	67.3512	0.334117	0.64	0.23	0.312	679	1.40206	0.0368001
	3Cproteinase_SarsCov2_Nb00327	152.8	21.554	66.177	0.301815	0.6	0.152	0.2416	195	19.6872	67.0405	0.388603	0.63	0.18	0.27	557	1.37163	0.0204611
	3Cproteinase_SarsCov2_Nb003E11	174.6	18.877	67.3012	0.360903	0.628	0.184	0.2728	173	14.7514	66.5811	0.346222	0.64	0.25	0.328	595	1.46723	0.0390947
	3Cproteinase_SarsCov2_Nb00AH3	188	21.0935	64.4819	0.306262	0.594	0.17	0.2548	189	14.2354	64.9908	0.336337	0.66	0.32	0.388	855	1.09942	0.0304191
	3Cproteinase_SarsCov2_Nb00F10	157.6	19.9526	69.2545	0.358391	0.62	0.198	0.2824	154	9.68182	70.4919	0.39497	0.72	0.45	0.504	593	1.32884	0.056283
	3Cproteinase_SarsCov2_Nb04132	230.2	19.7794	71.3737	0.515211	0.61	0.27	0.338	194	8.55155	74.7469	0.541039	0.77	0.64	0.666	819	1.40537	0.0690302
	3Cproteinase_SarsCov2_Nb08193	163.8	21.1166	66.1296	0.316057	0.608	0.162	0.2512	137	14.9307	68.3381	0.31856	0.66	0.26	0.34	685	1.19562	0.0321737
	3Cproteinase_SarsCov2_Nb08194	151.4	22.3727	67.1057	0.309917	0.59	0.16	0.246	168	19.6071	67.3204	0.353672	0.64	0.22	0.304	672	1.12649	0.0192685
	3Cproteinase_SarsCov2_Nb08208	192.8	20.2366	67.6178	0.37761	0.556	0.238	0.3016	127	8.9252	75.2763	0.43377	0.55	0.68	0.654	699	1.37911	0.0405771
	3Cproteinase_SarsCov2_Nb4dash80	170.2	22.8645	64.6131	0.287012	0.584	0.13	0.2208	73	22.6027	62.3325	0.11251	0.62	0.13	0.228	725	1.17379	0.0117578
	3Cproteinase_SarsCov2_NbAntiCFH	137.2	21.945	65.8467	0.267449	0.598	0.138	0.23	116	21.25	64.2869	0.207848	0.59	0.15	0.238	556	1.23381	0.0152531
	3Cproteinase_SarsCov2_NbantiCMY2	156	22.2768	68.1422	0.33871	0.584	0.13	0.2208	125	22.188	66.229	0.255958	0.63	0.13	0.23	649	1.20185	0.0149202
	3Cproteinase_SarsCov2_NbBLM01	166	22.5878	65.5111	0.29597	0.58	0.13	0.22	251	23.0578	64.0422	0.390063	0.6	0.14	0.232	696	1.19253	0.0115346
	3Cproteinase_SarsCov2_NbBLM02	177.4	22.0548	65.3467	0.326223	0.598	0.14	0.2316	213	22.0681	68.9007	0.452568	0.6	0.14	0.232	676	1.31213	0.0150429
	3Cproteinase_SarsCov2_NbCB11	203.6	23.3299	65.5368	0.359914	0.594	0.13	0.2228	198	22.8081	66.1927	0.37446	0.62	0.14	0.236	657	1.54947	0.0119326
	3Cproteinase_SarsCov2_NbF0003	119	22.3179	72.0409	0.332177	0.608	0.134	0.2288	108	22.4954	75.2914	0.384596	0.62	0.14	0.236	472	1.26059	0.0177052
	3Cproteinase_SarsCov2_NbG0001	160.8	19.0646	70.0081	0.395392	0.628	0.272	0.3432	149	11.1443	72.3297	0.422858	0.68	0.5	0.536	653	1.23124	0.0560708
	3Cproteinase_SarsCov2_NbG1001	136.2	23.9221	64.0067	0.226171	0.602	0.134	0.2276	158	23.7753	60.5581	0.210989	0.61	0.14	0.234	620	1.09839	0.00881443
	3Cproteinase_SarsCov2_NbGamma6	170.6	17.2381	66.685	0.341497	0.612	0.23	0.3064	202	14.7946	69.0456	0.441183	0.64	0.32	0.384	463	1.84233	0.044019
	3Cproteinase_SarsCov2_NbIL2Rb	135.2	22.5602	66.3438	0.264961	0.588	0.132	0.2232	95	22.7211	67.1385	0.208313	0.62	0.13	0.228	523	1.29254	0.0133658
	3Cproteinase_SarsCov2_NbLaM2	132.8	22.1302	69.3158	0.310238	0.582	0.138	0.2268	83	22.0422	70.6293	0.229133	0.6	0.14	0.232	541	1.22736	0.0158378
	3Cproteinase_SarsCov2_NbLaM4	136	23.0443	66.6844	0.273441	0.592	0.126	0.2192	93	23.8011	64.1125	0.164329	0.63	0.12	0.222	500	1.36	0.0109459
	3Cproteinase_SarsCov2_NbLaM6	177	22.9741	65.294	0.304704	0.598	0.132	0.2252	186	21.1935	62.2552	0.276412	0.57	0.16	0.242	720	1.22917	0.0127334
	3Cproteinase_SarsCov2_NbMsbA1	178.6	23.0001	67.8421	0.372447	0.602	0.138	0.2308	198	22.8333	66.5685	0.382585	0.59	0.17	0.254	748	1.19385	0.0124146
	3Cproteinase_SarsCov2_NbRBD1	201.4	18.8155	71.1005	0.470751	0.656	0.268	0.3456	179	8.27933	74.4731	0.515777	0.78	0.64	0.668	803	1.25405	0.0815941
	3Cproteinase_SarsCov2_NbRBD10	225.6	22.6593	64.3748	0.33145	0.58	0.14	0.228	201	21.2662	65.4363	0.362147	0.55	0.16	0.238	1056	1.06818	0.0127044
	3Cproteinase_SarsCov2_NbRBD11	211.6	21.362	68.6348	0.440395	0.594	0.172	0.2564	253	22.6937	69.3499	0.506614	0.51	0.25	0.302	788	1.34264	0.0134569
	3Cproteinase_SarsCov2_NbRBD3	114.2	21.8893	67.9854	0.268428	0.552	0.152	0.232	147	21.6156	67.241	0.315942	0.5	0.21	0.268	464	1.2306	0.0125076
	3Cproteinase_SarsCov2_NbRBD6	184.8	19.4064	66.0508	0.345493	0.626	0.268	0.3396	194	8.40464	76.3882	0.568125	0.8	0.71	0.728	814	1.13514	0.0722309
	3Cproteinase_SarsCov2_NbRBD7	211.2	20.4836	68.6571	0.43455	0.582	0.144	0.2316	269	20.1375	67.0134	0.473946	0.61	0.16	0.25	768	1.375	0.0211994
	3Cproteinase_SarsCov2_NbRBD8	153.6	19.4166	68.014	0.335441	0.632	0.216	0.2992	112	8.02232	72.9504	0.350701	0.74	0.5	0.548	620	1.23871	0.0673639
	3Cproteinase_SarsCov2_NbRBD9	227.4	21.5862	62.6092	0.332113	0.572	0.146	0.2312	278	17.1133	66.7893	0.477535	0.57	0.2	0.274	775	1.4671	0.0201199
	3Cproteinase_SarsCov2_NbRh057	181.6	18.0523	65.3032	0.324184	0.586	0.258	0.3236	172	14.7587	68.8268	0.391791	0.67	0.54	0.566	564	1.60993	0.0407426
	3Cproteinase_SarsCov2_NbS1R01	190.6	23.0184	66.4881	0.363834	0.574	0.134	0.222	171	21.3713	66.4315	0.339978	0.6	0.15	0.24	725	1.31448	0.013675
	3Cproteinase_SarsCov2_NbS2A04	172.4	22.6515	67.5109	0.352866	0.554	0.146	0.2276	168	22.7708	72.2946	0.456631	0.59	0.17	0.254	588	1.46599	0.0129289
	3Cproteinase_SarsCov2_NbSOS3	329.2	22.608	70.1938	0.558089	0.602	0.16	0.2484	264	21.1098	70.5799	0.540362	0.67	0.26	0.342	1103	1.49229	0.019282
	3Cproteinase_SarsCov2_NbSyt1	208	22.8863	67.4149	0.398268	0.57	0.148	0.2324	224	20.4152	66.3902	0.412128	0.56	0.19	0.264	681	1.52717	0.0142386
	3Cproteinase_SarsCov2_NbVHH15	150.8	22.8249	67.8595	0.323158	0.6	0.128	0.2224	102	23.1029	69.6637	0.264763	0.63	0.13	0.23	558	1.35125	0.0136805
	3Cproteinase_SarsCov2_NbVHHP1dash40	200.2	20.3553	67.6847	0.393715	0.608	0.156	0.2464	174	17.3305	65.5504	0.326354	0.63	0.21	0.294	650	1.54	0.0276999
	BlactamaseCMY2_Ecoli_Nb00002	266.2	21.5464	73.6693	0.5776	0.746	0.172	0.2868	165	16.0242	71.8308	0.44218	0.76	0.22	0.328	856	1.55491	0.0477559
	BlactamaseCMY2_Ecoli_Nb00004	250	22.9435	73.3408	0.551675	0.756	0.156	0.276	165	20.2242	73.6856	0.478935	0.76	0.18	0.296	923	1.35428	0.0312643
	BlactamaseCMY2_Ecoli_Nb00007	279.2	24.0241	74.0144	0.599181	0.754	0.154	0.274	240	22.9042	74.0628	0.578378	0.76	0.17	0.288	754	1.85146	0.0212961
	BlactamaseCMY2_Ecoli_Nb00009	297.4	23.3253	72.0204	0.566944	0.75	0.152	0.2716	242	23.4091	71.3621	0.534235	0.75	0.16	0.278	806	1.84491	0.0201524
	BlactamaseCMY2_Ecoli_Nb000D2	337	23.5047	74.4711	0.639324	0.742	0.156	0.2732	299	22.3278	72.1652	0.59347	0.74	0.17	0.284	1069	1.57624	0.0227416
	BlactamaseCMY2_Ecoli_Nb000D7	210	21.0196	72.9767	0.510511	0.746	0.16	0.2772	170	13.9	75.2935	0.517079	0.76	0.2	0.312	684	1.53509	0.0591919
	BlactamaseCMY2_Ecoli_Nb000F5	216.2	21.059	72.3978	0.504182	0.756	0.202	0.3128	166	13.3524	69.5917	0.397775	0.79	0.32	0.414	527	2.05123	0.0587117
	BlactamaseCMY2_Ecoli_Nb000H2	206.2	19.154	72.6368	0.499098	0.766	0.2	0.3132	152	11.9737	71.9054	0.420075	0.8	0.32	0.416	698	1.47708	0.079091
	BlactamaseCMY2_Ecoli_Nb001A2	259.4	23.9737	77.8111	0.607336	0.742	0.154	0.2716	169	23.3491	78.3291	0.566383	0.74	0.16	0.276	965	1.34404	0.0216877
	BlactamaseCMY2_Ecoli_Nb00282	159.8	10.61	80.2038	0.575589	0.854	0.55	0.6108	172	7.4186	82.6672	0.627695	0.89	0.69	0.73	333	2.3994	0.257134
	BlactamaseCMY2_Ecoli_Nb002B4	232	20.4244	72.133	0.490408	0.754	0.2	0.3108	154	13.539	71.6845	0.419377	0.79	0.33	0.422	891	1.30191	0.0630182
	BlactamaseCMY2_Ecoli_Nb00327	255.6	24.1165	76.922	0.615515	0.748	0.152	0.2712	209	23.0526	75.14	0.565186	0.75	0.17	0.286	841	1.51962	0.0213554
	BlactamaseCMY2_Ecoli_Nb003E11	223.8	22.9868	74.3404	0.565544	0.746	0.156	0.274	201	21.4552	73.7985	0.533142	0.75	0.17	0.286	642	1.74299	0.0274704
	BlactamaseCMY2_Ecoli_Nb00AH3	271.2	23.5222	72.7858	0.571754	0.744	0.154	0.272	212	22.4458	70.8273	0.490758	0.75	0.16	0.278	724	1.87293	0.0218454
	BlactamaseCMY2_Ecoli_Nb00F10	297.4	23.0725	74.0485	0.616915	0.746	0.17	0.2852	260	22.8769	76.4581	0.626888	0.75	0.18	0.294	870	1.7092	0.0241947
	BlactamaseCMY2_Ecoli_Nb04132	229.2	21.2179	72.2198	0.533067	0.752	0.18	0.2944	213	14.7958	74.077	0.55197	0.77	0.23	0.338	563	2.03552	0.0548726
	BlactamaseCMY2_Ecoli_Nb08193	227	22.9525	74.5265	0.53317	0.756	0.164	0.2824	134	19.4813	74.7908	0.440391	0.77	0.19	0.306	915	1.24044	0.0347407
	BlactamaseCMY2_Ecoli_Nb08194	215.6	20.8541	75.015	0.543766	0.768	0.22	0.3296	140	11.1536	74.8371	0.454219	0.82	0.4	0.484	581	1.85542	0.0787061
	BlactamaseCMY2_Ecoli_Nb08208	261	22.0208	76.2831	0.598439	0.754	0.174	0.29	204	16.8015	74.4117	0.547447	0.77	0.24	0.346	956	1.36506	0.0475467
	BlactamaseCMY2_Ecoli_Nb4dash80	279.6	22.2108	72.3715	0.558434	0.75	0.184	0.2972	156	14.2692	70.0897	0.390393	0.79	0.33	0.422	1192	1.17282	0.0497161
	BlactamaseCMY2_Ecoli_NbAntiCFH	220.2	21.4136	71.0937	0.488083	0.752	0.21	0.3184	147	12.5748	69.0554	0.352326	0.81	0.42	0.498	682	1.61437	0.0587968
	BlactamaseCMY2_Ecoli_NbBLM01	241.6	22.5919	72.0505	0.541213	0.758	0.164	0.2828	216	17.8704	70.0706	0.480501	0.77	0.22	0.33	786	1.5369	0.037156
	BlactamaseCMY2_Ecoli_NbBLM02	195.4	18.8075	75.0863	0.543395	0.762	0.192	0.306	171	13.4152	73.3901	0.483129	0.78	0.25	0.356	431	2.26682	0.0771
	BlactamaseCMY2_Ecoli_NbCB11	251.6	20.0721	74.3011	0.583352	0.78	0.274	0.3752	193	6.74352	77.4186	0.582681	0.9	0.72	0.756	614	2.04886	0.116979
	BlactamaseCMY2_Ecoli_NbF0003	243.2	24.8206	77.8248	0.625669	0.746	0.154	0.2724	183	24.2596	77.9405	0.578717	0.75	0.16	0.278	754	1.61273	0.0174741
	BlactamaseCMY2_Ecoli_NbG0001	180.4	22.2417	74.0623	0.497973	0.756	0.174	0.2904	146	20.8185	74.2144	0.454366	0.76	0.18	0.296	553	1.6311	0.0325623
	BlactamaseCMY2_Ecoli_NbG1001	239.4	19.2484	75.8316	0.576721	0.754	0.182	0.2964	163	12.0307	74.4697	0.490527	0.77	0.25	0.354	850	1.40824	0.0801791
	BlactamaseCMY2_Ecoli_NbGamma6	230.4	21.9458	69.9387	0.482949	0.74	0.156	0.2728	159	20.1667	70.1084	0.396228	0.74	0.16	0.276	702	1.64103	0.0302488
	BlactamaseCMY2_Ecoli_NbIL2Rb	221	24.2527	74.0391	0.54065	0.742	0.146	0.2652	162	21.7346	69.5406	0.389786	0.75	0.15	0.27	586	1.88567	0.0213427
	BlactamaseCMY2_Ecoli_NbLaM2	182.8	20.8772	75.977	0.543901	0.758	0.21	0.3196	157	20.6242	76.8203	0.523092	0.76	0.23	0.336	508	1.79921	0.0403484
	BlactamaseCMY2_Ecoli_NbLaM4	288.8	24.1087	75.9459	0.600073	0.744	0.154	0.272	188	22.8245	74.5138	0.529131	0.75	0.17	0.286	1057	1.36613	0.0213644
	BlactamaseCMY2_Ecoli_NbLaM6	263	23.5607	72.7375	0.562116	0.75	0.162	0.2796	202	21.5743	72.3069	0.506917	0.76	0.21	0.32	746	1.76273	0.0247822
	BlactamaseCMY2_Ecoli_NbMsbA1	234.2	24.5581	76.9546	0.543411	0.76	0.146	0.2688	180	22.575	77.4199	0.567035	0.77	0.18	0.298	1065	1.09953	0.022822
	BlactamaseCMY2_Ecoli_NbRBD1	212.8	22.1275	75.4711	0.554363	0.758	0.17	0.2876	136	16.7096	74.3684	0.436541	0.78	0.27	0.372	840	1.26667	0.0476423
	BlactamaseCMY2_Ecoli_NbRBD10	294.8	19.9909	73.6106	0.59659	0.748	0.164	0.2808	188	13.0638	72.4257	0.49024	0.76	0.22	0.328	873	1.68843	0.0660623
	BlactamaseCMY2_Ecoli_NbRBD11	214.4	23.1561	75.0167	0.549653	0.754	0.164	0.282	297	21.6229	73.3898	0.610024	0.76	0.18	0.296	664	1.61446	0.0272375
	BlactamaseCMY2_Ecoli_NbRBD3	164.4	22.7697	76.8973	0.503703	0.752	0.158	0.2768	92	20.2717	77.5051	0.376165	0.76	0.17	0.288	520	1.58077	0.03483
	BlactamaseCMY2_Ecoli_NbRBD6	175.4	16.4327	73.0551	0.476397	0.768	0.24	0.3456	154	10.0942	77.7184	0.533438	0.81	0.44	0.514	496	1.76815	0.116223
	BlactamaseCMY2_Ecoli_NbRBD7	230.6	18.6429	73.8005	0.560463	0.76	0.19	0.304	200	14.6775	71.2971	0.484655	0.77	0.24	0.346	555	2.07748	0.0683521
	BlactamaseCMY2_Ecoli_NbRBD8	160	22.5652	76.1993	0.50261	0.756	0.178	0.2936	134	19.8918	79.2245	0.521733	0.77	0.24	0.346	477	1.67715	0.0379688
	BlactamaseCMY2_Ecoli_NbRBD9	230.2	17.4317	73.8832	0.559223	0.752	0.172	0.288	187	12.7005	73.5348	0.509933	0.76	0.22	0.328	549	2.09654	0.0840152
	BlactamaseCMY2_Ecoli_NbRh057	269	21.6546	72.6406	0.553226	0.758	0.164	0.2828	171	17.9942	71.5448	0.446516	0.77	0.2	0.314	821	1.63825	0.0417868
	BlactamaseCMY2_Ecoli_NbS1R01	216.6	22.6051	76.6838	0.580813	0.754	0.154	0.274	148	18.1858	75.005	0.473545	0.77	0.2	0.314	877	1.23489	0.0410904
	BlactamaseCMY2_Ecoli_NbS2A04	156	19.9023	74.088	0.46488	0.764	0.19	0.3048	126	12.9881	74.0777	0.407988	0.79	0.3	0.398	367	2.12534	0.0730432
	BlactamaseCMY2_Ecoli_NbSOS3	175.8	19.6504	73.7137	0.479902	0.762	0.19	0.3044	152	13.2533	71.5856	0.413576	0.78	0.27	0.372	454	1.93612	0.0696311
	BlactamaseCMY2_Ecoli_NbSyt1	207	23.0992	74.3685	0.548449	0.752	0.176	0.2912	203	21.7734	73.7932	0.535492	0.76	0.2	0.312	717	1.44351	0.0268526
	BlactamaseCMY2_Ecoli_NbVHH15	267.6	20.4724	78.1266	0.62166	0.774	0.258	0.3612	125	6.62	80.9061	0.530664	0.88	0.66	0.704	923	1.44962	0.121039
	BlactamaseCMY2_Ecoli_NbVHHP1dash40	337.6	22.5526	75.9224	0.611633	0.744	0.15	0.2688	187	19.6684	74.3499	0.524847	0.75	0.18	0.294	1185	1.42447	0.0347206
	BLM_Human_Nb00002	235.6	22.2255	63.73	0.351503	0.454	0.254	0.294	191	19.8272	60.0422	0.240305	0.46	0.3	0.332	769	1.53186	0.00900217
	BLM_Human_Nb00004	279.2	24.8256	65.1898	0.4357	0.46	0.238	0.2824	373	22.6461	66.5492	0.542087	0.46	0.28	0.316	1142	1.22242	0.00574066
	BLM_Human_Nb00007	252	25.7686	62.4116	0.348521	0.46	0.222	0.2696	264	24.9223	51.8567	0.160554	0.47	0.27	0.31	930	1.35484	0.00283472
	BLM_Human_Nb00009	311.2	25.1395	61.9593	0.393198	0.456	0.24	0.2832	324	22.5617	65.2507	0.482565	0.46	0.31	0.34	1257	1.23787	0.00510969
	BLM_Human_Nb000D2	270	24.9089	61.9192	0.347355	0.452	0.226	0.2712	236	23.5445	58.488	0.255215	0.46	0.27	0.308	948	1.42405	0.00419305
	BLM_Human_Nb000D7	254.6	21.5002	60.1535	0.296072	0.462	0.292	0.326	235	20.7191	56.6986	0.220629	0.47	0.36	0.382	856	1.48715	0.00830637
	BLM_Human_Nb000F5	284.4	24.0819	61.7045	0.354775	0.456	0.268	0.3056	245	21.7531	60.9361	0.31461	0.46	0.35	0.372	926	1.53564	0.00599766
	BLM_Human_Nb000H2	253	23.8765	63.4658	0.350475	0.46	0.256	0.2968	188	21.0372	59.413	0.225815	0.47	0.34	0.366	980	1.29082	0.00682114
	BLM_Human_Nb001A2	257.6	25.3325	65.0195	0.401485	0.456	0.234	0.2784	261	23.136	69.0211	0.507794	0.46	0.29	0.324	1000	1.288	0.00516217
	BLM_Human_Nb00282	256.8	24.6012	63.8065	0.385214	0.454	0.232	0.2764	289	23.3149	58.415	0.298075	0.46	0.29	0.324	958	1.34029	0.00465626
	BLM_Human_Nb002B4	281.8	24.451	63.1873	0.382552	0.454	0.258	0.2972	235	21.1511	63.3957	0.358421	0.46	0.34	0.364	1102	1.27858	0.00642014
	BLM_Human_Nb00327	283.8	25.7071	64.5395	0.427265	0.458	0.226	0.2724	234	24.6346	56.3469	0.213587	0.47	0.27	0.31	1308	1.08486	0.00333899
	BLM_Human_Nb003E11	273.6	24.3459	63.0431	0.381972	0.456	0.254	0.2944	255	22.6569	58.885	0.280053	0.46	0.31	0.34	1137	1.20317	0.00520069
	BLM_Human_Nb00AH3	344	24.8944	62.8872	0.407404	0.454	0.238	0.2812	303	23.3383	58.1786	0.303574	0.46	0.29	0.324	1490	1.15436	0.00437099
	BLM_Human_Nb00F10	346.6	25.2006	63.4961	0.434658	0.456	0.236	0.28	304	24.0115	60.4095	0.355362	0.47	0.29	0.326	1168	1.48373	0.0041332
	BLM_Human_Nb04132	297.2	24.3429	64.3423	0.421522	0.456	0.262	0.3008	220	21.0364	67.6668	0.435037	0.46	0.36	0.38	1356	1.09587	0.00718939
	BLM_Human_Nb08193	263.6	25.2858	64.3328	0.402349	0.458	0.232	0.2772	253	24.9565	57.2878	0.246043	0.47	0.27	0.31	1031	1.27837	0.00345604
	BLM_Human_Nb08194	243.6	25.1092	62.8197	0.355087	0.46	0.238	0.2824	249	24.2149	57.1197	0.239599	0.47	0.3	0.334	1060	1.14906	0.00385089
	BLM_Human_Nb08208	320.2	25.3254	64.1788	0.402019	0.456	0.232	0.2768	234	23.0385	55.5752	0.200315	0.47	0.28	0.318	1519	1.05398	0.00424412
	BLM_Human_Nb4dash80	341.2	24.579	62.8574	0.416815	0.456	0.258	0.2976	232	21.8556	62.4687	0.334665	0.47	0.34	0.366	1183	1.4421	0.00592329
	BLM_Human_NbAntiCFH	370.4	25.2848	61.7954	0.422835	0.454	0.258	0.2972	273	23.1172	58.6786	0.290942	0.46	0.34	0.364	1487	1.24546	0.00419273
	BLM_Human_NbantiCMY2	191.8	22.1516	63.6516	0.309524	0.458	0.278	0.314	183	19.735	61.1406	0.251422	0.46	0.34	0.364	663	1.44646	0.00937992
	BLM_Human_NbCB11	362.2	25.7875	63.126	0.427929	0.454	0.236	0.2796	407	25.9226	59.7505	0.411111	0.45	0.29	0.322	1669	1.08508	0.00265605
	BLM_Human_NbF0003	245	25.1913	63.9989	0.359392	0.454	0.23	0.2748	197	23.2335	61.7525	0.27988	0.46	0.28	0.316	981	1.24873	0.00457336
	BLM_Human_NbG0001	260.2	25.2794	67.3989	0.453642	0.458	0.234	0.2788	320	23.8453	69.5195	0.563939	0.46	0.28	0.316	1022	1.27299	0.00500871
	BLM_Human_NbG1001	277.4	23.8312	64.9742	0.424289	0.454	0.226	0.2716	214	21.3832	63.3262	0.332882	0.46	0.26	0.3	1072	1.29384	0.00699774
	BLM_Human_NbGamma6	333.6	24.5527	61.1416	0.3651	0.452	0.24	0.2824	278	23.5971	53.3466	0.191331	0.45	0.28	0.314	1397	1.19399	0.00386179
	BLM_Human_NbIL2Rb	344	25.7213	63.7686	0.432492	0.454	0.232	0.2764	302	23.7848	60.1555	0.347849	0.46	0.32	0.348	1435	1.19861	0.00381622
	BLM_Human_NbLaM2	291.8	25.0367	65.29	0.432794	0.45	0.236	0.2788	292	23.2209	68.5126	0.524837	0.45	0.29	0.322	1240	1.17661	0.00514508
	BLM_Human_NbLaM4	416.2	25.7999	64.9166	0.44843	0.456	0.232	0.2768	296	23.1554	67.4986	0.507874	0.46	0.29	0.324	1785	1.16583	0.00466265
	BLM_Human_NbLaM6	298.2	24.9028	62.2552	0.378455	0.458	0.254	0.2948	316	23.7057	56.0461	0.266211	0.46	0.32	0.348	1233	1.20925	0.00401657
	BLM_Human_NbMsbA1	256.8	25.5097	65.2785	0.410777	0.458	0.24	0.2836	250	22.258	67.834	0.472504	0.46	0.32	0.348	1183	1.08538	0.00548173
	BLM_Human_NbRBD1	237.6	24.6739	64.7776	0.376472	0.456	0.256	0.296	121	22.7107	68.9383	0.296561	0.46	0.35	0.372	1021	1.16357	0.00594358
	BLM_Human_NbRBD10	224	18.2897	61.0586	0.281291	0.466	0.328	0.3556	140	12.275	60.2777	0.18445	0.48	0.43	0.44	747	1.49933	0.021408
	BLM_Human_NbRBD11	302.6	25.3343	62.482	0.394483	0.456	0.244	0.2864	405	25.1864	56.4399	0.329078	0.46	0.3	0.332	1098	1.37796	0.00309001
	BLM_Human_NbRBD3	210	23.2803	63.8238	0.3354	0.456	0.296	0.328	127	20.874	62.9834	0.206301	0.46	0.38	0.396	917	1.14504	0.00770515
	BLM_Human_NbRBD6	195.8	22.272	62.4347	0.286803	0.46	0.28	0.316	173	21.0925	57.1325	0.174672	0.47	0.35	0.374	669	1.46338	0.00772771
	BLM_Human_NbRBD7	302.8	23.9188	61.7908	0.36753	0.454	0.25	0.2908	306	23.1797	61.3954	0.380009	0.46	0.33	0.356	1127	1.34339	0.00527484
	BLM_Human_NbRBD8	193	24.5747	63.5005	0.314642	0.454	0.252	0.2924	205	23.4024	57.59	0.210896	0.46	0.31	0.34	746	1.29357	0.00453788
	BLM_Human_NbRBD9	337.2	23.6956	61.8874	0.405251	0.454	0.244	0.286	245	20.5531	59.0396	0.274397	0.46	0.29	0.324	1186	1.42159	0.00682658
	BLM_Human_NbRh057	280.6	24.8174	62.5645	0.377107	0.456	0.238	0.2816	282	22.5975	63.466	0.40721	0.46	0.29	0.324	1190	1.17899	0.00524252
	BLM_Human_NbS1R01	284.8	25.0464	63.4025	0.403482	0.454	0.236	0.2796	269	24.5149	55.5472	0.224673	0.46	0.29	0.324	1086	1.31123	0.00353873
	BLM_Human_NbS2A04	257.8	24.9434	64.1057	0.375605	0.452	0.232	0.276	251	24.0797	57.6414	0.251364	0.46	0.28	0.316	1092	1.1804	0.00397907
	BLM_Human_NbSOS3	274.2	23.8218	60.4889	0.306022	0.462	0.256	0.2972	147	22.5238	60.5308	0.196929	0.46	0.32	0.348	1041	1.317	0.00564629
	BLM_Human_NbSyt1	284.8	25.343	64.7729	0.424796	0.454	0.228	0.2732	256	24.0586	59.4324	0.292506	0.46	0.29	0.324	1185	1.20169	0.00393009
	BLM_Human_NbVHH15	270.2	25.3115	62.3777	0.349112	0.456	0.244	0.2864	174	23.5259	64.2711	0.300304	0.46	0.31	0.34	1034	1.30658	0.00441731
	BLM_Human_NbVHHP1dash40	241.4	23.2113	60.2105	0.29571	0.458	0.27	0.3076	253	21.336	54.6474	0.197876	0.47	0.34	0.366	787	1.53367	0.00624779
	CaVB2a_Rat_Nb00002	304	22.973	69.0201	0.50119	0.65	0.16	0.258	169	20.7751	65.7399	0.322605	0.67	0.21	0.302	1306	1.16386	0.0188821
	CaVB2a_Rat_Nb00004	259.8	22.1009	72.5939	0.542349	0.664	0.174	0.272	155	20.3774	73.0969	0.449668	0.68	0.21	0.304	1040	1.24904	0.0260817
	CaVB2a_Rat_Nb00007	194	23.3104	73.8583	0.508709	0.656	0.132	0.2368	261	22.8199	71.8152	0.55968	0.66	0.14	0.244	825	1.17576	0.0171693
	CaVB2a_Rat_Nb00009	349.8	22.525	70.6716	0.50737	0.658	0.166	0.2644	187	19.5187	67.0619	0.377581	0.67	0.21	0.302	1651	1.05936	0.023387
	CaVB2a_Rat_Nb000D2	388.6	23.6578	69.172	0.556008	0.644	0.138	0.2392	382	23.6518	64.931	0.514798	0.65	0.14	0.242	1346	1.44354	0.0122222
	CaVB2a_Rat_Nb000D7	140.8	20.6047	69.3097	0.341376	0.66	0.184	0.2792	154	16.7922	69.7484	0.379672	0.68	0.25	0.336	529	1.33081	0.0358801
	CaVB2a_Rat_Nb000F5	341.4	21.8887	67.2384	0.455479	0.66	0.204	0.2952	220	19.7205	63.9791	0.35421	0.67	0.27	0.35	1053	1.62108	0.0223858
	CaVB2a_Rat_Nb000H2	247.6	21.4621	66.2227	0.424298	0.668	0.2	0.2936	188	18.7952	65.9041	0.354304	0.69	0.3	0.378	624	1.98397	0.0265958
	CaVB2a_Rat_Nb001A2	163	20.9044	75.1778	0.482939	0.654	0.174	0.27	122	13.6025	76.0059	0.435693	0.69	0.28	0.362	776	1.05026	0.0503438
	CaVB2a_Rat_Nb00282	148	21.4292	72.8676	0.419186	0.656	0.164	0.2624	231	21.3268	72.9651	0.551837	0.66	0.17	0.268	460	1.6087	0.0245654
	CaVB2a_Rat_Nb002B4	214.4	19.0663	68.6003	0.382332	0.672	0.246	0.3312	126	12.5635	69.6023	0.320127	0.73	0.48	0.53	965	1.11088	0.0565452
	CaVB2a_Rat_Nb00327	202.6	22.5364	73.339	0.499044	0.652	0.156	0.2552	103	21.3301	74.2933	0.351159	0.66	0.17	0.268	907	1.11687	0.0223295
	CaVB2a_Rat_Nb003E11	234	22.477	69.4432	0.461595	0.65	0.152	0.2516	268	22.5784	61.1974	0.342344	0.66	0.19	0.284	941	1.24336	0.0153816
	CaVB2a_Rat_Nb00AH3	224.4	22.5076	68.7247	0.444615	0.648	0.172	0.2672	243	19.9321	68.1245	0.471238	0.68	0.25	0.336	979	1.14607	0.0223531
	CaVB2a_Rat_Nb00F10	273	23.6456	68.1579	0.457184	0.642	0.146	0.2452	542	23.821	66.7031	0.614951	0.65	0.15	0.25	1102	1.23866	0.0120937
	CaVB2a_Rat_Nb04132	421	24.3108	72.3255	0.605195	0.648	0.146	0.2464	255	22.2569	69.7002	0.515448	0.66	0.17	0.268	1849	1.13845	0.0151041
	CaVB2a_Rat_Nb08193	215.4	23.1638	72.8554	0.521194	0.658	0.144	0.2468	228	23.2478	74.552	0.575087	0.67	0.15	0.254	924	1.16558	0.0173408
	CaVB2a_Rat_Nb08194	237	22.8016	71.4708	0.49268	0.656	0.166	0.264	226	20.8186	64.7572	0.378442	0.67	0.25	0.334	1049	1.12965	0.0197392
	CaVB2a_Rat_Nb08208	241.2	22.6834	71.6396	0.524449	0.658	0.188	0.282	159	19.2358	72.3748	0.442564	0.68	0.29	0.368	513	2.35088	0.0261118
	CaVB2a_Rat_Nb4dash80	242.8	21.4489	67.4423	0.42866	0.664	0.214	0.304	128	14.5469	66.5219	0.266873	0.72	0.42	0.48	1126	1.07815	0.037705
	CaVB2a_Rat_NbAntiCFH	268.6	22.7287	66.8719	0.45419	0.648	0.182	0.2752	217	20.6382	66.0315	0.395697	0.68	0.27	0.352	967	1.38883	0.0193483
	CaVB2a_Rat_NbantiCMY2	281.2	20.4585	69.6416	0.497937	0.684	0.278	0.3592	130	6.56538	81.9494	0.557435	0.81	0.81	0.81	1252	1.123	0.0891979
	CaVB2a_Rat_NbBLM01	395.2	24.3862	65.1619	0.512861	0.65	0.134	0.2372	320	23.6156	61.8579	0.402113	0.65	0.14	0.242	1295	1.52587	0.0101193
	CaVB2a_Rat_NbBLM02	250.8	23.0314	71.6154	0.527554	0.654	0.152	0.2524	278	22.5072	73.6994	0.602276	0.66	0.16	0.26	924	1.35714	0.0182118
	CaVB2a_Rat_NbCB11	319.8	24.1988	71.4818	0.564418	0.648	0.136	0.2384	538	24.0177	70.8416	0.664672	0.65	0.14	0.242	1457	1.09746	0.0123541
	CaVB2a_Rat_NbG0001	180.8	22.6102	75.2055	0.518348	0.658	0.152	0.2532	212	22.0896	71.5312	0.504541	0.67	0.17	0.27	763	1.1848	0.0207725
	CaVB2a_Rat_NbG1001	340.2	24.6225	69.9712	0.561365	0.648	0.14	0.2416	255	23.6196	67.7688	0.476243	0.66	0.15	0.252	1427	1.19201	0.0116581
	CaVB2a_Rat_NbGamma6	204	22.8106	67.7252	0.404971	0.642	0.158	0.2548	160	20.0406	70.6832	0.409893	0.65	0.21	0.298	684	1.49123	0.0207429
	CaVB2a_Rat_NbIL2Rb	192.4	19.1432	69.399	0.422176	0.684	0.282	0.3624	133	10.4887	72.7973	0.398804	0.77	0.59	0.626	761	1.26413	0.0707494
	CaVB2a_Rat_NbLaM2	444.8	23.9971	73.3833	0.607678	0.64	0.15	0.248	315	23.1063	65.648	0.484244	0.65	0.16	0.258	1987	1.11928	0.0133225
	CaVB2a_Rat_NbLaM4	282	21.1012	70.1197	0.500973	0.672	0.24	0.3264	150	10.3167	72.4317	0.426862	0.78	0.61	0.644	1073	1.31407	0.0602748
	CaVB2a_Rat_NbLaM6	101	9.86836	76.3319	0.378358	0.774	0.62	0.6508	99	6.69697	76.2518	0.375857	0.81	0.75	0.762	153	3.30065	0.198442
	CaVB2a_Rat_NbMsbA1	162.4	21.1921	72.5631	0.449079	0.674	0.178	0.2772	143	19.1538	69.7019	0.357628	0.7	0.26	0.348	692	1.17341	0.0314809
	CaVB2a_Rat_NbRBD1	198.2	23.8309	73.4132	0.472256	0.652	0.128	0.2328	211	23.6303	72.6587	0.524596	0.66	0.13	0.236	909	1.09021	0.0146413
	CaVB2a_Rat_NbRBD10	381	24.6661	71.8019	0.540469	0.642	0.13	0.2324	186	23.0376	72.3078	0.48506	0.64	0.14	0.24	1808	1.05365	0.0130605
	CaVB2a_Rat_NbRBD11	119.6	13.4721	78.1992	0.462357	0.728	0.434	0.4928	100	7.75	81.6324	0.477785	0.78	0.64	0.668	183	3.26776	0.157739
	CaVB2a_Rat_NbRBD3	149	22.0861	77.3382	0.475042	0.656	0.164	0.2624	111	18.7883	76.835	0.422546	0.68	0.23	0.32	594	1.25421	0.0329376
	CaVB2a_Rat_NbRBD6	284.8	22.1518	68.6694	0.488023	0.662	0.182	0.278	177	20.8644	69.9315	0.423027	0.68	0.22	0.312	1181	1.20576	0.0224057
	CaVB2a_Rat_NbRBD7	141.4	16.0625	67.1676	0.293258	0.692	0.288	0.3688	140	14.2036	68.9095	0.335774	0.71	0.36	0.43	378	1.87037	0.0620951
	CaVB2a_Rat_NbRBD8	202.4	17.4725	75.4331	0.500594	0.692	0.286	0.3672	123	3.69919	85.1861	0.589589	0.8	0.72	0.736	868	1.1659	0.141331
	CaVB2a_Rat_NbRBD9	229.2	21.6544	71.5808	0.514541	0.652	0.168	0.2648	177	19.6356	68.3261	0.389261	0.67	0.22	0.31	814	1.40786	0.0259211
	CaVB2a_Rat_NbRh057	322.8	20.4221	72.1324	0.533352	0.664	0.228	0.3152	92	5.18478	77.0829	0.368366	0.73	0.59	0.618	1495	1.0796	0.0804554
	CaVB2a_Rat_NbS1R01	267.6	22.6715	70.1989	0.516228	0.658	0.166	0.2644	274	22.1332	65.8139	0.452667	0.67	0.18	0.278	954	1.40252	0.0176403
	CaVB2a_Rat_NbS2A04	187.6	19.8642	73.6043	0.465259	0.67	0.206	0.2988	96	10.2083	75.0369	0.34372	0.73	0.43	0.49	784	1.19643	0.0686113
	CaVB2a_Rat_NbSOS3	145	20.3587	71.9585	0.354203	0.664	0.182	0.2784	35	11.6714	77.4756	0.128409	0.71	0.35	0.422	624	1.16186	0.0596339
	CaVB2a_Rat_NbSyt1	221.4	21.3191	72.6913	0.50972	0.666	0.196	0.29	114	14.193	75.9052	0.413026	0.72	0.39	0.456	811	1.36498	0.0480667
	CaVB2a_Rat_NbVHH15	173	22.8499	69.3009	0.395208	0.648	0.148	0.248	132	21.0189	74.4122	0.428512	0.66	0.18	0.276	685	1.26277	0.0208954
	CaVB2a_Rat_NbVHHP1dash40	245.6	22.0692	72.4419	0.541345	0.646	0.148	0.2476	187	20.4893	75.3046	0.541597	0.65	0.17	0.266	859	1.42957	0.0247712
	ComplementFactorH_Human_Nb00002	144.2	20.1089	65.5313	0.279484	0.476	0.16	0.2232	111	17.4099	64.856	0.207366	0.48	0.23	0.28	409	1.76284	0.0160807
	ComplementFactorH_Human_Nb00004	210.4	21.4705	67.9541	0.39785	0.486	0.126	0.198	169	18.3905	65.9519	0.326946	0.49	0.19	0.25	889	1.18335	0.0145395
	ComplementFactorH_Human_Nb00007	124.6	17.9964	70.6165	0.331392	0.532	0.218	0.2808	106	10.4575	72.4376	0.324875	0.64	0.46	0.496	470	1.32553	0.050596
	ComplementFactorH_Human_Nb00009	161.2	20.6043	66.0439	0.30574	0.482	0.144	0.2116	153	16.9248	63.1263	0.248013	0.51	0.22	0.278	624	1.29167	0.0167988
	ComplementFactorH_Human_Nb000D2	149.6	18.3262	69.7211	0.345585	0.494	0.192	0.2524	86	9.59884	76.3869	0.334679	0.58	0.39	0.428	590	1.2678	0.0450112
	ComplementFactorH_Human_Nb000D7	99.4	19.9071	63.5959	0.177307	0.484	0.136	0.2056	80	17.0688	65.9358	0.159991	0.47	0.18	0.238	346	1.43642	0.0164524
	ComplementFactorH_Human_Nb000F5	122.2	17.9181	68.1725	0.28078	0.504	0.176	0.2416	103	13.2184	67.7263	0.235241	0.53	0.3	0.346	402	1.5199	0.0313603
	ComplementFactorH_Human_Nb000H2	165.6	20.1171	66.2377	0.322796	0.496	0.164	0.2304	131	11.687	68.532	0.310199	0.53	0.36	0.394	535	1.54766	0.027628
	ComplementFactorH_Human_Nb001A2	180.8	14.8912	73.3191	0.389904	0.546	0.304	0.3524	90	5.00556	80.7163	0.427982	0.73	0.69	0.698	699	1.29328	0.105503
	ComplementFactorH_Human_Nb00282	214.8	21.6495	67.1225	0.376255	0.448	0.12	0.1856	238	20.4244	68.2268	0.467952	0.45	0.13	0.194	1004	1.06972	0.0104768
	ComplementFactorH_Human_Nb002B4	109.6	18.4569	68.5008	0.262932	0.484	0.152	0.2184	85	12.4118	65.6411	0.167048	0.52	0.26	0.312	261	2.09962	0.0288587
	ComplementFactorH_Human_Nb00327	125.2	16.3232	70.7957	0.330412	0.522	0.194	0.2596	48	10.3958	69.919	0.118678	0.57	0.32	0.37	245	2.5551	0.0481302
	ComplementFactorH_Human_Nb003E11	137.6	20.7485	66.97	0.303024	0.476	0.136	0.204	149	17.5302	66.7878	0.310575	0.5	0.22	0.276	623	1.10433	0.0165201
	ComplementFactorH_Human_Nb00AH3	147.2	18.7566	67.3577	0.316924	0.478	0.16	0.2236	134	15.7201	69.4565	0.334409	0.51	0.24	0.294	359	2.05014	0.0235648
	ComplementFactorH_Human_Nb00F10	145.4	18.7419	68.1329	0.322716	0.492	0.192	0.252	152	16.0164	64.3667	0.269107	0.56	0.3	0.352	364	1.99725	0.0245315
	ComplementFactorH_Human_Nb04132	123.6	17.792	70.6002	0.330493	0.516	0.254	0.3064	133	12.4586	69.3894	0.331	0.59	0.46	0.486	440	1.40455	0.0398382
	ComplementFactorH_Human_Nb08193	117.8	20.7106	69.1275	0.29247	0.47	0.132	0.1996	94	18.9894	72.0002	0.283161	0.5	0.16	0.228	484	1.21694	0.0163449
	ComplementFactorH_Human_Nb08194	135.2	22.6649	71.1185	0.349706	0.466	0.114	0.1844	126	20.8175	71.9368	0.365728	0.48	0.13	0.2	579	1.16753	0.0112751
	ComplementFactorH_Human_Nb08208	102.4	21.5374	70.919	0.272356	0.468	0.116	0.1864	160	20.925	63.6561	0.267979	0.48	0.12	0.192	439	1.16629	0.0111216
	ComplementFactorH_Human_Nb4dash80	186.8	21.4434	68.2251	0.364688	0.462	0.112	0.182	154	21.3084	64.2821	0.270647	0.49	0.11	0.186	687	1.35953	0.010599
	ComplementFactorH_Human_NbantiCMY2	179.8	19.6412	70.6497	0.432019	0.496	0.2	0.2592	134	10.597	73.9004	0.422932	0.56	0.54	0.544	567	1.58554	0.036848
	ComplementFactorH_Human_NbBLM01	135.8	20.6766	66.8326	0.283777	0.48	0.134	0.2032	197	19.9061	67.3388	0.397826	0.52	0.18	0.248	530	1.28113	0.0146146
	ComplementFactorH_Human_NbBLM02	117.6	20.9806	67.959	0.267484	0.474	0.126	0.1956	131	20.0191	67.7525	0.295374	0.48	0.15	0.216	359	1.63788	0.0131288
	ComplementFactorH_Human_NbCB11	120.4	13.6344	65.227	0.228052	0.56	0.328	0.3744	149	7.32215	63.3488	0.246037	0.61	0.58	0.586	219	2.74886	0.0619631
	ComplementFactorH_Human_NbF0003	131.2	21.1459	72.9726	0.373598	0.472	0.12	0.1904	86	18.2733	74.1071	0.294571	0.48	0.13	0.2	537	1.2216	0.017369
	ComplementFactorH_Human_NbG0001	118.2	17.4887	70.1512	0.312752	0.498	0.214	0.2708	126	12.9127	67.6114	0.282666	0.58	0.44	0.468	295	2.00339	0.0365092
	ComplementFactorH_Human_NbG1001	104.4	19.6459	70.2195	0.270898	0.472	0.146	0.2112	112	16.2143	68.8238	0.27422	0.48	0.23	0.28	424	1.23113	0.0204247
	ComplementFactorH_Human_NbGamma6	147.8	21.6507	63.9079	0.26546	0.456	0.114	0.1824	124	22.1734	62.7737	0.198493	0.44	0.12	0.184	544	1.35846	0.00772265
	ComplementFactorH_Human_NbIL2Rb	178.6	19.8717	68.1161	0.336337	0.47	0.13	0.198	126	17.004	66.801	0.267988	0.48	0.18	0.24	759	1.17655	0.0178366
	ComplementFactorH_Human_NbLaM2	95	14.6716	71.8688	0.283499	0.54	0.258	0.3144	95	9.67368	71.9998	0.286052	0.58	0.39	0.428	320	1.48438	0.0606147
	ComplementFactorH_Human_NbLaM4	164.6	18.2554	67.881	0.335485	0.498	0.178	0.242	122	10.6475	64.4388	0.220677	0.54	0.36	0.396	687	1.19796	0.0332296
	ComplementFactorH_Human_NbLaM6	121.2	14.6155	68.1707	0.280954	0.538	0.26	0.3156	98	9.02551	69.9293	0.259031	0.58	0.4	0.436	299	2.02676	0.0574574
	ComplementFactorH_Human_NbMsbA1	123.6	21.4303	69.6031	0.312665	0.498	0.13	0.2036	131	17.7519	69.9153	0.337083	0.52	0.2	0.264	461	1.34056	0.0180586
	ComplementFactorH_Human_NbRBD1	100	22.082	70.1166	0.263897	0.476	0.122	0.1928	67	20.1866	66.48	0.137299	0.47	0.16	0.222	405	1.23457	0.0115652
	ComplementFactorH_Human_NbRBD10	144.4	17.0229	66.3404	0.298014	0.52	0.296	0.3408	183	10.959	68.7271	0.407063	0.62	0.58	0.588	506	1.42688	0.0446483
	ComplementFactorH_Human_NbRBD11	128.6	12.0189	71.8878	0.332012	0.572	0.402	0.436	67	6.71642	67.0251	0.142546	0.62	0.61	0.612	442	1.45475	0.0837273
	ComplementFactorH_Human_NbRBD3	81.8	14.6722	75.6147	0.31109	0.57	0.354	0.3972	112	3.73214	85.6225	0.572874	0.79	0.81	0.806	297	1.3771	0.138381
	ComplementFactorH_Human_NbRBD6	130	22.357	67.9045	0.296826	0.454	0.11	0.1788	152	22.0099	66.6394	0.312885	0.44	0.13	0.192	506	1.28458	0.00820386
	ComplementFactorH_Human_NbRBD7	220.2	21.4808	66.8622	0.400099	0.464	0.126	0.1936	134	19.6231	65.0883	0.252426	0.46	0.19	0.244	912	1.20724	0.0114751
	ComplementFactorH_Human_NbRBD8	104	19.6045	68.8157	0.257491	0.472	0.132	0.2	126	18.5119	67.5123	0.280852	0.46	0.16	0.22	281	1.85053	0.0160888
	ComplementFactorH_Human_NbRBD9	152	21.7687	65.8942	0.289413	0.474	0.138	0.2052	230	21.5826	63.4521	0.354119	0.5	0.17	0.236	529	1.43667	0.0099759
	ComplementFactorH_Human_NbRh057	86.6	21.776	66.9825	0.186251	0.464	0.114	0.184	91	21.4231	70.506	0.249752	0.49	0.14	0.21	379	1.14248	0.0109712
	ComplementFactorH_Human_NbS1R01	128.8	17.0986	74.4756	0.409638	0.524	0.24	0.2968	98	6.95408	81.5811	0.470604	0.61	0.59	0.594	330	1.95152	0.0699899
	ComplementFactorH_Human_NbS2A04	142.8	20.7833	67.8465	0.280842	0.468	0.152	0.2152	142	17.6338	69.3038	0.347623	0.48	0.22	0.272	534	1.33708	0.0162211
	ComplementFactorH_Human_NbSOS3	143.8	20.9035	68.1111	0.309274	0.466	0.122	0.1908	68	18.9706	65.6826	0.13204	0.48	0.17	0.232	658	1.09271	0.0137596
	ComplementFactorH_Human_NbSyt1	209.2	19.3752	68.9007	0.433836	0.482	0.146	0.2132	132	16.2311	69.0165	0.321628	0.5	0.23	0.284	828	1.26329	0.0218326
	ComplementFactorH_Human_NbVHH15	129.8	22.5877	72.8649	0.368823	0.466	0.104	0.1764	140	21.2643	76.3267	0.482497	0.47	0.11	0.182	483	1.34369	0.011609
	ComplementFactorH_Human_NbVHHP1dash40	169	21.9301	67.9269	0.305176	0.468	0.114	0.1848	65	21.2462	65.5233	0.124386	0.47	0.13	0.198	750	1.12667	0.0100173
	CSS_Pfalciparum_Nb00002	153	23.554	50.7533	0.0920217	0.402	0.124	0.1796	148	23.7669	45.6177	0.0599884	0.41	0.13	0.186	555	1.37838	0.00247682
	CSS_Pfalciparum_Nb00004	260	23.5874	60.1751	0.337491	0.424	0.13	0.1888	321	22.7897	67.45	0.526052	0.42	0.15	0.204	1019	1.27576	0.00524418
	CSS_Pfalciparum_Nb00007	108.8	23.5228	53.7086	0.0926295	0.416	0.122	0.1808	118	22.5551	53.911	0.0950708	0.41	0.13	0.186	389	1.39846	0.00370607
	CSS_Pfalciparum_Nb00009	274.2	23.5344	56.1624	0.259225	0.41	0.12	0.178	302	21.7119	58.2446	0.304293	0.4	0.14	0.192	1030	1.33107	0.00438879
	CSS_Pfalciparum_Nb000D7	136	23.5359	44.7615	0.0534595	0.396	0.116	0.172	136	23.5037	45.2526	0.0552167	0.41	0.12	0.178	462	1.47186	0.00220983
	CSS_Pfalciparum_Nb000F5	143.6	22.3549	51.9462	0.105224	0.424	0.148	0.2032	110	19.6091	62.6884	0.175353	0.52	0.21	0.272	515	1.39417	0.00812409
	CSS_Pfalciparum_Nb001A2	218.2	23.4434	61.4932	0.331817	0.406	0.124	0.1804	91	20.8297	47.8418	0.0503606	0.41	0.13	0.186	772	1.41321	0.00440673
	CSS_Pfalciparum_Nb00282	155.6	23.1704	54.0732	0.145423	0.406	0.132	0.1868	196	24.3189	59.9395	0.243832	0.44	0.13	0.192	635	1.2252	0.00366192
	CSS_Pfalciparum_Nb002B4	212.6	21.3031	59.5384	0.261006	0.396	0.142	0.1928	181	19.2459	62.0389	0.265924	0.42	0.15	0.204	457	2.32604	0.00796086
	CSS_Pfalciparum_Nb00327	209	21.828	63.4985	0.319718	0.414	0.158	0.2092	180	17.475	66.0652	0.346065	0.43	0.24	0.278	517	2.02128	0.0104929
	CSS_Pfalciparum_Nb003E11	128.6	23.2838	46.6773	0.0600355	0.406	0.122	0.1788	122	23.7418	45.736	0.0532021	0.43	0.13	0.19	435	1.47816	0.00250664
	CSS_Pfalciparum_Nb00AH3	113.8	23.1715	45.3352	0.0625296	0.41	0.132	0.1876	145	20.6138	56.0624	0.136133	0.47	0.16	0.222	485	1.1732	0.00464142
	CSS_Pfalciparum_Nb00F10	125.8	22.5512	48.5393	0.0648353	0.396	0.132	0.1848	129	22.7403	48.9956	0.0700262	0.41	0.13	0.186	372	1.69086	0.00317456
	CSS_Pfalciparum_Nb04132	172	23.9578	55.6944	0.201912	0.408	0.134	0.1888	295	23.2085	62.059	0.386245	0.39	0.15	0.198	595	1.44538	0.00363121
	CSS_Pfalciparum_Nb08193	171.4	23.3186	57.3008	0.210987	0.42	0.128	0.1864	278	22.7302	64.8032	0.433912	0.44	0.14	0.2	602	1.42359	0.00517689
	CSS_Pfalciparum_Nb08194	255.4	21.5574	61.9487	0.337956	0.412	0.164	0.2136	220	20.5636	64.019	0.355083	0.44	0.19	0.24	708	1.80367	0.00813163
	CSS_Pfalciparum_Nb08208	177.8	23.6876	49.9762	0.122586	0.402	0.124	0.1796	136	22.6103	51.593	0.0894534	0.41	0.13	0.186	743	1.1965	0.0031065
	CSS_Pfalciparum_Nb4dash80	104.4	22.3711	50.5298	0.0711931	0.418	0.138	0.194	98	21.2449	51.2802	0.0668569	0.41	0.15	0.202	401	1.30175	0.00434035
	CSS_Pfalciparum_NbAntiCFH	130	23.2991	48.8365	0.0819892	0.41	0.128	0.1844	139	23.3309	56.6785	0.137638	0.49	0.13	0.202	423	1.53664	0.00392485
	CSS_Pfalciparum_NbantiCMY2	174	23.1316	54.4937	0.143797	0.396	0.126	0.18	176	21.4943	55.5976	0.15625	0.41	0.13	0.186	664	1.31024	0.00431304
	CSS_Pfalciparum_NbBLM01	116.4	22.3703	46.8891	0.0577244	0.412	0.124	0.1816	123	23.2236	43.5376	0.0462385	0.41	0.13	0.186	377	1.54377	0.0027358
	CSS_Pfalciparum_NbBLM02	230.4	22.7347	57.2276	0.248025	0.402	0.126	0.1812	308	22.7792	61.8018	0.391158	0.41	0.13	0.186	950	1.21263	0.00467667
	CSS_Pfalciparum_NbCB11	98.4	23.1705	49.0316	0.0547681	0.392	0.126	0.1792	129	21.9806	46.1573	0.0568481	0.39	0.13	0.182	397	1.23929	0.00287678
	CSS_Pfalciparum_NbF0003	114	23.4431	55.3556	0.0945686	0.424	0.128	0.1872	118	23.3941	56.51	0.116584	0.48	0.13	0.2	409	1.39364	0.0043837
	CSS_Pfalciparum_NbG0001	185	22.8674	59.3867	0.226575	0.408	0.142	0.1952	478	23.1778	68.5712	0.622218	0.42	0.16	0.212	793	1.16646	0.0052709
	CSS_Pfalciparum_NbG1001	156.6	23.5196	52.0008	0.151891	0.412	0.124	0.1816	310	23.1129	67.8921	0.526682	0.51	0.12	0.198	682	1.14809	0.00523113
	CSS_Pfalciparum_NbGamma6	119.6	23.6807	46.3108	0.0603924	0.406	0.124	0.1804	69	23.1957	44.2915	0.0354575	0.4	0.13	0.184	397	1.5063	0.002281
	CSS_Pfalciparum_NbIL2Rb	187.2	23.6774	57.7873	0.233378	0.4	0.126	0.1808	196	20.9005	62.9631	0.30322	0.4	0.15	0.2	763	1.22674	0.00505796
	CSS_Pfalciparum_NbLaM2	86.2	23.2721	49.222	0.0538411	0.402	0.14	0.1924	83	21.5843	46.8375	0.0447203	0.39	0.15	0.198	307	1.40391	0.00309017
	CSS_Pfalciparum_NbLaM4	127.6	21.6984	58.592	0.20259	0.412	0.15	0.2024	223	19.9036	66.4939	0.413197	0.41	0.19	0.234	473	1.34884	0.00777387
	CSS_Pfalciparum_NbLaM6	191.6	22.3125	57.4961	0.221477	0.412	0.132	0.188	310	21.6968	63.0936	0.422884	0.42	0.14	0.196	680	1.40882	0.00590807
	CSS_Pfalciparum_NbMsbA1	286	23.6109	64.1155	0.408189	0.432	0.122	0.184	240	23.7292	65.7292	0.416007	0.47	0.13	0.198	1026	1.39376	0.00554128
	CSS_Pfalciparum_NbRBD1	220.8	23.5359	58.5144	0.263128	0.408	0.126	0.1824	294	22.3435	67.7464	0.511262	0.42	0.16	0.212	961	1.1488	0.00520661
	CSS_Pfalciparum_NbRBD10	193.8	22.1559	59.6239	0.243316	0.43	0.14	0.198	138	18.6667	63.5519	0.232651	0.42	0.18	0.228	719	1.34771	0.00852118
	CSS_Pfalciparum_NbRBD11	137.6	23.4089	55.7303	0.14976	0.412	0.134	0.1896	203	23.0616	60.033	0.253056	0.39	0.15	0.198	528	1.30303	0.00386476
	CSS_Pfalciparum_NbRBD3	114.6	23.1124	58.8748	0.164403	0.428	0.128	0.188	69	22.587	67.7749	0.154991	0.53	0.13	0.21	419	1.36754	0.0071066
	CSS_Pfalciparum_NbRBD6	90.2	23.1174	49.6497	0.0604415	0.396	0.128	0.1816	108	23.7778	46.9707	0.0533584	0.37	0.14	0.186	397	1.13602	0.00233277
	CSS_Pfalciparum_NbRBD7	285	23.8203	50.5905	0.177749	0.402	0.112	0.17	895	26.0128	61.6988	0.613627	0.42	0.11	0.172	1196	1.19147	0.0023784
	CSS_Pfalciparum_NbRBD8	151.8	23.3148	52.2834	0.146912	0.396	0.124	0.1784	237	22.7342	59.5768	0.278065	0.4	0.13	0.184	577	1.31542	0.00372229
	CSS_Pfalciparum_NbRBD9	203.2	24.2855	51.4855	0.155462	0.408	0.128	0.184	304	23.8438	59.0879	0.32487	0.39	0.14	0.19	859	1.18277	0.00283396
	CSS_Pfalciparum_NbRh057	121.8	24.5307	53.4427	0.124787	0.42	0.126	0.1848	124	25.5806	57.0657	0.127608	0.38	0.19	0.228	547	1.11335	0.00215053
	CSS_Pfalciparum_NbS1R01	170.2	21.6106	53.0132	0.14201	0.424	0.168	0.2192	119	16.7521	56.5655	0.11802	0.49	0.36	0.386	709	1.20028	0.0093984
	CSS_Pfalciparum_NbS2A04	99.6	23.0529	51.6713	0.118765	0.42	0.13	0.188	243	21.9033	65.0384	0.40392	0.44	0.17	0.224	444	1.12162	0.00527596
	CSS_Pfalciparum_NbSOS3	144.8	23.0925	50.6457	0.126471	0.406	0.14	0.1932	315	20.1238	60.2936	0.361392	0.4	0.19	0.232	637	1.13658	0.00495156
	CSS_Pfalciparum_NbSyt1	258.6	20.8294	62.6922	0.364717	0.424	0.16	0.2128	233	19.9721	63.9461	0.368447	0.46	0.18	0.236	487	2.65503	0.00997651
	CSS_Pfalciparum_NbVHH15	96.6	22.9902	51.143	0.0672319	0.426	0.124	0.1844	59	22.5424	56.2234	0.0611574	0.47	0.12	0.19	341	1.41642	0.00460645
	CSS_Pfalciparum_NbVHHP1dash40	157	22.3057	53.5689	0.153044	0.454	0.122	0.1884	147	21.8197	59.4731	0.18136	0.51	0.12	0.198	553	1.41953	0.00686285
	Fascin1_Human_Nb00002	155.8	23.8441	68.8232	0.346586	0.682	0.162	0.266	174	22.3563	68.8247	0.394996	0.68	0.19	0.288	574	1.35714	0.0161835
	Fascin1_Human_Nb00004	150.4	25.3958	70.1644	0.37733	0.688	0.15	0.2576	119	24.4874	73.3885	0.377272	0.71	0.15	0.262	513	1.46589	0.0115148
	Fascin1_Human_Nb00007	229.2	25.9876	69.7403	0.464888	0.684	0.146	0.2536	242	24.8533	74.0742	0.580307	0.69	0.15	0.258	1044	1.0977	0.00961192
	Fascin1_Human_Nb00009	219.4	25.6551	69.9494	0.459301	0.676	0.146	0.252	318	25.9638	70.5979	0.580873	0.66	0.15	0.252	823	1.33293	0.00770793
	Fascin1_Human_Nb000D2	217	21.1917	70.8678	0.448022	0.716	0.27	0.3592	182	5.62363	80.5784	0.613566	0.85	0.74	0.762	978	1.10941	0.0951013
	Fascin1_Human_Nb000D7	179.6	23.8872	71.4064	0.440785	0.696	0.154	0.2624	135	21.637	70.1487	0.350223	0.72	0.18	0.288	652	1.3773	0.0198001
	Fascin1_Human_Nb000F5	282	25.4408	69.8649	0.517796	0.67	0.16	0.262	182	24.6126	68.8689	0.408531	0.69	0.17	0.274	963	1.46417	0.00993644
	Fascin1_Human_Nb000H2	194.8	24.3004	65.5883	0.319824	0.68	0.154	0.2592	107	23.5047	67.2945	0.237178	0.7	0.16	0.268	838	1.16229	0.0128017
	Fascin1_Human_Nb001A2	196.6	25.282	73.862	0.463048	0.678	0.15	0.2556	114	23.0263	74.3758	0.38351	0.7	0.16	0.268	795	1.23648	0.0145936
	Fascin1_Human_Nb00282	175.4	24.9007	71.713	0.454663	0.678	0.156	0.2604	155	23.3935	72.1134	0.429952	0.7	0.16	0.268	508	1.72638	0.0139355
	Fascin1_Human_Nb002B4	237.6	22.3551	70.1415	0.480333	0.684	0.224	0.316	175	12.8343	74.0978	0.502865	0.78	0.52	0.572	1037	1.14561	0.048883
	Fascin1_Human_Nb00327	182.8	25.5852	73.9995	0.472754	0.676	0.146	0.252	116	24.4914	71.8527	0.339937	0.7	0.15	0.26	656	1.39329	0.0111688
	Fascin1_Human_Nb00AH3	255.8	25.7521	72.079	0.532612	0.668	0.156	0.2584	156	24.8205	71.6004	0.421397	0.69	0.16	0.266	1110	1.15225	0.0098076
	Fascin1_Human_Nb00F10	248.4	25.0645	70.4906	0.498076	0.676	0.156	0.26	218	23.9495	69.8034	0.477501	0.68	0.17	0.272	746	1.66488	0.0117013
	Fascin1_Human_Nb04132	263.4	25.014	68.8246	0.467106	0.674	0.156	0.2596	249	24.2892	68.6997	0.489478	0.66	0.16	0.26	1014	1.29882	0.0104858
	Fascin1_Human_Nb08193	173.6	25.177	73.9669	0.474992	0.692	0.154	0.2616	273	24.9048	78.6839	0.658095	0.71	0.16	0.27	731	1.18741	0.012763
	Fascin1_Human_Nb08194	191.4	25.7488	73.6501	0.480544	0.676	0.156	0.26	152	23.9013	73.1267	0.444619	0.7	0.16	0.268	645	1.48372	0.011908
	Fascin1_Human_Nb08208	187	25.562	73.6199	0.458942	0.678	0.154	0.2588	173	24.8873	74.9606	0.515682	0.67	0.16	0.262	758	1.23351	0.0105607
	Fascin1_Human_Nb4dash80	243.8	25.1396	67.2046	0.430538	0.67	0.156	0.2588	240	24.7146	67.6993	0.458973	0.67	0.16	0.262	848	1.4375	0.00942248
	Fascin1_Human_NbAntiCFH	269.2	25.4381	68.5119	0.484786	0.666	0.152	0.2548	264	24.3864	69.1871	0.513886	0.66	0.17	0.268	1228	1.09609	0.00960664
	Fascin1_Human_NbantiCMY2	200.4	24.3293	69.0799	0.437121	0.682	0.158	0.2628	203	24.3177	70.1329	0.465157	0.69	0.17	0.274	768	1.30469	0.0124735
	Fascin1_Human_NbBLM01	112.2	23.4647	66.1025	0.226184	0.7	0.178	0.2824	114	19.5132	66.871	0.245051	0.74	0.25	0.348	420	1.33571	0.023029
	Fascin1_Human_NbBLM02	245	24.7852	73.5086	0.549369	0.684	0.16	0.2648	142	22.9014	74.6867	0.455456	0.71	0.18	0.286	878	1.39522	0.0163002
	Fascin1_Human_NbCB11	251.8	25.4449	70.5815	0.495992	0.682	0.152	0.258	211	25.5308	70.3296	0.479538	0.68	0.16	0.264	937	1.34365	0.00895485
	Fascin1_Human_NbF0003	179.8	25.835	72.988	0.442257	0.682	0.152	0.258	90	24.8556	72.8249	0.285367	0.7	0.15	0.26	821	1.09501	0.0102655
	Fascin1_Human_NbG0001	141.2	24.389	72.6114	0.407218	0.688	0.166	0.2704	102	24.2206	70.8502	0.285298	0.7	0.17	0.276	443	1.59368	0.013622
	Fascin1_Human_NbG1001	273.4	25.8627	70.318	0.470023	0.668	0.146	0.2504	86	25.3314	68.8357	0.211106	0.69	0.15	0.258	1185	1.15359	0.00836326
	Fascin1_Human_NbGamma6	149.4	21.8365	67.2017	0.31046	0.694	0.222	0.3164	116	14.3922	68.917	0.285005	0.75	0.41	0.478	369	2.02439	0.0411493
	Fascin1_Human_NbIL2Rb	174.2	25.1333	70.8664	0.417541	0.674	0.146	0.2516	185	24.7865	70.6984	0.451289	0.68	0.15	0.256	734	1.18665	0.0104955
	Fascin1_Human_NbLaM2	136	24.989	70.1015	0.342815	0.678	0.162	0.2652	112	24.8125	63.8032	0.193847	0.67	0.17	0.27	592	1.14865	0.00945374
	Fascin1_Human_NbLaM4	235.2	25.5437	73.6601	0.534443	0.68	0.148	0.2544	150	23.7233	68.6913	0.350582	0.7	0.15	0.26	865	1.35954	0.0119021
	Fascin1_Human_NbLaM6	229.8	22.1687	71.7452	0.458423	0.698	0.254	0.3428	129	9.62403	74.9669	0.43246	0.77	0.66	0.682	1074	1.06983	0.0607921
	Fascin1_Human_NbMsbA1	135	25.1886	72.1814	0.368405	0.692	0.148	0.2568	96	24.5	72.7011	0.301295	0.72	0.15	0.264	533	1.26642	0.0123382
	Fascin1_Human_NbRBD1	363.4	24.4304	72.4075	0.507128	0.68	0.162	0.2656	159	24.2799	73.5466	0.465814	0.7	0.17	0.276	1583	1.14782	0.0137494
	Fascin1_Human_NbRBD10	276.2	24.8162	68.0832	0.497866	0.668	0.148	0.252	289	23.4602	67.2488	0.496902	0.66	0.15	0.252	981	1.40775	0.0115099
	Fascin1_Human_NbRBD11	187.4	25.3003	70.503	0.433179	0.674	0.154	0.258	153	24.415	72.436	0.4327	0.68	0.17	0.272	624	1.5016	0.0109846
	Fascin1_Human_NbRBD3	155.4	23.0011	71.772	0.362229	0.684	0.198	0.2952	105	18.1571	67.4836	0.235835	0.68	0.35	0.416	668	1.16317	0.0265764
	Fascin1_Human_NbRBD6	134	24.2291	64.5534	0.239468	0.674	0.156	0.2596	129	23.031	61.4666	0.186909	0.68	0.16	0.264	518	1.29344	0.0118297
	Fascin1_Human_NbRBD7	284.6	24.0769	72.0737	0.564077	0.672	0.15	0.2544	193	23.7358	75.07	0.545319	0.69	0.15	0.258	1021	1.39373	0.0153041
	Fascin1_Human_NbRBD8	266.6	24.6896	74.5591	0.510361	0.688	0.154	0.2608	114	23.6184	75.0113	0.395804	0.71	0.16	0.27	1081	1.23312	0.0155594
	Fascin1_Human_NbRBD9	268.8	24.9868	70.55	0.513291	0.678	0.148	0.254	168	23.5298	69.8264	0.406066	0.7	0.16	0.268	1038	1.2948	0.0128941
	Fascin1_Human_NbRh057	364.2	24.3617	69.9381	0.528555	0.67	0.154	0.2572	204	22.2696	66.6664	0.392829	0.69	0.18	0.282	1471	1.23793	0.0149771
	Fascin1_Human_NbS1R01	178.8	25.0856	72.97	0.474486	0.676	0.154	0.2584	130	24.6769	71.3078	0.36241	0.68	0.16	0.264	747	1.19679	0.0111845
	Fascin1_Human_NbS2A04	166.8	25.2136	72.4853	0.449869	0.686	0.15	0.2572	172	23.8314	72.773	0.472716	0.7	0.15	0.26	775	1.07613	0.013006
	Fascin1_Human_NbSOS3	110.8	18.0105	68.7243	0.2924	0.728	0.35	0.4256	115	5.66087	79.9315	0.490303	0.83	0.71	0.734	428	1.29439	0.118027
	Fascin1_Human_NbSyt1	268.4	25.8759	76.6259	0.571537	0.682	0.152	0.258	169	26.071	74.6559	0.50387	0.7	0.15	0.26	1232	1.08929	0.00903755
	Fascin1_Human_NbVHH15	400.8	26.1344	70.4857	0.499048	0.682	0.146	0.2532	106	25.967	67.3583	0.236025	0.7	0.15	0.26	1910	1.04921	0.00730193
	Fascin1_Human_NbVHHP1dash40	212.8	24.6777	71.0891	0.483305	0.674	0.152	0.2564	161	22.646	66.4864	0.32502	0.69	0.17	0.274	816	1.30392	0.0140394
	FnIII_Mouse_Nb00002	182	21.2794	66.1208	0.341659	0.576	0.14	0.2272	173	20.7486	62.5369	0.265049	0.58	0.15	0.236	828	1.09903	0.0157854
	FnIII_Mouse_Nb00004	232.8	21.9225	66.94	0.427769	0.594	0.138	0.2292	245	22.0837	64.4072	0.391935	0.59	0.15	0.238	714	1.63025	0.0142389
	FnIII_Mouse_Nb00007	88.2	10.2075	78.4292	0.352758	0.732	0.542	0.58	67	2.52239	86.1241	0.423629	0.84	0.81	0.816	260	1.69615	0.259415
	FnIII_Mouse_Nb00009	245.6	21.6708	67.0764	0.424623	0.58	0.138	0.2264	132	20.2803	67.1015	0.285157	0.6	0.14	0.232	776	1.58247	0.0179627
	FnIII_Mouse_Nb000D2	165	20.9166	65.8903	0.314035	0.586	0.182	0.2628	117	14.3718	66.4928	0.244826	0.63	0.37	0.422	544	1.51654	0.0302077
	FnIII_Mouse_Nb000D7	173.8	20.9623	63.5686	0.284101	0.584	0.138	0.2272	178	20.4607	63.2054	0.284675	0.58	0.15	0.236	557	1.56014	0.0164418
	FnIII_Mouse_Nb000F5	191.8	21.424	67.7037	0.390924	0.58	0.154	0.2392	238	19.7752	67.881	0.460637	0.59	0.16	0.246	697	1.3759	0.0192909
	FnIII_Mouse_Nb000H2	257.4	21.4484	64.7395	0.407211	0.59	0.13	0.222	249	20.3373	63.4731	0.375136	0.59	0.14	0.23	934	1.37794	0.0166828
	FnIII_Mouse_Nb001A2	185.8	21.6652	70.674	0.449443	0.582	0.132	0.222	165	20.3788	72.6572	0.458771	0.58	0.14	0.228	717	1.29568	0.0197186
	FnIII_Mouse_Nb00282	182.2	20.8013	66.2848	0.351525	0.588	0.144	0.2328	150	19.19	68.5892	0.348506	0.6	0.16	0.248	619	1.47173	0.0218808
	FnIII_Mouse_Nb002B4	187.8	20.0057	65.3429	0.345441	0.58	0.146	0.2328	205	19.1854	68.4916	0.433486	0.58	0.17	0.252	634	1.48107	0.0220384
	FnIII_Mouse_Nb00327	148.8	20.8086	68.6734	0.339998	0.588	0.136	0.2264	174	20.5259	67.9988	0.377587	0.59	0.15	0.238	564	1.31915	0.0197359
	FnIII_Mouse_Nb003E11	177.4	20.5675	67.7104	0.372591	0.584	0.134	0.224	150	19.64	66.8367	0.313302	0.59	0.15	0.238	708	1.25282	0.0209474
	FnIII_Mouse_Nb00AH3	227	21.6787	63.4103	0.348113	0.57	0.14	0.226	211	21.1517	65.8689	0.384582	0.58	0.15	0.236	614	1.84853	0.0146211
	FnIII_Mouse_Nb00F10	219	21.3416	68.6007	0.408283	0.58	0.144	0.2312	121	18.5455	69.1229	0.299996	0.6	0.15	0.24	952	1.15021	0.0224983
	FnIII_Mouse_Nb04132	193.4	23.5953	70.1222	0.437373	0.578	0.138	0.226	249	24.257	71.8106	0.54899	0.58	0.15	0.236	865	1.11792	0.0102323
	FnIII_Mouse_Nb08193	215.8	22.746	68.1631	0.432086	0.586	0.134	0.2244	272	22.954	73.9875	0.602295	0.59	0.14	0.23	718	1.50279	0.013699
	FnIII_Mouse_Nb08194	181.8	22.0411	67.6552	0.381008	0.586	0.148	0.2356	174	22.158	68.9606	0.397855	0.59	0.15	0.238	592	1.53547	0.014902
	FnIII_Mouse_Nb08208	185.6	22.5887	67.7914	0.381788	0.58	0.132	0.2216	121	20.6033	71.0698	0.337023	0.59	0.16	0.246	624	1.48718	0.0167015
	FnIII_Mouse_NbAntiCFH	201.4	21.3356	65.6109	0.364008	0.572	0.142	0.228	194	19.7912	65.0182	0.34377	0.58	0.16	0.244	743	1.35532	0.0174851
	FnIII_Mouse_NbantiCMY2	186.6	21.2473	68.3432	0.401516	0.584	0.142	0.2304	167	20.7216	72.1144	0.451329	0.59	0.16	0.246	585	1.59487	0.0195123
	FnIII_Mouse_NbBLM01	145.2	21.2117	64.0562	0.247844	0.594	0.136	0.2276	241	20.8195	61.6034	0.325171	0.6	0.15	0.24	572	1.26923	0.0160704
	FnIII_Mouse_NbBLM02	214.4	21.6924	67.0863	0.413601	0.588	0.15	0.2376	211	21.3318	64.4083	0.352683	0.59	0.16	0.246	742	1.44474	0.0155813
	FnIII_Mouse_NbCB11	213.6	22.4531	67.3208	0.390078	0.586	0.132	0.2228	309	23.1974	67.8677	0.525452	0.59	0.14	0.23	650	1.64308	0.0124597
	FnIII_Mouse_NbF0003	182.4	21.4415	70.0739	0.425902	0.586	0.144	0.2324	177	21.2006	66.6906	0.354701	0.59	0.16	0.246	717	1.27197	0.0174304
	FnIII_Mouse_NbG0001	114.2	21.3741	68.1299	0.266371	0.596	0.152	0.2408	125	19.192	68.0551	0.288777	0.6	0.18	0.264	483	1.18219	0.0214317
	FnIII_Mouse_NbG1001	170	22.4234	65.6884	0.328254	0.576	0.142	0.2288	205	22.8951	71.3663	0.492575	0.58	0.17	0.252	722	1.17729	0.0128308
	FnIII_Mouse_NbGamma6	125	19.6339	61.2446	0.179818	0.582	0.16	0.2444	131	17.771	65.7959	0.259555	0.61	0.21	0.29	445	1.40449	0.0240364
	FnIII_Mouse_NbIL2Rb	186.8	21.0374	66.6317	0.362986	0.58	0.146	0.2328	141	17.078	66.6417	0.293396	0.61	0.18	0.266	725	1.28828	0.0244952
	FnIII_Mouse_NbLaM2	125.6	18.6247	65.6813	0.252968	0.606	0.222	0.2988	54	6.25	63.0383	0.086597	0.73	0.53	0.57	475	1.32211	0.0608142
	FnIII_Mouse_NbLaM4	162.8	21.6928	65.874	0.314297	0.578	0.134	0.2228	140	20.65	67.9258	0.316351	0.59	0.14	0.23	708	1.14972	0.0168983
	FnIII_Mouse_NbLaM6	122.6	20.2728	66.1806	0.253922	0.588	0.144	0.2328	113	18.3319	69.0885	0.281229	0.61	0.16	0.25	445	1.37753	0.0250545
	FnIII_Mouse_NbMsbA1	183.6	21.3958	68.5159	0.392253	0.598	0.126	0.2204	254	22.4528	67.2032	0.463209	0.6	0.13	0.224	535	1.71589	0.0157767
	FnIII_Mouse_NbRBD1	159.8	22.7477	71.8932	0.41324	0.586	0.134	0.2244	218	22.0275	77.316	0.606195	0.59	0.15	0.238	676	1.18195	0.0166859
	FnIII_Mouse_NbRBD10	207.4	22.2805	66.5267	0.376314	0.576	0.142	0.2288	311	20.9437	67.8595	0.52679	0.58	0.16	0.244	867	1.19608	0.01531
	FnIII_Mouse_NbRBD11	229.2	21.8573	69.5158	0.475147	0.594	0.15	0.2388	206	21.5073	69.239	0.450604	0.6	0.17	0.256	763	1.50197	0.0172431
	FnIII_Mouse_NbRBD3	76.2	11.6888	73.8685	0.25664	0.67	0.406	0.4588	80	11.35	73.0316	0.256868	0.69	0.45	0.498	101	3.77228	0.10125
	FnIII_Mouse_NbRBD6	258.2	21.772	67.3037	0.45654	0.578	0.14	0.2276	224	21.6652	65.4112	0.390554	0.58	0.15	0.236	893	1.44569	0.0147324
	FnIII_Mouse_NbRBD7	151.2	18.903	68.4542	0.341879	0.588	0.126	0.2184	177	17.6271	66.3026	0.346546	0.59	0.14	0.23	652	1.15951	0.0283398
	FnIII_Mouse_NbRBD8	156.6	22.3838	69.87	0.379519	0.584	0.138	0.2272	143	21.3706	70.5812	0.375437	0.58	0.15	0.236	559	1.40072	0.016109
	FnIII_Mouse_NbRBD9	247.4	22.1275	66.714	0.396934	0.58	0.142	0.2296	525	22.3048	72.474	0.676954	0.59	0.16	0.246	1044	1.18487	0.0149173
	FnIII_Mouse_NbRh057	151.8	20.0484	67.0819	0.317839	0.598	0.172	0.2572	115	18.0391	64.9654	0.216391	0.61	0.22	0.298	493	1.53955	0.0253012
	FnIII_Mouse_NbS1R01	165.4	22.5327	69.6071	0.391087	0.59	0.132	0.2236	163	21.3865	67.0349	0.339536	0.59	0.15	0.238	689	1.20029	0.0153915
	FnIII_Mouse_NbS2A04	140.4	19.8483	73.9596	0.390001	0.612	0.214	0.2936	62	7.46774	78.7911	0.275856	0.71	0.5	0.542	510	1.37647	0.0725927
	FnIII_Mouse_NbSOS3	189.6	20.8747	66.5484	0.359014	0.594	0.172	0.2564	177	17.5621	73.415	0.49303	0.65	0.34	0.402	750	1.264	0.028873
	FnIII_Mouse_NbSyt1	159.4	22.2307	67.1817	0.335939	0.588	0.148	0.236	173	19.8873	70.3654	0.425594	0.61	0.17	0.258	574	1.3885	0.0189941
	FnIII_Mouse_NbVHH15	207	20.8849	64.5632	0.348645	0.588	0.15	0.2376	164	17.9939	67.2542	0.345717	0.61	0.2	0.282	621	1.66667	0.0230915
	FnIII_Mouse_NbVHHP1dash40	173.2	19.7182	66.9653	0.351064	0.584	0.142	0.2304	136	18.0846	66.7375	0.285976	0.59	0.16	0.246	577	1.50087	0.0251161
	Fragilysin_Bfragilis_Nb00002	230.6	24.4226	65.7829	0.390415	0.662	0.14	0.2444	333	25.476	65.3465	0.49131	0.66	0.15	0.252	1002	1.1507	0.00856541
	Fragilysin_Bfragilis_Nb00004	240.8	22.9435	67.2412	0.442278	0.682	0.162	0.266	220	19.9955	66.0515	0.399834	0.7	0.2	0.3	977	1.23234	0.0217732
	Fragilysin_Bfragilis_Nb00007	208.4	24.001	68.3031	0.417952	0.676	0.148	0.2536	138	22.2029	69.4884	0.343286	0.68	0.16	0.264	800	1.3025	0.0160117
	Fragilysin_Bfragilis_Nb00009	207	20.7554	65.8965	0.377813	0.686	0.186	0.286	170	18.0471	63.8771	0.286746	0.7	0.24	0.332	542	1.90959	0.0302088
	Fragilysin_Bfragilis_Nb000D2	319.2	24.6732	65.8953	0.480296	0.666	0.15	0.2532	317	23.6593	65.0128	0.471965	0.67	0.16	0.262	1295	1.23243	0.0108576
	Fragilysin_Bfragilis_Nb000D7	115	18.3977	65.5045	0.222518	0.696	0.226	0.32	111	13.9414	64.4723	0.201715	0.71	0.3	0.382	327	1.75841	0.0492277
	Fragilysin_Bfragilis_Nb000F5	198.2	21.7631	62.752	0.293347	0.68	0.198	0.2944	126	16.373	64.6811	0.231561	0.71	0.31	0.39	695	1.4259	0.029853
	Fragilysin_Bfragilis_Nb000H2	186.6	22.1786	66.7264	0.369692	0.68	0.156	0.2608	200	20.525	65.8819	0.37045	0.69	0.17	0.274	575	1.62261	0.0219833
	Fragilysin_Bfragilis_Nb001A2	148.8	20.1751	69.2268	0.359024	0.684	0.19	0.2888	153	18.7026	68.9632	0.361683	0.7	0.23	0.324	339	2.19469	0.0342451
	Fragilysin_Bfragilis_Nb002B4	174	19.5471	63.5904	0.286463	0.68	0.19	0.288	139	14.9964	62.7709	0.221256	0.71	0.29	0.374	485	1.79381	0.039084
	Fragilysin_Bfragilis_Nb003E11	176.8	21.0844	67.0022	0.360153	0.678	0.182	0.2812	187	17.9305	64.775	0.329022	0.7	0.24	0.332	512	1.72656	0.0301171
	Fragilysin_Bfragilis_Nb00AH3	177.4	20.8358	65.727	0.333856	0.682	0.196	0.2932	147	19.3061	67.293	0.316969	0.7	0.24	0.332	454	1.95374	0.0284483
	Fragilysin_Bfragilis_Nb00F10	176.8	21.0844	67.0022	0.360153	0.678	0.182	0.2812	187	17.9305	64.775	0.329022	0.7	0.24	0.332	512	1.72656	0.0301171
	Fragilysin_Bfragilis_Nb04132	246	24.094	64.2682	0.385236	0.668	0.16	0.2616	150	22.7833	59.4327	0.184232	0.67	0.17	0.27	1113	1.10512	0.0116418
	Fragilysin_Bfragilis_Nb08193	112.6	17.6847	69.3323	0.293263	0.71	0.278	0.3644	141	11.7695	75.64	0.471667	0.75	0.45	0.51	317	1.77603	0.0778527
	Fragilysin_Bfragilis_Nb08194	192	19.8023	68.5749	0.38237	0.694	0.228	0.3212	49	6.38776	67.3022	0.102752	0.76	0.49	0.544	698	1.37536	0.0731735
	Fragilysin_Bfragilis_Nb08208	181.2	23.9037	65.1767	0.324033	0.668	0.15	0.2536	153	22.1438	62.5396	0.237683	0.67	0.16	0.262	775	1.16903	0.0136404
	Fragilysin_Bfragilis_Nb4dash80	201	23.503	62.4513	0.297458	0.666	0.156	0.258	189	23.2884	61.6188	0.267699	0.67	0.16	0.262	705	1.42553	0.0118868
	Fragilysin_Bfragilis_NbAntiCFH	234.2	21.3489	65.2342	0.341487	0.672	0.202	0.296	134	16.2612	66.3287	0.274678	0.71	0.32	0.398	979	1.19612	0.0329925
	Fragilysin_Bfragilis_NbantiCMY2	267.4	23.6559	64.6642	0.413326	0.67	0.158	0.2604	197	21.1269	64.3384	0.333307	0.68	0.17	0.272	947	1.41183	0.0161678
	Fragilysin_Bfragilis_NbBLM01	197	22.1008	63.7302	0.323253	0.688	0.174	0.2768	191	21.5838	61.7562	0.272785	0.69	0.19	0.29	638	1.54389	0.0181814
	Fragilysin_Bfragilis_NbBLM02	167.4	21.3321	67.1641	0.342211	0.69	0.192	0.2916	124	17.2419	68.6562	0.297834	0.71	0.26	0.35	493	1.69777	0.0338709
	Fragilysin_Bfragilis_NbCB11	272.6	24.8901	65.8039	0.431471	0.67	0.148	0.2524	314	24.4299	62.8499	0.420497	0.68	0.16	0.264	943	1.44539	0.00938612
	Fragilysin_Bfragilis_NbF0003	203.4	23.6607	69.8115	0.438586	0.672	0.16	0.2624	170	21.6647	71.6534	0.447061	0.68	0.19	0.288	923	1.10184	0.0184992
	Fragilysin_Bfragilis_NbG0001	170.4	23.0273	68.8765	0.381519	0.676	0.168	0.2696	161	21.413	68.5984	0.368461	0.69	0.19	0.29	522	1.63218	0.0197122
	Fragilysin_Bfragilis_NbG1001	222.4	24.1332	63.2817	0.337399	0.67	0.182	0.2796	192	21.1875	62.821	0.295275	0.69	0.31	0.386	899	1.23693	0.0146676
	Fragilysin_Bfragilis_NbGamma6	130.6	19.028	64.0727	0.23391	0.682	0.192	0.29	129	16.9612	65.927	0.258194	0.7	0.26	0.348	239	2.73222	0.0376373
	Fragilysin_Bfragilis_NbIL2Rb	188.8	22.401	68.9318	0.409714	0.676	0.186	0.284	138	18.4964	68.6371	0.32641	0.72	0.34	0.416	771	1.22438	0.0283053
	Fragilysin_Bfragilis_NbLaM2	156.8	23.183	70.1713	0.393272	0.666	0.168	0.2676	133	23.2857	69.3964	0.331138	0.67	0.17	0.27	435	1.8023	0.0156306
	Fragilysin_Bfragilis_NbLaM4	225.4	22.6685	66.6615	0.409215	0.676	0.162	0.2648	200	21.1575	68.0967	0.418272	0.68	0.18	0.28	1017	1.10816	0.0199125
	Fragilysin_Bfragilis_NbLaM6	202.4	23.0115	68.4251	0.396831	0.676	0.162	0.2648	186	20.6855	67.413	0.383611	0.69	0.19	0.29	831	1.21781	0.0206366
	Fragilysin_Bfragilis_NbMsbA1	152.4	21.9175	68.5871	0.349855	0.694	0.17	0.2748	119	19.6849	69.6676	0.305657	0.7	0.21	0.308	574	1.32753	0.0273173
	Fragilysin_Bfragilis_NbRBD1	201.8	21.3725	68.7077	0.420958	0.688	0.234	0.3248	137	17.062	71.3619	0.378772	0.71	0.39	0.454	847	1.19126	0.0362149
	Fragilysin_Bfragilis_NbRBD10	195	21.924	63.2127	0.305181	0.678	0.236	0.3244	148	16.8277	64.598	0.267035	0.71	0.45	0.502	747	1.30522	0.0285915
	Fragilysin_Bfragilis_NbRBD11	151	20.7606	68.1271	0.340172	0.688	0.2	0.2976	152	17.2862	70.9957	0.401534	0.71	0.28	0.366	487	1.55031	0.0372537
	Fragilysin_Bfragilis_NbRBD3	233.2	24.3767	70.8261	0.46081	0.672	0.15	0.2544	127	24.4409	74.3056	0.414843	0.68	0.15	0.256	920	1.26739	0.0128568
	Fragilysin_Bfragilis_NbRBD6	225.4	22.6685	66.6615	0.409215	0.676	0.162	0.2648	200	21.1575	68.0967	0.418272	0.68	0.18	0.28	1017	1.10816	0.0199125
	Fragilysin_Bfragilis_NbRBD7	254.4	21.2365	68.3629	0.455304	0.678	0.166	0.2684	230	19.5	65.777	0.405712	0.68	0.21	0.304	964	1.3195	0.0264868
	Fragilysin_Bfragilis_NbRBD8	142	21.813	68.3762	0.327637	0.682	0.162	0.266	116	19.5517	66.5248	0.243355	0.69	0.19	0.29	574	1.23693	0.0257387
	Fragilysin_Bfragilis_NbRBD9	245.6	23.1843	61.1252	0.303423	0.67	0.17	0.27	164	20.6341	60.6688	0.22014	0.68	0.22	0.312	954	1.28721	0.0159583
	Fragilysin_Bfragilis_NbRh057	116.2	14.1572	68.8023	0.235601	0.734	0.36	0.4348	50	6.59	73.2952	0.154406	0.79	0.56	0.606	410	1.41707	0.128399
	Fragilysin_Bfragilis_NbS1R01	168	22.6913	68.604	0.378244	0.68	0.17	0.272	205	20.8561	70.1213	0.46757	0.68	0.21	0.304	662	1.26888	0.0217761
	Fragilysin_Bfragilis_NbS2A04	178.8	23.0045	68.9617	0.396615	0.676	0.158	0.2616	213	18.777	65.0169	0.368456	0.7	0.23	0.324	717	1.24686	0.0238791
	Fragilysin_Bfragilis_NbSOS3	160.4	22.9651	69.4852	0.38482	0.674	0.154	0.258	167	21.4222	69.9638	0.407231	0.68	0.18	0.28	321	2.49844	0.0200537
	Fragilysin_Bfragilis_NbSyt1	208.6	22.6452	67.2898	0.392709	0.678	0.168	0.27	135	20.4852	67.71	0.302477	0.69	0.18	0.282	737	1.4152	0.0216865
	Fragilysin_Bfragilis_NbVHH15	191.2	24.3324	66.4771	0.370272	0.668	0.146	0.2504	181	22.9254	62.5072	0.274964	0.68	0.16	0.264	579	1.65112	0.0122563
	Fragilysin_Bfragilis_NbVHHP1dash40	200	22.3313	68.5484	0.427663	0.672	0.148	0.2528	202	20.2673	67.1614	0.400868	0.68	0.16	0.264	491	2.03666	0.0225706
	FujianCapmidlinkDomain_Influenza_Nb00002	216.4	23.9294	63.1295	0.320416	0.492	0.126	0.1992	112	24.7143	64.65	0.206137	0.47	0.14	0.206	947	1.14256	0.00515138
	FujianCapmidlinkDomain_Influenza_Nb00004	180.6	24.1562	67.7326	0.379555	0.51	0.13	0.206	204	22.3284	70.3372	0.470662	0.48	0.15	0.216	708	1.27542	0.00827728
	FujianCapmidlinkDomain_Influenza_Nb00007	230.8	24.852	68.385	0.447232	0.506	0.122	0.1988	159	24.717	62.3073	0.24195	0.54	0.12	0.204	1030	1.12039	0.00560299
	FujianCapmidlinkDomain_Influenza_Nb00009	235.2	24.1983	66.3515	0.401031	0.486	0.128	0.1996	162	23.1821	68.0427	0.358664	0.51	0.13	0.206	1085	1.08387	0.0071824
	FujianCapmidlinkDomain_Influenza_Nb000D2	161.6	22.5158	62.4658	0.231632	0.488	0.14	0.2096	180	20.8778	61.7182	0.258581	0.48	0.15	0.216	688	1.17442	0.00899391
	FujianCapmidlinkDomain_Influenza_Nb000D7	177.6	19.5189	63.2686	0.273287	0.554	0.21	0.2788	196	17.0918	62.3032	0.289742	0.58	0.27	0.332	614	1.44625	0.0225266
	FujianCapmidlinkDomain_Influenza_Nb000F5	282.6	23.2627	63.2838	0.39992	0.506	0.17	0.2372	254	21.4587	62.4474	0.35711	0.56	0.23	0.296	1139	1.24056	0.00970288
	FujianCapmidlinkDomain_Influenza_Nb000H2	256.6	22.2051	65.7787	0.429181	0.532	0.134	0.2136	297	21.7929	66.9303	0.496986	0.61	0.14	0.234	1063	1.20696	0.01347
	FujianCapmidlinkDomain_Influenza_Nb001A2	212.4	22.5076	72.2205	0.487402	0.532	0.136	0.2152	336	24.9613	77.5219	0.672858	0.62	0.13	0.228	898	1.18263	0.011494
	FujianCapmidlinkDomain_Influenza_Nb00282	130	11.4388	71.1256	0.356428	0.63	0.46	0.494	102	7.21569	72.964	0.323471	0.65	0.66	0.658	210	3.09524	0.105053
	FujianCapmidlinkDomain_Influenza_Nb002B4	177.4	19.992	65.8485	0.331831	0.57	0.184	0.2612	180	14.9611	66.0199	0.345113	0.63	0.29	0.358	664	1.33584	0.0305705
	FujianCapmidlinkDomain_Influenza_Nb00327	159.2	23.3087	63.218	0.258969	0.514	0.134	0.21	163	20.8221	68.9355	0.378939	0.61	0.15	0.242	564	1.41135	0.0125036
	FujianCapmidlinkDomain_Influenza_Nb003E11	225	21.5667	67.9305	0.43284	0.546	0.166	0.242	155	14.729	69.0675	0.367485	0.68	0.33	0.4	954	1.17925	0.0299519
	FujianCapmidlinkDomain_Influenza_Nb00AH3	194	21.466	63.3747	0.304352	0.516	0.164	0.2344	209	17.2297	67.677	0.421321	0.61	0.26	0.33	599	1.61937	0.019998
	FujianCapmidlinkDomain_Influenza_Nb00F10	198	23.3907	62.6915	0.289606	0.49	0.136	0.2068	217	23.0092	65.67	0.387757	0.53	0.13	0.21	813	1.21771	0.00774966
	FujianCapmidlinkDomain_Influenza_Nb04132	174.6	12.9898	73.1712	0.477484	0.61	0.452	0.4836	154	8.13312	76.5888	0.513853	0.63	0.61	0.614	460	1.89783	0.0946563
	FujianCapmidlinkDomain_Influenza_Nb4dash80	349	24.183	63.2241	0.431307	0.504	0.138	0.2112	324	23.7485	63.7143	0.448319	0.59	0.14	0.23	1644	1.06144	0.0071947
	FujianCapmidlinkDomain_Influenza_NbAntiCFH	201	24.2174	62.6316	0.307391	0.502	0.144	0.2156	292	24.3322	67.1345	0.497069	0.57	0.15	0.234	683	1.47145	0.00666886
	FujianCapmidlinkDomain_Influenza_NbantiCMY2	349	21.876	67.1062	0.522798	0.532	0.192	0.26	412	21.6626	67.4554	0.579061	0.5	0.29	0.332	1530	1.14052	0.0118972
	FujianCapmidlinkDomain_Influenza_NbBLM01	311	22.9383	62.5439	0.387102	0.502	0.138	0.2108	150	21.0767	64.1315	0.261637	0.49	0.16	0.226	1405	1.10676	0.0092051
	FujianCapmidlinkDomain_Influenza_NbBLM02	196.4	21.2671	68.8028	0.41441	0.552	0.178	0.2528	157	15.3949	70.5622	0.401965	0.59	0.32	0.374	838	1.17184	0.0268917
	FujianCapmidlinkDomain_Influenza_NbCB11	245.8	24.3562	65.6406	0.405526	0.484	0.134	0.204	201	23.3109	64.4692	0.341316	0.49	0.14	0.21	1096	1.12135	0.00621211
	FujianCapmidlinkDomain_Influenza_NbF0003	344	23.2805	70.0827	0.536765	0.498	0.148	0.218	165	20.4	72.6437	0.458502	0.6	0.17	0.256	1488	1.15591	0.0145063
	FujianCapmidlinkDomain_Influenza_NbG0001	190.6	22.3998	71.1669	0.460127	0.536	0.152	0.2288	155	19.729	72.5035	0.437816	0.61	0.17	0.258	689	1.38316	0.0188106
	FujianCapmidlinkDomain_Influenza_NbG1001	216	23.6623	62.4302	0.312464	0.494	0.136	0.2076	238	23.9979	66.9084	0.439706	0.53	0.14	0.218	753	1.43426	0.00680199
	FujianCapmidlinkDomain_Influenza_NbGamma6	167.6	20.9133	62.8137	0.256632	0.54	0.15	0.228	171	19.5439	62.9569	0.27034	0.58	0.17	0.252	690	1.21449	0.016252
	FujianCapmidlinkDomain_Influenza_NbIL2Rb	168.8	22.3455	65.0281	0.305479	0.518	0.142	0.2172	230	18.7891	68.2629	0.459686	0.56	0.18	0.256	764	1.10471	0.0155699
	FujianCapmidlinkDomain_Influenza_NbLaM2	377.4	22.4389	71.1625	0.484397	0.524	0.142	0.2184	1158	26.6157	76.9291	0.732497	0.6	0.14	0.232	1535	1.22932	0.00816236
	FujianCapmidlinkDomain_Influenza_NbLaM4	206.2	15.6513	68.1312	0.398788	0.578	0.41	0.4436	123	6.20325	76.2459	0.442756	0.68	0.73	0.72	616	1.6737	0.0832985
	FujianCapmidlinkDomain_Influenza_NbLaM6	207.4	23.424	67.1026	0.395461	0.522	0.132	0.21	277	23.2635	69.0414	0.522635	0.59	0.13	0.222	724	1.43232	0.0100011
	FujianCapmidlinkDomain_Influenza_NbMsbA1	317.6	25.2205	69.6151	0.505461	0.53	0.12	0.202	529	26.9386	72.4957	0.677865	0.61	0.13	0.226	1365	1.16337	0.00508494
	FujianCapmidlinkDomain_Influenza_NbRBD1	176.6	24.681	66.7443	0.353787	0.514	0.126	0.2036	191	23.9555	71.1651	0.469577	0.6	0.13	0.224	782	1.12916	0.00800672
	FujianCapmidlinkDomain_Influenza_NbRBD10	354	21.9203	62.5162	0.418837	0.484	0.144	0.212	459	20.0991	62.5668	0.505663	0.48	0.17	0.232	1141	1.55127	0.0103237
	FujianCapmidlinkDomain_Influenza_NbRBD11	191.6	21.9847	67.2415	0.385926	0.55	0.166	0.2428	170	17.7353	66.4344	0.338466	0.55	0.25	0.31	678	1.41298	0.0183458
	FujianCapmidlinkDomain_Influenza_NbRBD3	143	16.7551	73.5167	0.39482	0.602	0.308	0.3668	91	8.5	74.9621	0.326215	0.63	0.54	0.558	589	1.21392	0.0722841
	FujianCapmidlinkDomain_Influenza_NbRBD6	216	23.3407	64.4441	0.347373	0.492	0.138	0.2088	185	22.1216	63.7533	0.305128	0.52	0.16	0.232	960	1.125	0.00844263
	FujianCapmidlinkDomain_Influenza_NbRBD7	250	21.1366	70.8116	0.487667	0.548	0.182	0.2552	133	11.0188	74.3174	0.428907	0.59	0.41	0.446	1148	1.08885	0.0371381
	FujianCapmidlinkDomain_Influenza_NbRBD8	274	22.658	72.1461	0.536393	0.554	0.15	0.2308	170	20.7265	69.1463	0.395204	0.52	0.18	0.248	1113	1.23091	0.0142885
	FujianCapmidlinkDomain_Influenza_NbRBD9	190	18.8726	65.4499	0.339674	0.564	0.274	0.332	136	13.1471	68.3481	0.316769	0.63	0.45	0.486	439	2.16401	0.0377728
	FujianCapmidlinkDomain_Influenza_NbRh057	260.4	23.0375	69.1063	0.488466	0.512	0.128	0.2048	172	22.1657	65.2215	0.316597	0.52	0.14	0.216	1028	1.26654	0.00994022
	FujianCapmidlinkDomain_Influenza_NbS1R01	199.6	22.3292	66.8397	0.38399	0.526	0.15	0.2252	168	19.5446	67.7262	0.362138	0.5	0.2	0.26	691	1.44428	0.01358
	FujianCapmidlinkDomain_Influenza_NbS2A04	207	23.8443	69.0661	0.417579	0.504	0.136	0.2096	209	21.9211	71.7997	0.506034	0.53	0.16	0.234	804	1.28731	0.0102106
	FujianCapmidlinkDomain_Influenza_NbSOS3	220	21.7779	64.6493	0.367142	0.516	0.19	0.2552	181	14.9227	68.59	0.401089	0.55	0.38	0.414	667	1.64918	0.0209485
	FujianCapmidlinkDomain_Influenza_NbSyt1	241.8	23.3588	69.7941	0.485004	0.522	0.144	0.2196	296	23.5101	73.2129	0.606941	0.6	0.15	0.24	989	1.22245	0.010977
	FujianCapmidlinkDomain_Influenza_NbVHH15	219.4	23.4225	64.052	0.33144	0.522	0.132	0.21	403	23.2184	67.9091	0.582547	0.57	0.13	0.218	961	1.14152	0.00912151
	FujianCapmidlinkDomain_Influenza_NbVHHP1dash40	236.6	22.6943	62.2308	0.329545	0.512	0.126	0.2032	250	22.084	64.6314	0.40229	0.61	0.13	0.226	924	1.2803	0.0109076
	GFP_Jelly_Nb00002	132.4	19.8331	73.7625	0.407247	0.65	0.176	0.2708	100	15.725	73.9272	0.335458	0.68	0.23	0.32	405	1.63457	0.0456602
	GFP_Jelly_Nb00004	176.6	22.6517	72.3205	0.447553	0.648	0.144	0.2448	183	21.4809	73.5063	0.5037	0.66	0.17	0.268	698	1.26504	0.0210723
	GFP_Jelly_Nb00007	158	23.8214	74.6688	0.46069	0.642	0.138	0.2388	259	23.332	73.2265	0.581209	0.64	0.14	0.24	648	1.21914	0.0148744
	GFP_Jelly_Nb00009	160.6	21.6646	70.5723	0.396345	0.642	0.14	0.2404	124	19.879	67.9509	0.284774	0.65	0.17	0.266	617	1.30146	0.0237667
	GFP_Jelly_Nb000D2	183	21.7353	73.7232	0.496457	0.638	0.148	0.246	176	20.8267	75.3566	0.527235	0.64	0.16	0.256	600	1.525	0.0246167
	GFP_Jelly_Nb000D7	105.4	19.0909	72.7664	0.326553	0.662	0.198	0.2908	102	15.7353	73.697	0.337066	0.69	0.28	0.362	299	1.76254	0.0492633
	GFP_Jelly_Nb000F5	133.4	18.0249	71.9517	0.369623	0.658	0.206	0.2964	73	12.6096	70.9195	0.203714	0.7	0.32	0.396	419	1.59189	0.0612505
	GFP_Jelly_Nb000H2	145.4	20.366	71.7493	0.400589	0.648	0.146	0.2464	181	21	72.8941	0.489078	0.65	0.16	0.258	442	1.6448	0.0267432
	GFP_Jelly_Nb001A2	114	18.3692	75.5772	0.404799	0.652	0.174	0.2696	123	15.8049	77.0215	0.457437	0.67	0.22	0.31	390	1.46154	0.0538206
	GFP_Jelly_Nb00282	146.4	23.2811	74.0373	0.445868	0.634	0.15	0.2468	149	22.6879	74.7488	0.470574	0.64	0.16	0.256	571	1.28196	0.0170959
	GFP_Jelly_Nb002B4	133.2	20.4372	71.5155	0.364951	0.64	0.16	0.256	85	18.5353	73.2663	0.277038	0.65	0.17	0.266	456	1.46053	0.0323249
	GFP_Jelly_Nb00327	129.2	17.5708	74.7001	0.425874	0.666	0.206	0.298	127	14.685	76.4064	0.455428	0.7	0.29	0.372	310	2.08387	0.0638696
	GFP_Jelly_Nb003E11	167.6	22.8424	74.0297	0.484352	0.634	0.144	0.242	199	22.2588	74.2669	0.538938	0.64	0.16	0.256	649	1.29122	0.0187096
	GFP_Jelly_Nb00AH3	150.8	20.4595	71.921	0.412651	0.638	0.164	0.2588	191	19.3979	72.0967	0.48808	0.65	0.18	0.274	494	1.52632	0.0297488
	GFP_Jelly_Nb00F10	137.8	20.3175	75.26	0.457057	0.646	0.174	0.2684	131	18.7824	74.0195	0.418522	0.65	0.19	0.282	281	2.45196	0.0344007
	GFP_Jelly_Nb04132	137.2	23.7639	73.0847	0.386571	0.634	0.15	0.2468	214	23.4042	71.4074	0.504567	0.64	0.16	0.256	569	1.20562	0.0140008
	GFP_Jelly_Nb08193	138.2	21.2105	75.5267	0.458955	0.656	0.16	0.2592	154	20.013	76.7516	0.516736	0.67	0.18	0.278	517	1.33656	0.0312649
	GFP_Jelly_Nb08194	122.2	21.6829	75.6496	0.420839	0.652	0.168	0.2648	137	18.6387	76.5542	0.480484	0.68	0.22	0.312	407	1.50123	0.0336197
	GFP_Jelly_Nb08208	142	22.8362	72.3258	0.402023	0.638	0.14	0.2396	158	21.2816	72.8836	0.450932	0.65	0.16	0.258	496	1.43145	0.0202353
	GFP_Jelly_Nb4dash80	121.8	19.5785	71.8046	0.345324	0.652	0.196	0.2872	91	15.3022	70.8073	0.254615	0.69	0.3	0.378	448	1.35938	0.0454247
	GFP_Jelly_NbAntiCFH	124.6	19.7165	73.226	0.373955	0.642	0.178	0.2708	84	16.625	75.5407	0.312563	0.67	0.25	0.334	452	1.37832	0.0429593
	GFP_Jelly_NbantiCMY2	152.4	20.556	74.1734	0.42992	0.65	0.168	0.2644	104	18.1683	74.7336	0.362405	0.67	0.22	0.31	560	1.36071	0.0364086
	GFP_Jelly_NbBLM01	122.8	21.4133	71.83	0.351295	0.654	0.142	0.2444	96	16.9271	72.0909	0.290526	0.67	0.17	0.27	320	1.91875	0.034488
	GFP_Jelly_NbBLM02	168.2	22.4381	73.3681	0.459962	0.642	0.148	0.2468	190	22.1579	75.7302	0.552633	0.65	0.16	0.258	629	1.33704	0.0205442
	GFP_Jelly_NbCB11	175	22.2882	72.8755	0.47621	0.646	0.14	0.2412	177	22.1949	76.4903	0.548073	0.65	0.14	0.242	619	1.41357	0.0209922
	GFP_Jelly_NbF0003	111	19.2048	78.0419	0.438289	0.656	0.198	0.2896	76	16.6645	79.1746	0.345298	0.69	0.27	0.354	341	1.62757	0.0525069
	GFP_Jelly_NbG1001	151.2	22.4041	72.0353	0.402252	0.636	0.152	0.2488	120	20.2875	72.1859	0.356284	0.65	0.17	0.266	537	1.40782	0.0228444
	GFP_Jelly_NbGamma6	86.8	20.1263	71.5383	0.255766	0.632	0.156	0.2512	85	20.4294	67.9626	0.196502	0.63	0.16	0.254	285	1.52281	0.0252693
	GFP_Jelly_NbIL2Rb	119.8	20.5784	73.6571	0.383285	0.638	0.154	0.2508	143	18.6119	75.7376	0.477568	0.65	0.18	0.274	496	1.20766	0.0336839
	GFP_Jelly_NbLaM2	93.6	9.774	79.7914	0.41512	0.774	0.524	0.574	97	3.57732	88.674	0.577651	0.86	0.76	0.78	313	1.49521	0.289255
	GFP_Jelly_NbLaM4	134.4	19.2154	76.2504	0.453856	0.674	0.24	0.3268	168	12.7768	74.0556	0.491002	0.75	0.46	0.518	489	1.37423	0.0673416
	GFP_Jelly_NbLaM6	123.8	19.2239	74.3146	0.401045	0.654	0.178	0.2732	110	15.9409	75.2617	0.38967	0.68	0.24	0.328	444	1.39414	0.0488617
	GFP_Jelly_NbMsbA1	169.6	22.3613	75.3197	0.509306	0.652	0.136	0.2392	132	21.2803	75.7971	0.455331	0.66	0.15	0.252	732	1.15847	0.0239555
	GFP_Jelly_NbRBD1	150.2	23.7057	75.1464	0.457848	0.64	0.138	0.2384	230	23.9435	73.1505	0.554019	0.64	0.15	0.248	668	1.12425	0.0140264
	GFP_Jelly_NbRBD10	141.4	20.9443	70.7294	0.362317	0.646	0.162	0.2588	177	19.3701	71.8367	0.46209	0.66	0.19	0.284	441	1.60317	0.028748
	GFP_Jelly_NbRBD11	147.2	22.7217	75.5263	0.475891	0.646	0.152	0.2508	150	22.2867	72.0356	0.418862	0.65	0.16	0.258	584	1.26027	0.0193621
	GFP_Jelly_NbRBD3	131	23.2119	76.2216	0.451154	0.642	0.144	0.2436	147	22.8401	75.9613	0.489599	0.64	0.15	0.248	504	1.2996	0.0179527
	GFP_Jelly_NbRBD6	162.4	22.5462	72.2242	0.429846	0.634	0.14	0.2388	154	21.6266	73.5384	0.456531	0.65	0.15	0.25	670	1.21194	0.0202304
	GFP_Jelly_NbRBD7	162	22.5442	73.712	0.451526	0.636	0.128	0.2296	218	22.7018	73.258	0.54333	0.64	0.13	0.232	608	1.33224	0.0181621
	GFP_Jelly_NbRBD8	144.4	23.3388	73.1634	0.416302	0.642	0.144	0.2436	214	23.028	71.5455	0.50723	0.65	0.16	0.258	612	1.17974	0.0158968
	GFP_Jelly_NbRBD9	161.6	21.8146	69.2149	0.378567	0.648	0.186	0.2784	201	20.0199	71.3629	0.48729	0.67	0.25	0.334	333	2.42643	0.0247927
	GFP_Jelly_NbRh057	171.4	22.3571	73.4414	0.471426	0.64	0.13	0.232	173	21.3757	71.3058	0.444935	0.65	0.14	0.242	612	1.40033	0.0210585
	GFP_Jelly_NbS1R01	124.2	20.623	78.0658	0.472161	0.654	0.156	0.2556	90	17.4611	79.7568	0.410546	0.67	0.18	0.278	421	1.47506	0.04303
	GFP_Jelly_NbS2A04	140.6	23.1956	74.7947	0.445212	0.642	0.132	0.234	171	23.7076	74.625	0.506459	0.65	0.14	0.242	623	1.12841	0.0158961
	GFP_Jelly_NbSOS3	166.8	23.0345	72.1313	0.448694	0.638	0.138	0.238	186	21.8172	72.3842	0.486551	0.64	0.15	0.248	705	1.18298	0.0183081
	GFP_Jelly_NbSyt1	122.4	16.1242	74.5876	0.407963	0.69	0.248	0.3364	136	13.4816	75.2385	0.453447	0.72	0.33	0.408	415	1.4747	0.0789487
	GFP_Jelly_NbVHH15	175.2	22.7082	73.744	0.478107	0.636	0.132	0.2328	131	21.3626	75.5411	0.448167	0.65	0.14	0.242	669	1.30942	0.0214563
	GFP_Jelly_NbVHHP1dash40	149.6	22.7782	74.2915	0.447367	0.626	0.134	0.2324	125	22	76.0586	0.444046	0.63	0.14	0.238	675	1.10815	0.0193374
	GIIdash17Pdomain_Norovirus_Nb00004	185.4	23.6093	72.1089	0.448067	0.7	0.148	0.2584	113	20.3496	73.6389	0.366599	0.71	0.19	0.294	723	1.28216	0.0242968
	GIIdash17Pdomain_Norovirus_Nb00009	326.6	24.8394	68.3564	0.513161	0.684	0.13	0.2408	302	23.8907	67.8546	0.519824	0.69	0.14	0.25	1280	1.27578	0.0117944
	GIIdash17Pdomain_Norovirus_Nb000D2	293.6	23.5793	68.3363	0.496384	0.684	0.136	0.2456	238	21.9391	66.8368	0.438146	0.69	0.14	0.25	1003	1.46361	0.0171417
	GIIdash17Pdomain_Norovirus_Nb000D7	204.6	24.4132	65.8731	0.370469	0.684	0.124	0.236	170	24.4029	64.9128	0.307339	0.69	0.13	0.242	724	1.41298	0.0107914
	GIIdash17Pdomain_Norovirus_Nb000F5	210.6	21.0257	63.0352	0.3133	0.694	0.176	0.2796	158	20.057	62.5194	0.244334	0.7	0.2	0.3	668	1.57635	0.0238157
	GIIdash17Pdomain_Norovirus_Nb000H2	300.8	24.2168	68.1523	0.492661	0.688	0.13	0.2416	419	24.2554	71.6866	0.642695	0.69	0.14	0.25	1086	1.3849	0.0129897
	GIIdash17Pdomain_Norovirus_Nb001A2	167.2	24.3417	71.252	0.427422	0.682	0.134	0.2436	137	22.1022	74.6334	0.443889	0.69	0.14	0.25	672	1.24405	0.0177428
	GIIdash17Pdomain_Norovirus_Nb00282	273.8	25.2434	71.8098	0.529837	0.682	0.134	0.2436	118	23.6949	73.0007	0.367185	0.69	0.15	0.258	1089	1.25712	0.0128257
	GIIdash17Pdomain_Norovirus_Nb002B4	241	24.2777	68.2175	0.463767	0.676	0.134	0.2424	289	23.109	67.4504	0.501065	0.68	0.14	0.248	1126	1.07016	0.0135477
	GIIdash17Pdomain_Norovirus_Nb00327	255.8	24.4927	71.4333	0.519448	0.69	0.132	0.2436	240	24.2021	70.4934	0.515875	0.69	0.14	0.25	797	1.60477	0.0130275
	GIIdash17Pdomain_Norovirus_Nb003E11	257.2	24.4645	68.4772	0.481657	0.682	0.128	0.2388	327	25.1927	72.5049	0.614684	0.68	0.14	0.248	961	1.33819	0.010912
	GIIdash17Pdomain_Norovirus_Nb00AH3	295.2	24.2049	67.1798	0.490831	0.682	0.138	0.2468	304	22.5609	67.0392	0.504908	0.69	0.15	0.258	1113	1.32615	0.0145765
	GIIdash17Pdomain_Norovirus_Nb00F10	257.6	22.6625	67.0003	0.446267	0.692	0.146	0.2552	186	19.7796	64.2691	0.3171	0.7	0.17	0.276	808	1.59406	0.0225088
	GIIdash17Pdomain_Norovirus_Nb04132	231	23.7071	66.8307	0.422479	0.69	0.156	0.2628	254	21.8622	69.995	0.520196	0.71	0.19	0.294	906	1.27483	0.0180791
	GIIdash17Pdomain_Norovirus_Nb08193	254.8	24.9496	69.3491	0.488749	0.69	0.134	0.2452	348	25.4555	74.1582	0.644907	0.69	0.14	0.25	911	1.39846	0.010397
	GIIdash17Pdomain_Norovirus_Nb08194	223.8	24.0983	70.8662	0.482765	0.694	0.152	0.2604	154	19.3117	69.9086	0.382969	0.71	0.21	0.31	967	1.15719	0.0230471
	GIIdash17Pdomain_Norovirus_Nb08208	280.4	25.0009	69.9383	0.520103	0.684	0.13	0.2408	251	24.7789	70.7988	0.532537	0.69	0.13	0.242	858	1.63403	0.010907
	GIIdash17Pdomain_Norovirus_Nb4dash80	247.6	23.3176	65.1658	0.400736	0.682	0.142	0.25	197	22.4746	64.1111	0.32849	0.69	0.16	0.266	687	1.80204	0.015254
	GIIdash17Pdomain_Norovirus_NbAntiCFH	260	22.572	66.9289	0.450509	0.676	0.14	0.2472	239	21.251	66.6276	0.434694	0.68	0.15	0.256	713	1.82328	0.0195942
	GIIdash17Pdomain_Norovirus_NbantiCMY2	244.4	21.886	66.3459	0.412034	0.696	0.154	0.2624	165	17.8152	65.4125	0.309749	0.71	0.22	0.318	931	1.31257	0.0292422
	GIIdash17Pdomain_Norovirus_NbBLM01	313	23.8815	67.3724	0.4686	0.694	0.134	0.246	183	22.0246	64.3991	0.315644	0.7	0.14	0.252	1146	1.36562	0.0160004
	GIIdash17Pdomain_Norovirus_NbBLM02	222	25.0258	69.9619	0.44604	0.688	0.134	0.2448	176	24.8352	64.9979	0.317959	0.69	0.14	0.25	888	1.25	0.00995705
	GIIdash17Pdomain_Norovirus_NbCB11	290.8	23.9584	68.8785	0.490563	0.692	0.136	0.2472	215	22.7488	66.3337	0.399823	0.7	0.14	0.252	961	1.51301	0.0153978
	GIIdash17Pdomain_Norovirus_NbF0003	222	23.8373	70.6755	0.487934	0.688	0.142	0.2512	225	23.5644	68.6549	0.462105	0.69	0.15	0.258	653	1.69985	0.0148001
	GIIdash17Pdomain_Norovirus_NbG0001	231	24.6361	72.2555	0.516168	0.694	0.142	0.2524	260	24.3154	72.9023	0.576872	0.7	0.15	0.26	820	1.40854	0.0134261
	GIIdash17Pdomain_Norovirus_NbG1001	229	24.3262	68.197	0.447254	0.682	0.138	0.2468	187	23.5963	66.9482	0.37515	0.69	0.14	0.25	736	1.55571	0.0129013
	GIIdash17Pdomain_Norovirus_NbGamma6	220.2	23.6558	62.8224	0.325966	0.676	0.14	0.2472	163	22.8834	61.1402	0.226887	0.68	0.15	0.256	649	1.69646	0.0125701
	GIIdash17Pdomain_Norovirus_NbIL2Rb	216.4	24.5406	68.0662	0.424499	0.678	0.132	0.2412	279	23.543	69.9191	0.540951	0.68	0.15	0.256	1044	1.0364	0.0128784
	GIIdash17Pdomain_Norovirus_NbLaM2	243	23.5141	71.061	0.509626	0.682	0.148	0.2548	169	21.1775	67.7797	0.364897	0.69	0.15	0.258	963	1.26168	0.0195779
	GIIdash17Pdomain_Norovirus_NbLaM4	308.2	24.9873	69.691	0.541316	0.682	0.132	0.242	336	24.6949	70.187	0.585068	0.68	0.14	0.248	1101	1.39964	0.0107364
	GIIdash17Pdomain_Norovirus_NbLaM6	226	24.2979	65.3988	0.390194	0.686	0.128	0.2396	272	23.0165	68.6934	0.511401	0.69	0.14	0.25	788	1.43401	0.0137288
	GIIdash17Pdomain_Norovirus_NbMsbA1	245.2	25.4304	71.7583	0.508297	0.696	0.126	0.24	124	25.2097	75.5595	0.432034	0.7	0.14	0.252	1005	1.2199	0.010831
	GIIdash17Pdomain_Norovirus_NbRBD1	230	24.3685	67.7681	0.42239	0.692	0.132	0.244	265	22.2925	76.9332	0.635587	0.7	0.16	0.268	937	1.22732	0.0174895
	GIIdash17Pdomain_Norovirus_NbRBD10	237.4	24.2899	62.4978	0.350717	0.682	0.128	0.2388	309	23.7913	65.8934	0.484785	0.68	0.14	0.248	864	1.37384	0.0112486
	GIIdash17Pdomain_Norovirus_NbRBD11	280.2	25.0327	71.4986	0.559164	0.69	0.132	0.2436	239	24.0293	68.8915	0.482881	0.69	0.14	0.25	1093	1.28179	0.0120649
	GIIdash17Pdomain_Norovirus_NbRBD3	214.6	25.425	73.5732	0.428516	0.69	0.13	0.242	285	25.4684	75.9273	0.635406	0.69	0.13	0.242	923	1.16251	0.0104823
	GIIdash17Pdomain_Norovirus_NbRBD6	236.8	24.2021	67.1157	0.437933	0.686	0.132	0.2428	204	24.5123	66.6608	0.392709	0.69	0.14	0.25	989	1.19717	0.0114765
	GIIdash17Pdomain_Norovirus_NbRBD7	276.4	24.801	69.2553	0.519946	0.686	0.122	0.2348	310	24.271	66.8223	0.505145	0.69	0.13	0.242	1097	1.2598	0.0112935
	GIIdash17Pdomain_Norovirus_NbRBD8	119.4	24.3988	70.5991	0.275113	0.69	0.132	0.2436	90	25.7778	76.0862	0.343231	0.69	0.14	0.25	439	1.35991	0.011138
	GIIdash17Pdomain_Norovirus_NbRBD9	274.2	25.112	67.2646	0.458374	0.682	0.126	0.2372	171	23.0117	64.428	0.299094	0.69	0.13	0.242	1200	1.1425	0.0117346
	GIIdash17Pdomain_Norovirus_NbRh057	201.6	23.9915	63.8045	0.328693	0.69	0.126	0.2388	154	22.7792	61.1373	0.215382	0.7	0.14	0.252	776	1.29897	0.0130084
	GIIdash17Pdomain_Norovirus_NbS1R01	241.2	24.0028	71.546	0.510324	0.694	0.132	0.2444	171	21.2602	69.5867	0.406081	0.7	0.14	0.252	892	1.35202	0.019498
	GIIdash17Pdomain_Norovirus_NbS2A04	240.4	25.4981	69.9753	0.473113	0.686	0.122	0.2348	384	25.1758	72.6383	0.641548	0.69	0.13	0.242	1027	1.1704	0.00980969
	GIIdash17Pdomain_Norovirus_NbSOS3	254.6	24.7328	69.8924	0.48776	0.686	0.136	0.246	395	23.5506	66.5915	0.5551	0.69	0.15	0.258	1112	1.14478	0.0125741
	GIIdash17Pdomain_Norovirus_NbSyt1	237	24.7794	70.1933	0.489995	0.692	0.142	0.252	279	24.0215	71.0062	0.560399	0.7	0.15	0.26	851	1.39248	0.0129026
	GIIdash17Pdomain_Norovirus_NbVHH15	288.4	24.3493	67.8102	0.48483	0.682	0.132	0.242	407	24.1327	66.2909	0.555685	0.68	0.14	0.248	1030	1.4	0.0116581
	GIIdash17Pdomain_Norovirus_NbVHHP1dash40	286.4	24.173	66.963	0.465036	0.682	0.126	0.2372	247	23.6316	67.0564	0.452736	0.69	0.13	0.242	993	1.44209	0.0128941
	Glycoprotein120_HIV_Nb00002	270	21.9366	57.2	0.247762	0.616	0.146	0.24	204	21.6225	57.9328	0.215862	0.62	0.15	0.244	1078	1.25232	0.0124774
	Glycoprotein120_HIV_Nb00004	173.8	21.4456	56.7375	0.167003	0.64	0.174	0.2672	248	19.6512	55.7405	0.213363	0.67	0.21	0.302	726	1.19697	0.0167715
	Glycoprotein120_HIV_Nb00007	169.6	23.0699	57.5964	0.172626	0.634	0.148	0.2452	161	22.1615	57.3713	0.166798	0.65	0.17	0.266	743	1.14132	0.0112429
	Glycoprotein120_HIV_Nb00009	211.4	20.9608	54.7321	0.176938	0.646	0.174	0.2684	166	19.6084	54.3397	0.133426	0.65	0.22	0.306	778	1.35861	0.0162287
	Glycoprotein120_HIV_Nb000D2	254.8	22.8409	56.4134	0.22394	0.614	0.156	0.2476	158	21.269	58.3138	0.176898	0.63	0.17	0.262	825	1.54424	0.0117872
	Glycoprotein120_HIV_Nb000F5	225.2	19.5509	58.5666	0.247928	0.638	0.21	0.2956	221	14.2195	59.0351	0.252029	0.67	0.31	0.382	694	1.62248	0.0313539
	Glycoprotein120_HIV_Nb000H2	250	21.7133	57.605	0.2352	0.638	0.176	0.2684	241	18.9108	56.0609	0.213884	0.67	0.25	0.334	946	1.32135	0.0176465
	Glycoprotein120_HIV_Nb001A2	120.2	17.5259	59.3493	0.148985	0.656	0.212	0.3008	140	15.9143	60.8836	0.193275	0.67	0.24	0.326	467	1.28694	0.0354871
	Glycoprotein120_HIV_Nb00282	180.4	17.3286	60.4199	0.237099	0.668	0.238	0.324	194	14.3067	60.7455	0.256766	0.7	0.32	0.396	397	2.27204	0.0428269
	Glycoprotein120_HIV_Nb002B4	190.2	13.8502	61.3736	0.265123	0.686	0.344	0.4124	208	9.14663	64.9351	0.360374	0.73	0.48	0.53	390	2.43846	0.0801017
	Glycoprotein120_HIV_Nb00327	159.2	19.5659	58.5758	0.1839	0.648	0.192	0.2832	172	16.5436	60.5464	0.227658	0.67	0.25	0.334	615	1.29431	0.0283
	Glycoprotein120_HIV_Nb003E11	167.2	16.3928	59.4058	0.20404	0.668	0.254	0.3368	169	13.3521	61.0436	0.23269	0.69	0.31	0.386	326	2.56442	0.0468478
	Glycoprotein120_HIV_Nb00AH3	254.4	15.1368	60.7545	0.320732	0.678	0.3	0.3756	251	13.6096	60.3283	0.307191	0.7	0.35	0.42	409	3.11002	0.0520046
	Glycoprotein120_HIV_Nb00F10	213	21.7749	59.1793	0.246274	0.624	0.166	0.2576	208	18.6346	58.8211	0.235471	0.64	0.22	0.304	655	1.62595	0.0180417
	Glycoprotein120_HIV_Nb04132	172.6	22.6623	56.1669	0.161692	0.626	0.156	0.25	268	19.9739	50.388	0.14231	0.63	0.2	0.286	697	1.23816	0.0118492
	Glycoprotein120_HIV_Nb08193	169.2	19.6825	60.4807	0.231753	0.652	0.238	0.3208	199	13.8291	65.9474	0.370518	0.71	0.43	0.486	612	1.38235	0.0396102
	Glycoprotein120_HIV_Nb08194	158	18.893	58.7818	0.184419	0.66	0.228	0.3144	112	12.0491	60.1726	0.147523	0.7	0.37	0.436	561	1.4082	0.0410602
	Glycoprotein120_HIV_Nb08208	204.6	21.4525	56.0615	0.182308	0.628	0.162	0.2552	222	17.5203	56.8341	0.212511	0.66	0.23	0.316	712	1.4368	0.0191963
	Glycoprotein120_HIV_Nb4dash80	199.6	22.2306	56.3316	0.187379	0.632	0.168	0.2608	125	19.432	56.6316	0.124212	0.65	0.21	0.298	612	1.63072	0.0152442
	Glycoprotein120_HIV_NbAntiCFH	242.6	21.4423	54.8776	0.191521	0.638	0.174	0.2668	264	19.3428	56.0519	0.230633	0.65	0.2	0.29	856	1.41706	0.0161833
	Glycoprotein120_HIV_NbantiCMY2	192.6	19.8707	59.4017	0.225598	0.65	0.194	0.2852	125	17.748	60.3968	0.167032	0.66	0.26	0.34	639	1.50704	0.0253959
	Glycoprotein120_HIV_NbBLM01	240.8	21.6284	56.2002	0.200577	0.636	0.162	0.2568	122	20.0779	55.4238	0.110346	0.65	0.19	0.282	916	1.31441	0.015091
	Glycoprotein120_HIV_NbBLM02	201.8	19.3991	58.5916	0.223074	0.648	0.208	0.296	165	15.4545	58.5046	0.186923	0.68	0.29	0.368	520	1.94038	0.0301569
	Glycoprotein120_HIV_NbCB11	303.6	23.0266	57.1932	0.264227	0.628	0.154	0.2488	164	20.8323	56.6111	0.159416	0.64	0.18	0.272	1269	1.19622	0.0122946
	Glycoprotein120_HIV_NbF0003	266.2	24.2816	61.3704	0.332855	0.62	0.144	0.2392	370	24.5351	57.0049	0.322047	0.61	0.16	0.25	1070	1.24393	0.00707233
	Glycoprotein120_HIV_NbG0001	114	19.9044	58.1905	0.130869	0.648	0.196	0.2864	102	16.4167	57.8648	0.11286	0.67	0.27	0.35	425	1.34118	0.0263404
	Glycoprotein120_HIV_NbG1001	197.4	24.0553	57.0996	0.192041	0.622	0.154	0.2476	203	20.7488	55.1944	0.171476	0.64	0.19	0.28	853	1.15709	0.0105353
	Glycoprotein120_HIV_NbGamma6	186.8	17.9753	55.6	0.16368	0.656	0.22	0.3072	154	17.0877	56.398	0.147883	0.66	0.24	0.324	506	1.84585	0.0272009
	Glycoprotein120_HIV_NbIL2Rb	136.8	20.3462	55.6491	0.125049	0.634	0.17	0.2628	125	19.232	57.0663	0.128581	0.67	0.22	0.31	492	1.39024	0.0191028
	Glycoprotein120_HIV_NbLaM2	131.2	21.254	58.9434	0.156453	0.636	0.168	0.2616	158	18.5601	61.2926	0.223106	0.67	0.23	0.318	513	1.27875	0.0211422
	Glycoprotein120_HIV_NbLaM4	180.2	22.2579	58.0385	0.193877	0.628	0.16	0.2536	138	19.8949	57.7127	0.148586	0.64	0.18	0.272	643	1.40124	0.0150282
	Glycoprotein120_HIV_NbLaM6	159	20.7611	53.2214	0.115878	0.642	0.166	0.2612	122	18.3934	56.9173	0.124206	0.65	0.2	0.29	435	1.82759	0.0184051
	Glycoprotein120_HIV_NbMsbA1	168.2	20.636	57.4547	0.178755	0.654	0.206	0.2956	188	16.5745	63.2526	0.298906	0.69	0.32	0.394	529	1.58979	0.0274382
	Glycoprotein120_HIV_NbRBD1	198.6	17.8152	61.0032	0.253618	0.668	0.248	0.332	174	8.88506	70.6488	0.433085	0.76	0.54	0.584	728	1.36401	0.0691559
	Glycoprotein120_HIV_NbRBD10	300	24.7052	58.3521	0.285885	0.616	0.136	0.232	489	25.1503	56.7806	0.380842	0.61	0.14	0.234	1329	1.12867	0.00574213
	Glycoprotein120_HIV_NbRBD11	193.2	19.6285	60.8841	0.256574	0.658	0.206	0.2964	184	15.2554	63.521	0.299058	0.68	0.28	0.36	588	1.64286	0.0343214
	Glycoprotein120_HIV_NbRBD3	141.8	19.9154	59.7304	0.176877	0.654	0.198	0.2892	122	15.332	63.1898	0.201502	0.67	0.29	0.366	454	1.56167	0.0318775
	Glycoprotein120_HIV_NbRBD6	202.2	20.1216	59.9675	0.251818	0.636	0.174	0.2664	169	18.642	60.0411	0.215573	0.65	0.2	0.29	631	1.60222	0.0225062
	Glycoprotein120_HIV_NbRBD7	179.6	15.3245	59.2366	0.215357	0.672	0.248	0.3328	176	14.3778	61.9142	0.257228	0.69	0.32	0.394	552	1.62681	0.0481373
	Glycoprotein120_HIV_NbRBD8	135.4	18.3378	58.7553	0.158061	0.652	0.228	0.3128	185	16.6676	56.619	0.177886	0.68	0.3	0.376	458	1.47817	0.0295971
	Glycoprotein120_HIV_NbRBD9	261.2	20.7228	53.1873	0.183282	0.642	0.19	0.2804	251	16.9622	57.1392	0.241565	0.65	0.23	0.314	875	1.49257	0.0205151
	Glycoprotein120_HIV_NbRh057	158.6	16.8075	57.69	0.16985	0.664	0.218	0.3072	151	14.3742	59.8701	0.191839	0.68	0.29	0.368	539	1.47124	0.0401669
	Glycoprotein120_HIV_NbS1R01	194.8	15.4022	63.1695	0.314319	0.678	0.416	0.4684	172	7.47965	72.4897	0.467124	0.74	0.7	0.708	651	1.49616	0.0904258
	Glycoprotein120_HIV_NbS2A04	143.4	18.9567	58.62	0.165127	0.648	0.194	0.2848	112	15.6027	60.6874	0.15346	0.66	0.23	0.316	504	1.42262	0.0311788
	Glycoprotein120_HIV_NbSOS3	235	21.2286	59.2511	0.25337	0.64	0.164	0.2592	186	19.5081	60.1887	0.237437	0.66	0.21	0.3	856	1.37266	0.0192475
	Glycoprotein120_HIV_NbSyt1	185.4	18.2659	60.7631	0.258821	0.674	0.282	0.3604	204	11.5882	68.8064	0.438828	0.74	0.52	0.564	638	1.45298	0.0562371
	Glycoprotein120_HIV_NbVHH15	273.4	24.3971	62.7204	0.347901	0.628	0.146	0.2424	164	21.7805	59.5361	0.201691	0.64	0.17	0.264	1280	1.06797	0.0109137
	Glycoprotein120_HIV_NbVHHP1dash40	169.6	15.9469	58.3184	0.19045	0.672	0.274	0.3536	167	13.5778	62.108	0.249132	0.69	0.34	0.41	395	2.14684	0.0478445
	GSPp230_Pfalciparum_Nb00002	105.4	13.7495	70.6016	0.283122	0.558	0.216	0.2844	86	11.0291	74.8959	0.308254	0.61	0.27	0.338	303	1.73927	0.0665954
	GSPp230_Pfalciparum_Nb00004	135	20.6954	67.6271	0.299662	0.546	0.132	0.2148	139	17.4173	68.2953	0.321658	0.57	0.17	0.25	537	1.25698	0.0225924
	GSPp230_Pfalciparum_Nb00007	155.8	19.5584	69.3188	0.364154	0.55	0.152	0.2316	97	15.2062	65.2647	0.186474	0.59	0.21	0.286	469	1.66098	0.0293734
	GSPp230_Pfalciparum_Nb00009	226.8	19.9609	68.4448	0.390569	0.548	0.154	0.2328	156	16.2115	69.3051	0.374201	0.6	0.22	0.296	912	1.24342	0.0283426
	GSPp230_Pfalciparum_Nb000D2	124.2	15.7725	67.6798	0.275691	0.564	0.188	0.2632	99	13.1869	68.1474	0.232683	0.6	0.24	0.312	411	1.51095	0.0459211
	GSPp230_Pfalciparum_Nb000D7	148.8	17.8427	66.158	0.262189	0.54	0.152	0.2296	69	13.942	67.3107	0.150128	0.59	0.2	0.278	573	1.29843	0.0348565
	GSPp230_Pfalciparum_Nb000H2	100	12.7244	67.126	0.219825	0.594	0.24	0.3108	86	12.0116	66.9185	0.185051	0.64	0.29	0.36	169	2.95858	0.063616
	GSPp230_Pfalciparum_Nb001A2	163.8	19.9865	73.872	0.473017	0.534	0.15	0.2268	131	18.5458	75.2052	0.441688	0.55	0.18	0.254	647	1.26584	0.0251416
	GSPp230_Pfalciparum_Nb00282	130.2	16.059	69.0757	0.31364	0.562	0.182	0.258	105	13.7048	73.6445	0.344709	0.58	0.22	0.292	407	1.59951	0.0465753
	GSPp230_Pfalciparum_Nb002B4	121.6	14.4759	66.358	0.250849	0.574	0.212	0.2844	135	14.0778	65.2907	0.257744	0.58	0.24	0.308	312	1.94872	0.0436802
	GSPp230_Pfalciparum_Nb00327	168.6	19.9074	71.7422	0.407955	0.54	0.15	0.228	128	16.6602	71.7459	0.366572	0.57	0.21	0.282	731	1.15321	0.0280857
	GSPp230_Pfalciparum_Nb003E11	181.6	20.2479	71.4095	0.422392	0.524	0.13	0.2088	123	19.5366	71.7731	0.355452	0.52	0.15	0.224	705	1.28794	0.0194616
	GSPp230_Pfalciparum_Nb00AH3	158.8	16.5499	67.6064	0.330219	0.56	0.194	0.2672	113	12.146	69.249	0.284107	0.61	0.25	0.322	668	1.18862	0.0472739
	GSPp230_Pfalciparum_Nb04132	130.4	22.3607	69.1322	0.286937	0.52	0.132	0.2096	70	23.0786	65.3095	0.132734	0.51	0.14	0.214	516	1.26357	0.00967087
	GSPp230_Pfalciparum_Nb08193	112	15.9125	72.1785	0.326653	0.578	0.208	0.282	73	12.1233	70.8482	0.202761	0.62	0.27	0.34	389	1.43959	0.0565069
	GSPp230_Pfalciparum_Nb08194	133	16.9946	70.999	0.328904	0.566	0.176	0.254	104	13.4231	73.668	0.342299	0.61	0.22	0.298	489	1.35992	0.0484428
	GSPp230_Pfalciparum_Nb08208	144.2	17.6714	68.0366	0.299803	0.578	0.232	0.3012	73	6.26027	63.86	0.125351	0.76	0.59	0.624	542	1.33026	0.0679437
	GSPp230_Pfalciparum_Nb4dash80	137.8	13.656	65.8761	0.273573	0.596	0.268	0.3336	132	12.447	64.6372	0.241185	0.63	0.3	0.366	351	1.96296	0.0553948
	GSPp230_Pfalciparum_NbAntiCFH	120.2	11.8765	70.6108	0.319134	0.626	0.328	0.3876	89	6.79775	77.1273	0.358754	0.72	0.49	0.536	364	1.6511	0.120749
	GSPp230_Pfalciparum_NbantiCMY2	114.2	11.939	68.3899	0.27168	0.584	0.25	0.3168	117	10.9573	70.2259	0.311464	0.58	0.34	0.388	218	2.61927	0.0664755
	GSPp230_Pfalciparum_NbBLM01	112	14.5573	67.2039	0.245108	0.586	0.206	0.282	101	12.8069	68.1002	0.236609	0.59	0.23	0.302	337	1.66172	0.0511209
	GSPp230_Pfalciparum_NbBLM02	119	16.6495	69.1538	0.29683	0.558	0.18	0.2556	117	12.5769	70.6355	0.319181	0.61	0.23	0.306	254	2.34252	0.0477527
	GSPp230_Pfalciparum_NbCB11	92.8	12.9813	71.8008	0.275417	0.598	0.24	0.3116	88	11.3977	72.9194	0.280763	0.63	0.28	0.35	147	3.15646	0.0747436
	GSPp230_Pfalciparum_NbF0003	107.2	14.9638	71.8193	0.323336	0.594	0.252	0.3204	70	9.60714	64.6267	0.126548	0.65	0.38	0.434	342	1.56725	0.0660772
	GSPp230_Pfalciparum_NbG0001	161	19.6468	71.7007	0.418728	0.544	0.156	0.2336	108	14.3889	73.1213	0.343192	0.59	0.21	0.286	510	1.57843	0.035076
	GSPp230_Pfalciparum_NbG1001	94.4	13.1353	67.9967	0.219521	0.548	0.22	0.2856	86	10.8953	69.9611	0.227554	0.58	0.3	0.356	175	2.69714	0.058227
	GSPp230_Pfalciparum_NbGamma6	90	13.3982	66.4558	0.187349	0.554	0.188	0.2612	92	12.837	65.945	0.185373	0.56	0.21	0.28	245	1.83673	0.0468129
	GSPp230_Pfalciparum_NbIL2Rb	140.8	19.2856	69.59	0.341835	0.538	0.164	0.2388	112	17.2009	67.437	0.250317	0.55	0.19	0.262	551	1.27768	0.0249811
	GSPp230_Pfalciparum_NbLaM2	98.2	13.0193	74.0528	0.329653	0.618	0.312	0.3732	83	3.64458	85.1302	0.478716	0.84	0.74	0.76	191	2.57068	0.170903
	GSPp230_Pfalciparum_NbLaM4	124.4	19.4873	68.6465	0.298242	0.534	0.142	0.2204	149	17.6409	65.5455	0.286464	0.55	0.15	0.23	559	1.1127	0.022681
	GSPp230_Pfalciparum_NbLaM6	147.8	18.5491	69.8589	0.366716	0.558	0.184	0.2588	126	14.9444	69.4681	0.317549	0.59	0.25	0.318	528	1.39962	0.0351612
	GSPp230_Pfalciparum_NbMsbA1	150.2	19.7096	70.5855	0.36382	0.558	0.148	0.23	157	16.7038	71.4639	0.420458	0.58	0.2	0.276	522	1.4387	0.0293388
	GSPp230_Pfalciparum_NbRBD1	88.2	13.8314	72.9016	0.278169	0.572	0.204	0.2776	68	10.375	74.3488	0.234632	0.61	0.24	0.314	217	2.03226	0.0718553
	GSPp230_Pfalciparum_NbRBD10	91.8	8.99651	69.4747	0.241565	0.616	0.398	0.4416	92	5.68478	74.4737	0.320676	0.68	0.59	0.608	215	2.13488	0.127509
	GSPp230_Pfalciparum_NbRBD11	137.6	20.6959	69.3302	0.343636	0.538	0.148	0.226	117	18.9829	62.0745	0.177994	0.55	0.17	0.246	510	1.34902	0.0178283
	GSPp230_Pfalciparum_NbRBD3	129	20.7539	73.8365	0.402678	0.53	0.15	0.226	107	19	73.2782	0.343406	0.54	0.17	0.244	323	1.9969	0.0215366
	GSPp230_Pfalciparum_NbRBD6	90	13.3605	71.9928	0.2893	0.564	0.212	0.2824	56	12	62.3461	0.0859075	0.57	0.33	0.378	177	2.54237	0.0519877
	GSPp230_Pfalciparum_NbRBD7	119.6	17.1474	67.7098	0.273733	0.548	0.154	0.2328	147	13.2415	68.0881	0.33281	0.56	0.19	0.264	261	2.29119	0.037932
	GSPp230_Pfalciparum_NbRBD8	143.8	19.4396	69.3863	0.348724	0.54	0.16	0.236	127	18.7992	72.6634	0.382434	0.56	0.17	0.248	502	1.43227	0.0241131
	GSPp230_Pfalciparum_NbRBD9	166	21.1628	64.6763	0.303637	0.528	0.128	0.208	123	21.4593	61.8968	0.184414	0.53	0.14	0.218	560	1.48214	0.0121076
	GSPp230_Pfalciparum_NbRh057	118.4	15.7644	66.9788	0.251969	0.58	0.214	0.2872	92	14.0326	69.6894	0.239481	0.61	0.24	0.314	346	1.71098	0.0463985
	GSPp230_Pfalciparum_NbS1R01	96.4	14.3471	74.3782	0.306359	0.586	0.224	0.2964	72	9.30556	76.2767	0.279725	0.65	0.38	0.434	305	1.58033	0.0837318
	GSPp230_Pfalciparum_NbS2A04	145.8	20.5768	69.4557	0.342116	0.55	0.152	0.2316	102	12.2892	68.1003	0.238929	0.63	0.27	0.342	645	1.13023	0.0353519
	GSPp230_Pfalciparum_NbSOS3	152.2	14.6489	70.4629	0.361407	0.59	0.29	0.35	91	6.28571	78.8923	0.398265	0.71	0.57	0.598	585	1.30085	0.100595
	GSPp230_Pfalciparum_NbSyt1	170.2	20.6323	71.8252	0.440987	0.548	0.158	0.236	155	16.9419	76.3494	0.511333	0.6	0.21	0.288	781	1.08963	0.029447
	GSPp230_Pfalciparum_NbVHH15	178.2	19.2507	72.3074	0.449465	0.552	0.166	0.2432	128	15.7969	70.5121	0.342235	0.58	0.21	0.284	543	1.64088	0.0322893
	GSPp230_Pfalciparum_NbVHHP1dash40	124.6	14.0892	66.7056	0.263758	0.548	0.16	0.2376	116	12.931	63.8916	0.201965	0.55	0.17	0.246	231	2.69697	0.0423514
	IL2Rg_Human_Nb00002	156.4	19.0118	66.1901	0.31132	0.574	0.142	0.2284	160	18.825	68.2466	0.359434	0.59	0.15	0.238	448	1.74554	0.0249856
	IL2Rg_Human_Nb00004	161.8	19.3001	66.2892	0.321016	0.602	0.162	0.25	121	14.9669	66.8222	0.258456	0.65	0.29	0.362	496	1.63105	0.0359272
	IL2Rg_Human_Nb00007	115.8	13.3491	71.2161	0.325929	0.654	0.302	0.3724	130	6.51538	77.3898	0.480683	0.74	0.57	0.604	255	2.27059	0.122863
	IL2Rg_Human_Nb00009	152.4	19.104	63.8602	0.26161	0.576	0.13	0.2192	176	19.1023	64.9291	0.316548	0.59	0.16	0.246	443	1.72009	0.0223574
	IL2Rg_Human_Nb000D2	135.6	15.2989	65.3227	0.258672	0.624	0.272	0.3424	151	12.1026	66.3635	0.305713	0.7	0.48	0.524	321	2.11215	0.0607139
	IL2Rg_Human_Nb000D7	83.8	18.7847	69.249	0.211644	0.594	0.17	0.2548	84	12.4107	70.5867	0.23136	0.66	0.33	0.396	342	1.22515	0.0476652
	IL2Rg_Human_Nb000F5	108.8	17.9145	66.1293	0.226013	0.588	0.166	0.2504	102	14.8922	61.1137	0.144489	0.61	0.22	0.298	344	1.5814	0.033539
	IL2Rg_Human_Nb000H2	160.8	18.451	65.7468	0.307105	0.606	0.168	0.2556	113	14.9336	64.9743	0.21284	0.64	0.26	0.336	359	2.23955	0.0367563
	IL2Rg_Human_Nb001A2	110.8	18.5202	70.6642	0.295273	0.576	0.126	0.216	69	19.1377	71.7808	0.202626	0.58	0.13	0.22	356	1.55618	0.0280491
	IL2Rg_Human_Nb00282	133.2	19.9411	70.139	0.331602	0.582	0.144	0.2316	129	17.4767	67.7759	0.291796	0.61	0.19	0.274	528	1.26136	0.0282184
	IL2Rg_Human_Nb002B4	80.8	19.1566	64.5778	0.155626	0.568	0.124	0.2128	87	19.1034	64.8537	0.1618	0.57	0.13	0.218	301	1.34219	0.0214224
	IL2Rg_Human_Nb00327	147.4	19.38	70.5503	0.375146	0.586	0.146	0.234	132	19.0985	69.1818	0.324846	0.6	0.17	0.256	473	1.55814	0.0266417
	IL2Rg_Human_Nb003E11	124.2	20.2314	67.3853	0.274162	0.572	0.138	0.2248	122	18.3402	65.4511	0.237084	0.59	0.18	0.262	505	1.2297	0.0228069
	IL2Rg_Human_Nb00AH3	131.6	19.199	66.0992	0.269954	0.58	0.164	0.2472	161	16.9969	74.711	0.491663	0.62	0.25	0.324	475	1.38526	0.0326194
	IL2Rg_Human_Nb00F10	123.8	14.5918	67.1126	0.272641	0.628	0.274	0.3448	121	6.57851	71.4698	0.344772	0.76	0.61	0.64	299	2.07023	0.0980826
	IL2Rg_Human_Nb04132	94.6	15.8578	64.6131	0.176128	0.63	0.256	0.3308	74	15.3243	66.1896	0.149845	0.65	0.3	0.37	214	2.21028	0.0453508
	IL2Rg_Human_Nb08193	115.4	16.414	69.1373	0.28719	0.616	0.224	0.3024	116	10.3362	72.6593	0.355483	0.71	0.45	0.502	357	1.61625	0.0715751
	IL2Rg_Human_Nb08194	131.6	18.5229	68.9908	0.31847	0.614	0.194	0.278	124	10.4113	72.5066	0.372245	0.7	0.42	0.476	484	1.3595	0.0601977
	IL2Rg_Human_Nb08208	107.8	19.3323	69.0236	0.265358	0.578	0.132	0.2212	97	18.5979	72.9457	0.308619	0.59	0.14	0.23	387	1.39276	0.0278179
	IL2Rg_Human_Nb4dash80	123.4	19.9622	63.5054	0.209291	0.568	0.14	0.2256	114	19.1009	63.14	0.187868	0.59	0.17	0.254	351	1.75783	0.0198756
	IL2Rg_Human_NbAntiCFH	122.2	17.428	64.035	0.219276	0.586	0.17	0.2532	152	16.0855	65.4221	0.289089	0.6	0.21	0.288	299	2.04348	0.0327811
	IL2Rg_Human_NbantiCMY2	149.8	19.1668	65.3504	0.28058	0.592	0.154	0.2416	184	17.4158	65.7366	0.345007	0.62	0.21	0.292	403	1.85856	0.0282128
	IL2Rg_Human_NbBLM01	142.2	20.1908	65.3245	0.267371	0.588	0.132	0.2232	118	17.822	66.2396	0.242574	0.6	0.16	0.248	391	1.81841	0.0243809
	IL2Rg_Human_NbBLM02	154.2	15.9814	67.6841	0.335683	0.626	0.246	0.322	134	12.459	68.7406	0.320382	0.68	0.37	0.432	278	2.77338	0.0597646
	IL2Rg_Human_NbCB11	179.4	17.9428	66.4804	0.350763	0.606	0.18	0.2652	148	13	67.6329	0.325545	0.66	0.29	0.364	316	2.83861	0.0461836
	IL2Rg_Human_NbF0003	143.2	20.9206	72.5468	0.414101	0.574	0.14	0.2268	162	18.8086	71.5161	0.430539	0.58	0.16	0.244	266	2.69173	0.0240138
	IL2Rg_Human_NbG0001	87.2	10.6222	74.0444	0.299042	0.67	0.376	0.4348	87	4.54023	79.7934	0.400213	0.77	0.63	0.658	130	3.35385	0.173826
	IL2Rg_Human_NbG1001	118	19.1885	67.1225	0.259048	0.588	0.158	0.244	102	16.6912	69.343	0.259343	0.62	0.21	0.292	227	2.59912	0.0318408
	IL2Rg_Human_NbIL2Rb	131.6	19.0501	64.9222	0.242656	0.574	0.14	0.2268	102	18.7353	66.4172	0.212901	0.59	0.17	0.254	345	1.90725	0.0239433
	IL2Rg_Human_NbLaM2	112.4	17.1447	69.5994	0.289286	0.582	0.154	0.2396	128	16.4336	69.61	0.324642	0.59	0.18	0.262	289	1.94464	0.0369174
	IL2Rg_Human_NbLaM4	142.4	13.3938	67.2333	0.299649	0.65	0.346	0.4068	131	8.45802	68.7791	0.314952	0.72	0.51	0.552	419	1.69928	0.0917884
	IL2Rg_Human_NbLaM6	118.4	17.5992	67.3435	0.260244	0.594	0.15	0.2388	117	17.2607	68.6771	0.282911	0.62	0.23	0.308	332	1.78313	0.034644
	IL2Rg_Human_NbMsbA1	136.4	20.111	67.8876	0.306953	0.594	0.124	0.218	161	20.1491	69.1448	0.379808	0.6	0.13	0.224	375	1.81867	0.0224083
	IL2Rg_Human_NbRBD1	131.2	16.145	67.9298	0.296057	0.624	0.228	0.3072	56	12.8304	65.9651	0.109036	0.67	0.35	0.414	239	2.74477	0.0548684
	IL2Rg_Human_NbRBD10	112.6	12.7	68.2401	0.265819	0.65	0.356	0.4148	111	11.4955	69.2956	0.280252	0.66	0.44	0.484	200	2.815	0.0776482
	IL2Rg_Human_NbRBD11	147	18.4217	68.9321	0.348255	0.6	0.18	0.264	146	16.7603	68.0074	0.32933	0.62	0.23	0.308	331	2.22054	0.0345621
	IL2Rg_Human_NbRBD3	107	16.4861	74.9348	0.369593	0.626	0.262	0.3348	109	3.29358	87.5021	0.591136	0.81	0.77	0.778	282	1.89716	0.143258
	IL2Rg_Human_NbRBD6	116.2	10.9319	68.4839	0.279868	0.678	0.378	0.438	108	5.34722	75.0002	0.379023	0.78	0.64	0.668	161	3.6087	0.148108
	IL2Rg_Human_NbRBD7	183.8	20.9769	68.6407	0.367252	0.576	0.128	0.2176	25	19.98	70.0395	0.0577995	0.58	0.14	0.228	446	2.06054	0.0202025
	IL2Rg_Human_NbRBD8	92.6	14.9651	74.8328	0.330054	0.646	0.3	0.3692	100	4.69	79.299	0.435899	0.81	0.71	0.73	326	1.42025	0.139906
	IL2Rg_Human_NbRBD9	151.2	20.1484	62.5802	0.238953	0.586	0.156	0.242	149	19.1779	66.1538	0.298175	0.61	0.19	0.274	384	1.96875	0.0214121
	IL2Rg_Human_NbRh057	118.2	14.7249	66.7804	0.254358	0.63	0.254	0.3292	116	9.53017	70.7463	0.318866	0.7	0.44	0.492	216	2.73611	0.0781872
	IL2Rg_Human_NbS1R01	115.2	16.402	70.0631	0.306801	0.612	0.186	0.2712	128	15.082	72.5469	0.382452	0.65	0.28	0.354	243	2.37037	0.0513121
	IL2Rg_Human_NbS2A04	116.6	16.6589	69.9535	0.302723	0.608	0.194	0.2768	95	12.8316	70.6361	0.262838	0.66	0.31	0.38	323	1.80495	0.0561568
	IL2Rg_Human_NbSOS3	143.6	18.8698	68.4079	0.317583	0.59	0.142	0.2316	135	20.2259	70.5005	0.35724	0.6	0.16	0.248	471	1.52442	0.0251386
	IL2Rg_Human_NbSyt1	129.6	19.4027	68.7592	0.31413	0.584	0.138	0.2272	152	17.6217	69.7638	0.37626	0.59	0.15	0.238	476	1.36134	0.0286023
	IL2Rg_Human_NbVHH15	113.4	19.9127	70.0831	0.294523	0.582	0.134	0.2236	101	18.1584	71.8658	0.300658	0.61	0.18	0.266	382	1.48429	0.0285379
	IL2Rg_Human_NbVHHP1dash40	176.4	20.0702	68.1408	0.376866	0.568	0.13	0.2176	181	19.6271	67.5074	0.378109	0.57	0.14	0.226	532	1.65789	0.0209188
	Interleukin2beta_Human_Nb00002	142	21.123	61.6674	0.20992	0.54	0.124	0.2072	137	19.4781	65.1595	0.258885	0.56	0.13	0.216	433	1.63972	0.0157199
	Interleukin2beta_Human_Nb00004	150.6	23.1318	60.8292	0.208053	0.52	0.118	0.1984	184	22.9158	64.5707	0.320587	0.51	0.13	0.206	466	1.61588	0.00786718
	Interleukin2beta_Human_Nb00007	103.8	21.7399	63.4033	0.171171	0.538	0.13	0.2116	127	22.6299	66.7247	0.268575	0.57	0.13	0.218	436	1.19037	0.0117491
	Interleukin2beta_Human_Nb00009	197.4	21.7614	59.217	0.234258	0.496	0.124	0.1984	218	21.039	58.6651	0.242132	0.52	0.13	0.208	614	1.60749	0.00950952
	Interleukin2beta_Human_Nb000D2	168.2	21.7687	61.1115	0.233765	0.516	0.124	0.2024	192	21.1172	63.804	0.315497	0.53	0.13	0.21	416	2.02163	0.0112265
	Interleukin2beta_Human_Nb000D7	143.8	21.2705	61.7103	0.204851	0.524	0.116	0.1976	102	20.5931	64.153	0.181101	0.53	0.13	0.21	445	1.61573	0.012752
	Interleukin2beta_Human_Nb000F5	119.8	14.2493	69.2402	0.295646	0.618	0.314	0.3748	98	5.15306	76.078	0.369438	0.75	0.64	0.662	344	1.74128	0.112737
	Interleukin2beta_Human_Nb000H2	162.6	21.2478	58.3058	0.184873	0.532	0.12	0.2024	124	20.2903	60.6088	0.168472	0.58	0.12	0.212	508	1.60039	0.0130182
	Interleukin2beta_Human_Nb001A2	124.2	20.9618	66.2157	0.258604	0.532	0.128	0.2088	135	21.1889	68.3656	0.315112	0.53	0.14	0.218	376	1.6516	0.0144264
	Interleukin2beta_Human_Nb00282	145.2	21.232	63.502	0.249703	0.526	0.132	0.2108	130	22.6	66.4972	0.270244	0.53	0.15	0.226	582	1.24742	0.0112388
	Interleukin2beta_Human_Nb002B4	133.8	20.5649	62.7394	0.220892	0.518	0.136	0.2124	141	17.6135	67.6391	0.312652	0.55	0.16	0.238	496	1.34879	0.0189639
	Interleukin2beta_Human_Nb00327	162.8	21.2505	67.3777	0.347397	0.546	0.13	0.2132	179	20.4441	73.3405	0.494645	0.59	0.14	0.23	527	1.54459	0.0187453
	Interleukin2beta_Human_Nb003E11	154.6	21.4911	62.5025	0.247826	0.52	0.116	0.1968	139	21.6259	63.1361	0.22726	0.52	0.12	0.2	469	1.64819	0.0109939
	Interleukin2beta_Human_Nb00AH3	155.6	22.2715	59.6894	0.196217	0.492	0.13	0.2024	129	21.9729	62.3998	0.200533	0.51	0.14	0.214	580	1.34138	0.00859169
	Interleukin2beta_Human_Nb00F10	180.4	20.9392	63.2359	0.290412	0.524	0.13	0.2088	229	20.2162	67.8931	0.450665	0.53	0.14	0.218	695	1.29784	0.0147482
	Interleukin2beta_Human_Nb04132	156.4	20.5454	65.0089	0.295573	0.534	0.17	0.2428	159	13.1447	71.6506	0.427911	0.64	0.31	0.376	653	1.19755	0.03292
	Interleukin2beta_Human_Nb08193	178.8	22.8103	64.3651	0.303485	0.512	0.122	0.2	164	22.4238	63.7714	0.276021	0.51	0.13	0.206	681	1.31278	0.00886461
	Interleukin2beta_Human_Nb08194	145	22.3878	67.2967	0.311388	0.536	0.13	0.2112	168	22.6756	72.1227	0.453185	0.57	0.14	0.226	461	1.57267	0.0124972
	Interleukin2beta_Human_Nb08208	142.4	21.3337	64.3344	0.248578	0.516	0.124	0.2024	86	20.0988	65.4672	0.16703	0.52	0.14	0.216	464	1.53448	0.0136056
	Interleukin2beta_Human_Nb4dash80	120.8	18.0373	60.9672	0.167604	0.56	0.23	0.296	104	11.726	66.8288	0.22337	0.65	0.4	0.45	423	1.4279	0.0403971
	Interleukin2beta_Human_NbAntiCFH	170.6	22.1603	63.5213	0.277489	0.516	0.124	0.2024	143	21.8112	66.3694	0.291807	0.58	0.13	0.22	527	1.6186	0.0119294
	Interleukin2beta_Human_NbantiCMY2	152	20.8	63.6138	0.258662	0.544	0.13	0.2128	102	17.5294	62.5909	0.161411	0.59	0.17	0.254	543	1.39963	0.0197405
	Interleukin2beta_Human_NbBLM01	188.8	21.7961	60.8751	0.266089	0.524	0.122	0.2024	168	20.0982	60.086	0.215163	0.54	0.12	0.204	545	1.73211	0.0119079
	Interleukin2beta_Human_NbBLM02	167.6	19.6729	66.5478	0.333796	0.564	0.156	0.2376	173	14.8815	70.8395	0.435384	0.63	0.24	0.318	696	1.20402	0.0338516
	Interleukin2beta_Human_NbCB11	131.2	22.0144	63.2568	0.221665	0.548	0.124	0.2088	174	21.9339	68.9372	0.397363	0.56	0.14	0.224	492	1.33333	0.0126866
	Interleukin2beta_Human_NbF0003	154.2	21.7655	68.8467	0.365837	0.526	0.122	0.2028	174	22.4109	73.1983	0.484204	0.57	0.12	0.21	510	1.51176	0.0139761
	Interleukin2beta_Human_NbG0001	102.4	21.2455	66.5884	0.216978	0.532	0.142	0.22	149	21.151	69.8445	0.372227	0.53	0.15	0.226	358	1.43017	0.0144835
	Interleukin2beta_Human_NbG1001	179.6	22.1961	61.9606	0.271459	0.508	0.128	0.204	90	21.0222	57.911	0.100514	0.55	0.13	0.214	691	1.29957	0.0101931
	Interleukin2beta_Human_NbGamma6	125.8	18.4583	62.5294	0.209254	0.554	0.2	0.2708	146	13.363	69.2286	0.35392	0.61	0.44	0.474	513	1.22612	0.035466
	Interleukin2beta_Human_NbLaM2	138.4	19.1938	64.9474	0.262114	0.524	0.174	0.244	105	12.3571	70.2366	0.282252	0.61	0.32	0.378	535	1.29346	0.0352209
	Interleukin2beta_Human_NbLaM4	132	21.9604	62.7133	0.20663	0.532	0.124	0.2056	129	21.8721	66.0391	0.260172	0.57	0.12	0.21	422	1.56398	0.0120473
	Interleukin2beta_Human_NbLaM6	138	21.2204	62.9674	0.2199	0.528	0.124	0.2048	103	19.8641	65.8586	0.206722	0.56	0.13	0.216	456	1.51316	0.0152232
	Interleukin2beta_Human_NbMsbA1	159.2	21.603	64.9894	0.284052	0.544	0.116	0.2016	168	21.5179	66.7889	0.342626	0.58	0.11	0.204	596	1.33557	0.0141056
	Interleukin2beta_Human_NbRBD1	133.6	18.0367	69.6704	0.348347	0.59	0.208	0.2844	184	13.3804	71.0581	0.457133	0.65	0.31	0.378	385	1.73506	0.0474439
	Interleukin2beta_Human_NbRBD10	234.6	22.1799	62.4799	0.333111	0.514	0.126	0.2036	231	21.2965	68.8394	0.472923	0.55	0.15	0.23	1064	1.10244	0.0120668
	Interleukin2beta_Human_NbRBD11	140	17.5407	70.1115	0.356124	0.596	0.258	0.3256	155	5.45806	80.5093	0.578754	0.81	0.71	0.73	556	1.25899	0.100989
	Interleukin2beta_Human_NbRBD3	116.6	21.7001	67.2662	0.261397	0.538	0.126	0.2084	44	22.2841	64.5217	0.0770254	0.53	0.14	0.218	490	1.1898	0.0116788
	Interleukin2beta_Human_NbRBD6	172.8	19.3833	66.5545	0.344198	0.55	0.154	0.2332	170	13.1	71.5286	0.444527	0.62	0.26	0.332	681	1.26872	0.0371411
	Interleukin2beta_Human_NbRBD7	237.2	20.1593	67.5985	0.437214	0.538	0.134	0.2148	168	17.7024	71.8517	0.447723	0.58	0.19	0.268	924	1.28355	0.0244799
	Interleukin2beta_Human_NbRBD8	97.4	21.442	65.7653	0.197283	0.54	0.13	0.212	57	20.6842	67.1614	0.120386	0.56	0.14	0.224	428	1.13785	0.0151136
	Interleukin2beta_Human_NbRBD9	140.6	23.0775	60.7311	0.197856	0.532	0.118	0.2008	154	23.3312	61.5945	0.222936	0.56	0.13	0.216	561	1.25312	0.00807164
	Interleukin2beta_Human_NbRh057	167.2	19.941	61.1799	0.235994	0.51	0.138	0.2124	152	17.1711	68.2101	0.34447	0.59	0.18	0.262	628	1.33121	0.0214452
	Interleukin2beta_Human_NbS1R01	176.4	22.953	66.8459	0.335253	0.546	0.122	0.2068	157	23.6465	69.2835	0.375564	0.55	0.13	0.214	658	1.34043	0.00983517
	Interleukin2beta_Human_NbS2A04	144.6	22.2606	65.6506	0.278358	0.524	0.118	0.1992	43	22.8488	64.2624	0.0740844	0.54	0.12	0.204	644	1.12267	0.0100027
	Interleukin2beta_Human_NbSOS3	211.4	21.2906	63.6665	0.316425	0.528	0.12	0.2016	129	20.5581	63.0118	0.209853	0.53	0.12	0.202	826	1.27966	0.0130366
	Interleukin2beta_Human_NbSyt1	159.2	22.1295	66.4693	0.31844	0.514	0.13	0.2068	190	22.2474	71.0676	0.466172	0.57	0.13	0.218	625	1.2736	0.0125512
	Interleukin2beta_Human_NbVHH15	149.8	22.1876	64.7032	0.266981	0.536	0.114	0.1984	158	21.5854	63.7024	0.265889	0.55	0.12	0.206	444	1.68694	0.011716
	Interleukin2beta_Human_NbVHHP1dash40	137.2	20.7023	63.5026	0.229859	0.514	0.124	0.202	139	19.1799	65.8425	0.274793	0.53	0.14	0.218	432	1.58796	0.0156913
	LexA_EColi_Nb00002	199.2	20.908	64.3988	0.332025	0.446	0.16	0.2172	142	16.7359	65.3129	0.270252	0.48	0.24	0.288	746	1.33512	0.0145403
	LexA_EColi_Nb00004	189	21.3783	62.6901	0.288497	0.444	0.134	0.196	185	19.073	65.7492	0.346716	0.45	0.15	0.21	666	1.41892	0.0107415
	LexA_EColi_Nb00007	190.2	22.1617	60.9587	0.257545	0.444	0.134	0.196	196	20.8699	60.0795	0.246433	0.45	0.15	0.21	544	1.74816	0.0075726
	LexA_EColi_Nb00009	217	21.5038	62.1557	0.310734	0.44	0.128	0.1904	259	19.4556	61.7982	0.347397	0.45	0.16	0.218	684	1.58626	0.00950396
	LexA_EColi_Nb000D2	182.6	20.4685	64.7581	0.320081	0.45	0.154	0.2132	186	17.457	70.8346	0.455571	0.48	0.21	0.264	561	1.62745	0.0158488
	LexA_EColi_Nb000D7	189.8	21.5614	60.1612	0.241172	0.434	0.128	0.1892	145	20.7793	59.9968	0.186534	0.45	0.14	0.202	509	1.86444	0.00781643
	LexA_EColi_Nb000F5	131.8	22.7492	62.2502	0.211534	0.44	0.136	0.1968	195	21.8821	71.3816	0.479542	0.45	0.14	0.202	534	1.23408	0.00775196
	LexA_EColi_Nb000H2	216.4	20.148	63.2793	0.333637	0.454	0.142	0.2044	221	18.7557	63.4399	0.343576	0.46	0.17	0.228	710	1.52394	0.0125382
	LexA_EColi_Nb001A2	146.4	21.4979	66.8189	0.305802	0.44	0.132	0.1936	152	20.1316	68.4751	0.349866	0.44	0.14	0.2	531	1.37853	0.0104667
	LexA_EColi_Nb00282	170.4	20.3373	62.4105	0.260173	0.44	0.142	0.2016	184	19.8478	62.9584	0.287754	0.43	0.15	0.206	632	1.3481	0.0100175
	LexA_EColi_Nb002B4	206.6	20.8683	61.7999	0.29538	0.438	0.138	0.198	166	18.8584	59.5217	0.203705	0.45	0.16	0.218	679	1.52135	0.0100894
	LexA_EColi_Nb00327	137.8	20.1464	61.3732	0.201142	0.442	0.142	0.202	163	18.7669	63.9968	0.278871	0.45	0.16	0.218	401	1.7182	0.011675
	LexA_EColi_Nb003E11	181.8	21.4952	60.3422	0.235677	0.436	0.132	0.1928	189	21.0556	57.2356	0.190736	0.44	0.14	0.2	523	1.73805	0.00720819
	LexA_EColi_Nb00AH3	163.2	22.2053	60.1405	0.213017	0.436	0.144	0.2024	145	22.2759	57.0073	0.147009	0.43	0.15	0.206	614	1.32899	0.0057659
	LexA_EColi_Nb00F10	177.2	20.0082	65.7797	0.333579	0.466	0.204	0.2564	146	17.8493	68.2595	0.334376	0.51	0.31	0.35	543	1.63168	0.017278
	LexA_EColi_Nb04132	187	22.3337	62.1674	0.275886	0.436	0.134	0.1944	167	21.1796	59.7698	0.208824	0.43	0.14	0.198	646	1.44737	0.00687835
	LexA_EColi_Nb08193	166.6	20.6753	62.7436	0.262056	0.442	0.144	0.2036	185	18.8541	66.1723	0.355687	0.45	0.15	0.21	537	1.55121	0.0116998
	LexA_EColi_Nb08194	142.8	21.1423	63.3583	0.235486	0.442	0.144	0.2036	142	21.2148	63.9939	0.246562	0.45	0.15	0.21	428	1.66822	0.00894034
	LexA_EColi_Nb08208	168	21.8913	62.1759	0.251008	0.438	0.13	0.1916	128	23.207	64.0732	0.225054	0.44	0.14	0.2	596	1.4094	0.00641452
	LexA_EColi_Nb4dash80	108.8	22.2596	65.0555	0.210954	0.438	0.14	0.1996	74	20.8649	60.9693	0.10358	0.44	0.15	0.208	472	1.15254	0.00783348
	LexA_EColi_NbAntiCFH	97.6	22.9178	62.3938	0.148445	0.44	0.136	0.1968	85	21.8471	59.0291	0.10329	0.44	0.14	0.2	376	1.29787	0.00618672
	LexA_EColi_NbantiCMY2	206	22.06	63.4259	0.324586	0.442	0.132	0.194	229	20.3843	67.9365	0.451592	0.45	0.14	0.202	620	1.66129	0.00936354
	LexA_EColi_NbBLM01	189.8	21.574	63.4891	0.293245	0.444	0.136	0.1976	179	18.3073	68.7353	0.401055	0.47	0.17	0.23	835	1.13653	0.0123577
	LexA_EColi_NbBLM02	214.8	21.7906	62.3968	0.314985	0.436	0.132	0.1928	191	21.9712	61.812	0.273879	0.43	0.14	0.198	670	1.60299	0.00698591
	LexA_EColi_NbCB11	177.8	22.5167	61.9711	0.263563	0.438	0.126	0.1884	168	22.0476	63.8894	0.284106	0.45	0.13	0.194	532	1.67105	0.00693506
	LexA_EColi_NbF0003	98	22.1327	65.3297	0.19283	0.442	0.138	0.1988	61	20.2623	65.1817	0.113477	0.45	0.15	0.21	433	1.13164	0.00928258
	LexA_EColi_NbG0001	130.2	20.0733	66.3309	0.265918	0.448	0.156	0.2144	108	17.5093	67.799	0.247626	0.47	0.21	0.262	480	1.35625	0.0156199
	LexA_EColi_NbG1001	153.2	22.6469	62.2019	0.24383	0.434	0.136	0.1956	164	21.5061	60.2892	0.213833	0.43	0.15	0.206	584	1.31164	0.00647391
	LexA_EColi_NbGamma6	184.4	20.6171	59.1977	0.228032	0.438	0.14	0.1996	205	19.939	64.0994	0.338499	0.44	0.15	0.208	633	1.45656	0.0095388
	LexA_EColi_NbIL2Rb	162.6	22.4668	63.9776	0.271453	0.436	0.13	0.1912	174	21.3477	63.0505	0.276229	0.44	0.14	0.2	612	1.32843	0.00741302
	LexA_EColi_NbLaM2	157.8	18.6524	69.379	0.377548	0.46	0.178	0.2344	137	16.3102	70.1838	0.355118	0.48	0.22	0.272	404	1.95297	0.0215679
	LexA_EColi_NbLaM4	182.8	19.9977	67.0208	0.362509	0.442	0.146	0.2052	156	19.4583	67.6747	0.3407	0.45	0.16	0.218	692	1.32081	0.0129276
	LexA_EColi_NbLaM6	140	19.3316	63.9213	0.240391	0.458	0.176	0.2324	134	16.1082	66.4152	0.276267	0.49	0.26	0.306	483	1.44928	0.0183587
	LexA_EColi_NbMsbA1	158.2	21.964	61.9448	0.234737	0.446	0.128	0.1916	175	21.4314	61.3837	0.246175	0.44	0.14	0.2	470	1.68298	0.00747452
	LexA_EColi_NbRBD1	198	20.8581	67.2519	0.396072	0.452	0.134	0.1976	172	20.5407	67.0066	0.353545	0.47	0.15	0.214	508	1.94882	0.0115945
	LexA_EColi_NbRBD10	239	23.0613	60.9706	0.311026	0.43	0.13	0.19	303	22.4125	67.2044	0.507504	0.43	0.14	0.198	920	1.29891	0.0060975
	LexA_EColi_NbRBD11	185.2	21.3007	61.9619	0.27572	0.438	0.134	0.1948	196	20.4617	62.314	0.289961	0.45	0.14	0.202	668	1.38623	0.00890477
	LexA_EColi_NbRBD3	146.6	21.0691	64.1643	0.259107	0.436	0.128	0.1896	162	20.6698	66.5802	0.328574	0.43	0.14	0.198	417	1.75779	0.00940296
	LexA_EColi_NbRBD6	247	21.8935	66.3465	0.429254	0.432	0.13	0.1904	347	22.2853	68.4641	0.56229	0.43	0.14	0.198	960	1.28646	0.00780862
	LexA_EColi_NbRBD7	189.2	21.3766	60.3418	0.248461	0.434	0.134	0.194	148	19.8919	62.091	0.223046	0.44	0.18	0.232	585	1.61709	0.00873048
	LexA_EColi_NbRBD8	139.2	21.73	63.9315	0.239758	0.436	0.128	0.1896	147	20.4592	66.3012	0.29756	0.44	0.14	0.2	492	1.41463	0.00912603
	LexA_EColi_NbRBD9	202	21.5878	58.937	0.232527	0.432	0.134	0.1936	183	21.8333	56.3984	0.172977	0.43	0.15	0.206	751	1.34487	0.00617269
	LexA_EColi_NbRh057	200.8	20.8266	63.3814	0.31861	0.46	0.186	0.2408	178	15.486	67.8204	0.380126	0.54	0.39	0.42	606	1.65677	0.0188179
	LexA_EColi_NbS1R01	192.8	21.7699	64.936	0.336634	0.44	0.134	0.1952	148	19.9122	63.1341	0.240781	0.45	0.15	0.21	795	1.21258	0.00951334
	LexA_EColi_NbS2A04	131.6	22.6873	62.5334	0.204956	0.434	0.116	0.1796	136	22.2463	65.8651	0.269855	0.43	0.12	0.182	397	1.65743	0.00656732
	LexA_EColi_NbSyt1	164.6	20.6578	65.7343	0.312635	0.442	0.152	0.21	168	19.9881	66.7534	0.341891	0.44	0.16	0.216	560	1.46964	0.0110445
	LexA_EColi_NbVHH15	118.6	22.0567	62.7481	0.18902	0.436	0.128	0.1896	153	20.098	65.2043	0.28654	0.44	0.14	0.2	510	1.16275	0.00879428
	LexA_EColi_NbVHHP1dash40	218	20.3402	66.2982	0.397848	0.448	0.156	0.2144	172	17.2297	62.3982	0.261108	0.48	0.24	0.288	725	1.50345	0.0146204
	mCherry_Discosoma_Nb00002	160.6	20.3561	70.6979	0.41001	0.618	0.154	0.2468	152	19.7961	72.8841	0.439786	0.62	0.16	0.252	413	1.94431	0.0266756
	mCherry_Discosoma_Nb00004	150	21.3986	71.4598	0.39939	0.636	0.152	0.2488	181	19.2956	66.4244	0.355135	0.65	0.17	0.266	494	1.51822	0.0250956
	mCherry_Discosoma_Nb00007	137.2	22.6295	74.4811	0.425344	0.628	0.152	0.2472	143	20.521	71.8487	0.401127	0.65	0.18	0.274	522	1.31418	0.0221927
	mCherry_Discosoma_Nb00009	174.2	21.2609	69.2105	0.400782	0.628	0.14	0.2376	159	21.3145	68.6563	0.366159	0.63	0.15	0.246	532	1.63722	0.0204135
	mCherry_Discosoma_Nb000D2	164.6	21.8069	72.3717	0.450425	0.612	0.138	0.2328	165	20.8394	71.16	0.428509	0.62	0.14	0.236	428	1.9229	0.0210296
	mCherry_Discosoma_Nb000D7	104.6	18.6601	70.0824	0.278023	0.632	0.158	0.2528	104	17.5096	70.2017	0.279099	0.64	0.18	0.272	309	1.69256	0.0367981
	mCherry_Discosoma_Nb000F5	147.8	19.6069	70.0012	0.37157	0.624	0.164	0.256	156	18.3526	66.7914	0.322796	0.63	0.17	0.262	356	2.07584	0.0296631
	mCherry_Discosoma_Nb000H2	174.8	20.9915	70.3122	0.424509	0.628	0.14	0.2376	177	21.5113	68.8442	0.400205	0.63	0.15	0.246	564	1.54965	0.020927
	mCherry_Discosoma_Nb001A2	134.8	18.5854	74.9233	0.441862	0.632	0.162	0.256	131	16.0992	73.5175	0.408603	0.65	0.19	0.282	331	2.03625	0.0462482
	mCherry_Discosoma_Nb00282	130.4	21.5011	70.3857	0.337195	0.626	0.146	0.242	131	20.5992	67.4503	0.289705	0.64	0.16	0.256	394	1.65482	0.0215634
	mCherry_Discosoma_Nb002B4	124.4	19.009	70.3956	0.332732	0.632	0.174	0.2656	136	15.886	74.2498	0.434215	0.66	0.24	0.324	331	1.87915	0.0437148
	mCherry_Discosoma_Nb00327	136.8	20.0095	75.4669	0.455742	0.628	0.162	0.2552	139	19.2374	76.0342	0.474966	0.64	0.17	0.264	378	1.80952	0.0336088
	mCherry_Discosoma_Nb003E11	134	20.2059	70.9687	0.363158	0.63	0.154	0.2492	131	16.9809	67.9209	0.298555	0.65	0.2	0.29	405	1.65432	0.0333849
	mCherry_Discosoma_Nb00AH3	145.2	18.1599	69.6662	0.360989	0.632	0.188	0.2768	144	16.8715	70.4594	0.374974	0.64	0.21	0.296	269	2.69888	0.0398245
	mCherry_Discosoma_Nb00F10	142.8	21.1447	71.7051	0.395568	0.616	0.154	0.2464	139	20.0072	73.7462	0.430754	0.62	0.17	0.26	402	1.77612	0.02495
	mCherry_Discosoma_Nb04132	215.6	22.3011	66.1885	0.366555	0.62	0.164	0.2552	308	20.901	63.6716	0.434539	0.63	0.19	0.278	800	1.3475	0.0167397
	mCherry_Discosoma_Nb08193	146.2	21.2271	74.061	0.442521	0.63	0.148	0.2444	93	19.3763	75.2563	0.338115	0.63	0.16	0.254	502	1.45618	0.0285732
	mCherry_Discosoma_Nb08194	103.6	21.6717	73.8218	0.340135	0.628	0.156	0.2504	112	21.3304	73.2262	0.355992	0.64	0.17	0.264	357	1.45098	0.022633
	mCherry_Discosoma_Nb08208	145.4	21.8759	73.0692	0.42783	0.618	0.142	0.2372	149	21.302	76.4463	0.502264	0.62	0.15	0.244	387	1.87855	0.0219035
	mCherry_Discosoma_Nb4dash80	130.8	20.0419	70.06	0.337551	0.62	0.158	0.2504	143	20.4196	69.9477	0.362599	0.62	0.17	0.26	420	1.55714	0.0247896
	mCherry_Discosoma_NbAntiCFH	116	18.4887	70.6418	0.31478	0.62	0.168	0.2584	98	17.2551	73.8088	0.327284	0.63	0.19	0.278	316	1.83544	0.0388344
	mCherry_Discosoma_NbantiCMY2	142.4	21.7257	71.5214	0.389813	0.622	0.14	0.2364	145	20.0138	66.1354	0.290874	0.63	0.15	0.246	316	2.25316	0.021632
	mCherry_Discosoma_NbBLM01	107.4	21.4006	71.404	0.304429	0.63	0.14	0.238	107	20.1963	69.8874	0.281092	0.64	0.15	0.248	307	1.74919	0.0238667
	mCherry_Discosoma_NbBLM02	174.2	22.27	72.2603	0.45236	0.624	0.144	0.24	152	19.4112	72.1942	0.425921	0.64	0.17	0.264	683	1.27526	0.0241747
	mCherry_Discosoma_NbCB11	156.2	22.3971	70.1593	0.389633	0.624	0.138	0.2352	173	21.2341	71.0164	0.439018	0.63	0.14	0.238	470	1.6617	0.0191106
	mCherry_Discosoma_NbF0003	136	21.4794	75.7498	0.451729	0.622	0.154	0.2476	146	19.3836	73.0698	0.431766	0.64	0.18	0.272	518	1.31274	0.0277615
	mCherry_Discosoma_NbG0001	135	20.6481	75.1022	0.443864	0.63	0.168	0.2604	130	19.2462	75.3882	0.442937	0.64	0.18	0.272	446	1.51345	0.0314363
	mCherry_Discosoma_NbG1001	132.8	22.4313	69.3516	0.318829	0.622	0.148	0.2428	178	22.5084	65.1407	0.323824	0.63	0.16	0.254	446	1.48879	0.0151235
	mCherry_Discosoma_NbGamma6	86	18.8357	67.698	0.194401	0.62	0.16	0.252	101	19.2624	62.3172	0.156592	0.63	0.17	0.262	218	1.97248	0.026362
	mCherry_Discosoma_NbIL2Rb	105.2	17.4456	71.5071	0.304439	0.634	0.174	0.266	110	16.2682	68.221	0.259205	0.65	0.21	0.298	318	1.65409	0.0441644
	mCherry_Discosoma_NbMsbA1	155.6	21.9296	74.979	0.480978	0.632	0.134	0.2336	114	19.4649	77.2446	0.43853	0.64	0.15	0.248	540	1.44074	0.0280367
	mCherry_Discosoma_NbRBD1	108	17.4985	74.8603	0.327664	0.642	0.176	0.2692	56	10.8571	78.0032	0.235576	0.67	0.25	0.334	351	1.53846	0.0741898
	mCherry_Discosoma_NbRBD10	160.4	21.7365	66.4928	0.325931	0.62	0.146	0.2408	140	21.1964	64.7043	0.255853	0.62	0.16	0.252	453	1.77042	0.0173376
	mCherry_Discosoma_NbRBD11	130.8	22.9132	71.8909	0.368809	0.622	0.144	0.2396	165	22.8091	70.5168	0.415265	0.63	0.15	0.246	509	1.28487	0.0155699
	mCherry_Discosoma_NbRBD3	125.8	22.6733	73.7206	0.347253	0.62	0.14	0.236	281	22.9021	66.9194	0.483008	0.62	0.16	0.252	557	1.12926	0.0151078
	mCherry_Discosoma_NbRBD6	115.8	21.3779	70.9329	0.32373	0.624	0.154	0.248	126	18.8135	67.2092	0.275334	0.64	0.17	0.264	368	1.57337	0.0253418
	mCherry_Discosoma_NbRBD7	171.6	21.6686	71.9603	0.448605	0.622	0.128	0.2268	183	20.2186	69.7266	0.428111	0.63	0.14	0.238	465	1.84516	0.0226745
	mCherry_Discosoma_NbRBD8	126.2	21.7929	73.5401	0.388694	0.624	0.14	0.2368	147	20.5544	69.3657	0.358627	0.63	0.15	0.246	424	1.48821	0.0221762
	mCherry_Discosoma_NbRBD9	139.4	22.7722	68.1169	0.318227	0.618	0.14	0.2356	121	22.062	70.8085	0.331982	0.62	0.16	0.252	497	1.40241	0.0159454
	mCherry_Discosoma_NbRh057	155	20.65	72.2079	0.42842	0.626	0.142	0.2388	119	19.0672	72.0651	0.351479	0.63	0.15	0.246	412	1.88107	0.0286599
	mCherry_Discosoma_NbS1R01	133.6	22.3988	75.6611	0.451004	0.628	0.138	0.236	167	22.5269	72.1435	0.451913	0.63	0.15	0.246	450	1.48444	0.0184768
	mCherry_Discosoma_NbS2A04	113.2	21.8539	72.7963	0.344049	0.622	0.132	0.23	125	21.068	72.4935	0.374365	0.63	0.14	0.238	375	1.50933	0.0216855
	mCherry_Discosoma_NbSOS3	138.2	20.7492	72.9791	0.406377	0.624	0.138	0.2352	103	18.6602	72.0445	0.309411	0.64	0.16	0.256	385	1.79481	0.0299939
	mCherry_Discosoma_NbSyt1	120.2	20.5198	72.1273	0.354026	0.634	0.176	0.2676	115	19.0261	70.7453	0.316416	0.65	0.2	0.29	315	1.90794	0.029807
	mCherry_Discosoma_NbVHH15	159.2	21.7921	72.1684	0.431726	0.622	0.142	0.238	147	18.4082	68.5498	0.342098	0.64	0.17	0.264	319	2.4953	0.0259549
	mCherry_Discosoma_NbVHHP1dash40	133.2	20.3556	71.6867	0.368769	0.62	0.14	0.236	185	20.7324	70.4859	0.44692	0.62	0.14	0.236	322	2.06832	0.0241888
	MsbA1_Ecoli_Nb00002	152.6	21.0379	70.6418	0.392088	0.626	0.158	0.2516	111	16.6622	65.7619	0.221145	0.65	0.2	0.29	568	1.34331	0.0303065
	MsbA1_Ecoli_Nb00004	216.8	22.4317	69.8105	0.467818	0.636	0.154	0.2504	157	19.4395	64.9496	0.288049	0.66	0.22	0.308	748	1.4492	0.0216583
	MsbA1_Ecoli_Nb00007	208	21.2897	71.676	0.490052	0.646	0.166	0.262	130	17.5731	66.1799	0.264541	0.67	0.24	0.326	818	1.27139	0.0302026
	MsbA1_Ecoli_Nb00009	217.4	22.8906	67.7697	0.418602	0.628	0.144	0.2408	159	18.3113	64.6326	0.285055	0.66	0.21	0.3	983	1.1058	0.0214419
	MsbA1_Ecoli_Nb000D2	212.8	22.0683	69.7234	0.452946	0.626	0.144	0.2404	132	19.3258	63.817	0.227469	0.63	0.16	0.254	924	1.15152	0.0209393
	MsbA1_Ecoli_Nb000D7	135.2	21.0065	68.9742	0.322423	0.632	0.144	0.2416	85	18.9941	72.5796	0.265692	0.65	0.18	0.274	534	1.26592	0.0279576
	MsbA1_Ecoli_Nb000F5	186.8	20.743	67.4176	0.370158	0.64	0.182	0.2736	128	14.2812	64.1116	0.225678	0.68	0.28	0.36	751	1.24368	0.0358791
	MsbA1_Ecoli_Nb000H2	167.4	19.7583	68.8465	0.381879	0.656	0.198	0.2896	179	16.0196	67.0327	0.364985	0.69	0.3	0.378	626	1.33706	0.0390892
	MsbA1_Ecoli_Nb001A2	151.6	21.4527	72.3794	0.42272	0.624	0.148	0.2432	131	19.1183	66.2127	0.266997	0.64	0.18	0.272	599	1.26544	0.0246956
	MsbA1_Ecoli_Nb00282	204.8	22.4008	69.8781	0.444523	0.626	0.142	0.2388	110	20.0364	67.2798	0.243412	0.64	0.16	0.256	900	1.13778	0.0204625
	MsbA1_Ecoli_Nb002B4	137.8	22.078	71.2449	0.374336	0.618	0.138	0.234	97	20.3505	73.0698	0.310853	0.63	0.18	0.27	503	1.36978	0.0221685
	MsbA1_Ecoli_Nb00327	155.6	20.5108	73.0953	0.44251	0.636	0.152	0.2488	101	18.7574	65.4188	0.196445	0.65	0.18	0.274	552	1.40942	0.0286356
	MsbA1_Ecoli_Nb003E11	170	21.0342	72.0636	0.443724	0.634	0.146	0.2436	135	18.1481	73.3047	0.413342	0.65	0.17	0.266	551	1.54265	0.0314766
	MsbA1_Ecoli_Nb00AH3	214	22.0433	69.9133	0.464651	0.618	0.14	0.2356	146	19.0582	64.3196	0.258739	0.64	0.18	0.272	894	1.19687	0.0217358
	MsbA1_Ecoli_Nb00F10	227.2	22.2084	70.6738	0.46581	0.624	0.148	0.2432	163	19.1411	67.264	0.344253	0.64	0.18	0.272	929	1.22282	0.0226577
	MsbA1_Ecoli_Nb04132	237.4	21.3759	71.6369	0.502655	0.634	0.17	0.2628	190	18.2237	72.5767	0.495989	0.65	0.22	0.306	834	1.42326	0.0298249
	MsbA1_Ecoli_Nb08193	177	21.7003	71.8158	0.443358	0.636	0.154	0.2504	118	18.7924	66.58	0.248294	0.66	0.2	0.292	767	1.15385	0.0259273
	MsbA1_Ecoli_Nb08194	210	21.1714	71.4611	0.489986	0.64	0.17	0.264	183	18.8579	73.972	0.512374	0.66	0.2	0.292	897	1.17057	0.0302081
	MsbA1_Ecoli_Nb08208	206	21.6722	72.4674	0.495902	0.628	0.144	0.2408	132	19.4583	65.9025	0.26328	0.64	0.17	0.264	803	1.28269	0.023587
	MsbA1_Ecoli_Nb4dash80	154.2	21.8995	66.9389	0.328981	0.624	0.152	0.2464	135	20.263	72.8998	0.405277	0.65	0.19	0.282	728	1.05907	0.0222168
	MsbA1_Ecoli_NbAntiCFH	292.8	23.76	68.1485	0.492354	0.614	0.144	0.238	189	20.0106	63.681	0.30899	0.64	0.19	0.28	929	1.57589	0.0158679
	MsbA1_Ecoli_NbantiCMY2	201.6	19.3605	68.4403	0.425371	0.652	0.188	0.2808	184	15.644	67.2233	0.376589	0.67	0.24	0.326	677	1.48892	0.0397838
	MsbA1_Ecoli_NbBLM01	201.8	21.3902	68.7777	0.413012	0.646	0.162	0.2588	185	16.9054	67.2083	0.377758	0.68	0.25	0.336	793	1.27238	0.0309773
	MsbA1_Ecoli_NbBLM02	193.6	21.2274	70.4062	0.450285	0.638	0.154	0.2508	188	19.4867	73.6171	0.512855	0.65	0.19	0.282	727	1.3315	0.0275149
	MsbA1_Ecoli_NbCB11	218.6	23.02	70.4339	0.462964	0.636	0.146	0.244	114	18.4693	64.1008	0.201592	0.66	0.2	0.292	837	1.30585	0.0217968
	MsbA1_Ecoli_NbF0003	152	19.3414	74.1063	0.441033	0.644	0.202	0.2904	89	13.5225	76.8355	0.353425	0.69	0.31	0.386	582	1.30584	0.0567694
	MsbA1_Ecoli_NbG0001	178.2	21.79	71.5764	0.450226	0.632	0.152	0.248	117	19	63.627	0.199768	0.65	0.18	0.274	795	1.12075	0.023568
	MsbA1_Ecoli_NbG1001	141.4	17.7019	73.9715	0.413336	0.68	0.304	0.3792	151	3.16225	89.6068	0.670897	0.87	0.86	0.862	639	1.10642	0.156223
	MsbA1_Ecoli_NbGamma6	157.4	21.4355	66.2564	0.316114	0.618	0.148	0.242	134	18.556	58.8622	0.158361	0.64	0.2	0.288	618	1.27346	0.0208244
	MsbA1_Ecoli_NbIL2Rb	129.6	20.8802	67.6963	0.297943	0.624	0.156	0.2496	121	18.9587	62.2817	0.186832	0.64	0.2	0.288	481	1.34719	0.023224
	MsbA1_Ecoli_NbLaM2	141.2	17.524	74.6295	0.4315	0.668	0.272	0.3512	74	6.13514	81.9569	0.38551	0.82	0.72	0.74	567	1.24515	0.121108
	MsbA1_Ecoli_NbLaM4	165.6	20.8048	73.6865	0.470868	0.634	0.162	0.2564	110	16.4409	67.158	0.241409	0.67	0.26	0.342	606	1.36634	0.0349412
	MsbA1_Ecoli_NbLaM6	153.2	21.5771	69.0564	0.361784	0.628	0.144	0.2408	126	19.1984	62.7325	0.200968	0.65	0.19	0.282	704	1.08807	0.0223989
	MsbA1_Ecoli_NbRBD1	166	17.1373	74.422	0.47792	0.688	0.318	0.392	162	5.08951	85.5139	0.646924	0.84	0.76	0.776	702	1.18234	0.14214
	MsbA1_Ecoli_NbRBD10	196.2	19.8052	70.1439	0.446298	0.646	0.2	0.2892	184	17.2853	70.5001	0.445703	0.67	0.26	0.342	676	1.45118	0.0366849
	MsbA1_Ecoli_NbRBD11	161.6	22.3338	71.4955	0.415207	0.636	0.148	0.2456	198	21.2677	74.5603	0.5428	0.64	0.17	0.264	711	1.13643	0.0212456
	MsbA1_Ecoli_NbRBD3	161.6	22.6998	72.8995	0.397669	0.63	0.148	0.2444	73	18.1986	67.3326	0.159876	0.65	0.2	0.29	750	1.07733	0.0244544
	MsbA1_Ecoli_NbRBD6	142.4	20.5097	70.9871	0.378072	0.644	0.178	0.2712	121	14.5372	68.659	0.291395	0.7	0.32	0.396	428	1.66355	0.04217
	MsbA1_Ecoli_NbRBD7	255	22.2244	70.6782	0.505302	0.636	0.152	0.2488	132	19.2159	66.5886	0.275697	0.66	0.21	0.3	958	1.3309	0.0233983
	MsbA1_Ecoli_NbRBD8	154	19.5978	73.9665	0.444573	0.664	0.242	0.3264	91	5.84066	78.3855	0.388934	0.81	0.65	0.682	699	1.10157	0.0973976
	MsbA1_Ecoli_NbRBD9	186.4	22.8616	66.5472	0.363665	0.624	0.142	0.2384	224	22.9821	70.0766	0.490154	0.63	0.15	0.246	849	1.09776	0.0141729
	MsbA1_Ecoli_NbRh057	270.4	23.2081	70.0519	0.476054	0.63	0.134	0.2332	175	18.8914	65.6206	0.329308	0.65	0.17	0.266	923	1.46479	0.0205105
	MsbA1_Ecoli_NbS1R01	176.6	21.9586	72.3959	0.433839	0.638	0.144	0.2428	101	18.3911	66.2825	0.208825	0.66	0.2	0.292	694	1.27233	0.0262183
	MsbA1_Ecoli_NbS2A04	237.2	23.5671	74.0485	0.52737	0.628	0.126	0.2264	97	21.0206	67.6287	0.220073	0.64	0.14	0.24	994	1.19316	0.01753
	MsbA1_Ecoli_NbSOS3	224.8	21.8014	70.5887	0.465182	0.634	0.154	0.25	170	16.3441	66.9129	0.348408	0.67	0.24	0.326	1031	1.0902	0.0305049
	MsbA1_Ecoli_NbSyt1	199.2	21.2771	71.5342	0.47906	0.636	0.16	0.2552	154	18.2208	66.3816	0.3112	0.66	0.21	0.3	865	1.15145	0.0280167
	MsbA1_Ecoli_NbVHH15	210.2	21.9891	71.8584	0.46599	0.63	0.148	0.2444	121	18.0785	67.458	0.26964	0.66	0.22	0.308	816	1.28799	0.0266818
	MsbA1_Ecoli_NbVHHP1dash40	166.8	20.8705	70.2494	0.402926	0.63	0.152	0.2476	133	18.3797	64.1089	0.233946	0.65	0.2	0.29	604	1.38079	0.026612
	NTUT4_Human_Nb00002	294.6	24.1592	69.4315	0.517835	0.616	0.156	0.248	225	23.2289	70.4969	0.499669	0.64	0.18	0.272	938	1.57036	0.0123819
	NTUT4_Human_Nb00004	204.8	24.0349	67.2838	0.391367	0.634	0.162	0.2564	184	22.25	68.9836	0.414012	0.66	0.22	0.308	773	1.32471	0.014121
	NTUT4_Human_Nb00007	220.2	24.7246	68.547	0.43646	0.62	0.148	0.2424	171	23.1199	67.4575	0.361393	0.64	0.18	0.272	925	1.19027	0.0110355
	NTUT4_Human_Nb00009	357.6	24.8879	67.3281	0.507481	0.616	0.15	0.2432	249	24.5723	68.7768	0.491056	0.64	0.17	0.264	1228	1.45603	0.00891983
	NTUT4_Human_Nb000D2	343.2	24.9111	68.1527	0.532273	0.614	0.142	0.2364	324	24.4444	68.5284	0.548777	0.63	0.15	0.246	1214	1.41351	0.00895388
	NTUT4_Human_Nb000D7	235.2	23.5189	66.0785	0.406204	0.622	0.166	0.2572	150	23.1133	68.3884	0.344428	0.64	0.17	0.264	766	1.53525	0.0126862
	NTUT4_Human_Nb000F5	428.2	24.5225	66.3267	0.479172	0.614	0.154	0.246	176	22.6875	65.2494	0.323131	0.64	0.19	0.28	1688	1.26836	0.0110499
	NTUT4_Human_Nb000H2	270.2	24.5947	66.3645	0.443292	0.618	0.146	0.2404	198	22.7955	68.1842	0.417375	0.64	0.16	0.256	1081	1.24977	0.0113755
	NTUT4_Human_Nb001A2	179	21.1082	70.4319	0.428984	0.636	0.216	0.3	133	17.9511	70.6579	0.35609	0.67	0.31	0.382	386	2.31865	0.0308912
	NTUT4_Human_Nb00282	189.2	22.4784	67.0705	0.357839	0.63	0.188	0.2764	135	19.6	67.4513	0.297543	0.66	0.26	0.34	640	1.47812	0.0210207
	NTUT4_Human_Nb002B4	255.6	23.3728	68.3727	0.461702	0.62	0.168	0.2584	147	20.4116	67.7592	0.326231	0.65	0.24	0.322	1010	1.26535	0.0175921
	NTUT4_Human_Nb00327	218.6	23.8645	70.9983	0.452388	0.626	0.16	0.2532	137	21.8431	70.9883	0.37126	0.66	0.21	0.3	795	1.37484	0.0161374
	NTUT4_Human_Nb003E11	336.6	24.9584	69.2779	0.544104	0.62	0.152	0.2456	192	23.362	69.1999	0.430431	0.63	0.18	0.27	1265	1.33043	0.0105822
	NTUT4_Human_Nb00AH3	247.4	24.1396	67.0217	0.450358	0.612	0.164	0.2536	223	23.6861	66.7053	0.417823	0.63	0.19	0.278	599	2.06511	0.0104938
	NTUT4_Human_Nb00F10	320.2	24.6164	69.2152	0.507142	0.614	0.152	0.2444	307	23.798	70.5703	0.573272	0.63	0.17	0.262	1138	1.40685	0.0106322
	NTUT4_Human_Nb04132	242.6	24.6346	68.5446	0.460627	0.616	0.142	0.2368	138	24.3551	66.7551	0.290033	0.62	0.15	0.244	1085	1.11797	0.00912166
	NTUT4_Human_Nb08193	381.4	24.9738	70.2317	0.552028	0.622	0.152	0.246	210	24.2857	71.8934	0.509054	0.64	0.17	0.264	1591	1.19862	0.0100851
	NTUT4_Human_Nb08194	220	25.2676	70.3109	0.473302	0.618	0.148	0.242	170	23.8	70.3521	0.420358	0.64	0.16	0.256	944	1.16525	0.0100019
	NTUT4_Human_Nb08208	328.2	25.0849	71.7062	0.542158	0.616	0.15	0.2432	218	24.555	71.3955	0.509078	0.64	0.18	0.272	1192	1.37668	0.00960144
	NTUT4_Human_Nb4dash80	344.8	24.5935	67.0394	0.499252	0.616	0.156	0.248	193	23.4508	64.5031	0.331489	0.61	0.17	0.258	1046	1.64818	0.00957357
	NTUT4_Human_NbAntiCFH	449.2	25.0922	65.3647	0.485646	0.6	0.144	0.2352	259	24.4595	61.6163	0.343303	0.59	0.16	0.246	1934	1.16132	0.00686512
	NTUT4_Human_NbantiCMY2	220.6	22.5236	65.1138	0.377973	0.626	0.158	0.2516	214	21.5117	68.9087	0.454001	0.65	0.17	0.266	523	2.10899	0.0171084
	NTUT4_Human_NbBLM01	260.4	23.277	67.1554	0.441275	0.624	0.168	0.2592	130	19.5808	68.6163	0.309748	0.65	0.21	0.298	882	1.47619	0.0191171
	NTUT4_Human_NbBLM02	301	24.8492	67.1224	0.486649	0.618	0.142	0.2372	159	23.3836	64.7728	0.287766	0.64	0.14	0.24	1228	1.22557	0.00984859
	NTUT4_Human_NbF0003	205.4	25.0738	69.7582	0.448948	0.612	0.142	0.236	231	24.803	66.2077	0.41638	0.6	0.15	0.24	684	1.50146	0.00780267
	NTUT4_Human_NbG0001	248	24.4891	71.1263	0.505388	0.616	0.156	0.248	201	24.3557	71.8882	0.497577	0.63	0.17	0.262	1033	1.20039	0.0105683
	NTUT4_Human_NbG1001	238	20.841	68.6374	0.454732	0.626	0.194	0.2804	184	16.0788	72.9442	0.494475	0.66	0.28	0.356	887	1.3416	0.0350808
	NTUT4_Human_NbGamma6	245.2	23.3161	66.3394	0.408106	0.626	0.176	0.266	190	22.6316	62.9927	0.296215	0.64	0.19	0.28	871	1.40758	0.0127725
	NTUT4_Human_NbIL2Rb	190.4	23.5427	69.4873	0.421211	0.616	0.158	0.2496	148	22.7264	70.977	0.393431	0.64	0.19	0.28	615	1.54797	0.014285
	NTUT4_Human_NbLaM2	237.8	24.4088	71.653	0.495657	0.612	0.154	0.2456	206	24.0704	71.4161	0.494831	0.63	0.16	0.254	831	1.43081	0.0110343
	NTUT4_Human_NbLaM4	265	24.3312	65.5068	0.433794	0.614	0.154	0.246	276	24.6812	65.7274	0.452636	0.63	0.16	0.254	808	1.63985	0.00866437
	NTUT4_Human_NbLaM6	230	23.3958	68.8768	0.435883	0.628	0.18	0.2696	175	22.64	68.7045	0.394071	0.65	0.21	0.298	690	1.66667	0.0145837
	NTUT4_Human_NbMsbA1	234.2	24.2385	71.2195	0.486254	0.632	0.16	0.2544	172	22.3663	71.6417	0.450126	0.66	0.21	0.3	731	1.60192	0.0148812
	NTUT4_Human_NbRBD1	237.2	25.0462	70.5128	0.507276	0.624	0.134	0.232	213	24.7676	71.8501	0.511855	0.63	0.14	0.238	817	1.45165	0.00924827
	NTUT4_Human_NbRBD10	245.2	20.8371	67.808	0.463676	0.626	0.166	0.258	214	19.479	69.9848	0.476288	0.64	0.2	0.288	592	2.07095	0.0252565
	NTUT4_Human_NbRBD11	229.6	25.1308	72.0402	0.510078	0.626	0.148	0.2436	226	24.1084	71.7231	0.524316	0.65	0.18	0.274	1065	1.07793	0.0105493
	NTUT4_Human_NbRBD3	348.2	25.1718	73.7175	0.566233	0.624	0.144	0.24	224	24.8482	75.5283	0.586305	0.64	0.16	0.256	1550	1.12323	0.0100144
	NTUT4_Human_NbRBD6	192.6	22.5764	67.5276	0.392737	0.62	0.152	0.2456	203	20.7241	66.4334	0.386435	0.64	0.17	0.264	536	1.79664	0.0178609
	NTUT4_Human_NbRBD7	327.2	23.7399	70.0474	0.546227	0.62	0.142	0.2376	204	21.1348	68.9516	0.441898	0.63	0.16	0.254	1220	1.34098	0.0159128
	NTUT4_Human_NbRBD8	243.6	24.4071	70.0253	0.484925	0.616	0.146	0.24	225	24.3667	73.6224	0.556984	0.64	0.17	0.264	1129	1.07883	0.010931
	NTUT4_Human_NbRBD9	321	24.1361	64.3973	0.449861	0.624	0.164	0.256	214	22.5724	64.7279	0.36337	0.65	0.21	0.298	1291	1.24322	0.0117194
	NTUT4_Human_NbRh057	297.2	24.8286	68.9975	0.486736	0.612	0.14	0.2344	542	25.0609	69.4928	0.651339	0.6	0.15	0.24	1224	1.21405	0.00808637
	NTUT4_Human_NbS1R01	205.4	24.4231	67.1948	0.373654	0.616	0.144	0.2384	204	23.6152	69.9282	0.46228	0.64	0.16	0.256	866	1.18591	0.0109529
	NTUT4_Human_NbSOS3	285	24.5622	68.5462	0.504895	0.622	0.152	0.246	221	24.5611	71.6028	0.516489	0.64	0.16	0.256	1140	1.25	0.010015
	NTUT4_Human_NbSyt1	303	24.6406	69.7646	0.508835	0.618	0.154	0.2468	184	22.8451	69.316	0.42102	0.64	0.18	0.272	1363	1.11152	0.0120119
	NTUT4_Human_NbVHH15	270.2	24.8749	69.6596	0.510368	0.616	0.15	0.2432	439	24.7175	67.3752	0.589624	0.6	0.16	0.248	716	1.88687	0.00831974
	NTUT4_Human_NbVHHP1dash40	281.2	23.9034	69.3814	0.510377	0.626	0.16	0.2532	304	24.8026	73.0187	0.609018	0.64	0.17	0.264	862	1.63109	0.0109761
	p16INK4a_Human_Nb00002	176.8	16.1407	70.4144	0.395012	0.502	0.198	0.2588	158	11.7563	76.0891	0.511851	0.55	0.3	0.35	736	1.20109	0.0457972
	p16INK4a_Human_Nb00004	151	17.6836	67.1822	0.300989	0.51	0.198	0.2604	166	13.3072	67.1143	0.346122	0.56	0.29	0.344	710	1.06338	0.0331396
	p16INK4a_Human_Nb00007	116	14.0892	77.0389	0.422763	0.562	0.322	0.37	92	7.1413	81.8433	0.455237	0.66	0.55	0.572	382	1.51832	0.100829
	p16INK4a_Human_Nb000D2	133	17.7862	69.9487	0.335141	0.474	0.146	0.2116	107	16.4252	75.6792	0.389138	0.48	0.16	0.224	504	1.31944	0.0255674
	p16INK4a_Human_Nb000D7	101.2	13.2735	70.8571	0.274376	0.53	0.236	0.2948	79	11.1582	72.8321	0.25044	0.56	0.3	0.352	286	1.76923	0.0578089
	p16INK4a_Human_Nb000F5	126.8	11.5281	71.6922	0.362616	0.592	0.386	0.4272	135	8.85556	72.8614	0.40451	0.66	0.54	0.564	203	3.12315	0.0937344
	p16INK4a_Human_Nb000H2	104.2	17.1593	68.8753	0.254074	0.492	0.146	0.2152	104	17.2212	70.9056	0.291546	0.51	0.18	0.246	296	1.76014	0.0257691
	p16INK4a_Human_Nb001A2	106	14.434	77.3166	0.410302	0.528	0.24	0.2976	87	8.27586	78.2208	0.371528	0.6	0.41	0.448	223	2.37668	0.0772558
	p16INK4a_Human_Nb00282	123.6	16.099	73.1594	0.379954	0.5	0.172	0.2376	120	13.7917	74.2958	0.397525	0.52	0.2	0.264	294	2.10204	0.039403
	p16INK4a_Human_Nb002B4	119.8	13.0557	70.7714	0.327913	0.54	0.27	0.324	128	11.1484	72.2093	0.375758	0.58	0.35	0.396	219	2.73516	0.0611497
	p16INK4a_Human_Nb00327	124	15.4612	75.0774	0.416158	0.524	0.226	0.2856	84	12.4643	70.7045	0.233137	0.55	0.28	0.334	259	2.39382	0.0476746
	p16INK4a_Human_Nb003E11	158.4	17.2823	71.6285	0.413977	0.502	0.18	0.2444	122	13.7254	68.6618	0.293622	0.55	0.28	0.334	527	1.50285	0.0351273
	p16INK4a_Human_Nb00AH3	141.8	10.8021	74.5933	0.448612	0.61	0.428	0.4644	138	6.8442	78.1765	0.511805	0.68	0.59	0.608	535	1.32523	0.125189
	p16INK4a_Human_Nb00F10	156.6	17.6335	73.7338	0.46345	0.49	0.174	0.2372	155	16.6387	74.5444	0.477891	0.5	0.19	0.252	354	2.21186	0.0284963
	p16INK4a_Human_Nb04132	186.6	18.8557	70.3503	0.438208	0.494	0.178	0.2412	163	16.9387	70.4813	0.411048	0.52	0.22	0.28	672	1.38839	0.024131
	p16INK4a_Human_Nb08193	124.8	14.8243	73.1022	0.385278	0.534	0.238	0.2972	116	12.8147	73.0779	0.36359	0.56	0.29	0.344	269	2.3197	0.0507899
	p16INK4a_Human_Nb08194	130	18.1194	74.3284	0.409409	0.492	0.158	0.2248	147	14.3231	72.229	0.416882	0.52	0.22	0.28	521	1.2476	0.0323655
	p16INK4a_Human_Nb08208	203.2	18.7808	73.5937	0.476635	0.486	0.16	0.2252	214	16.8855	71.4235	0.504878	0.5	0.19	0.252	831	1.22262	0.0244267
	p16INK4a_Human_Nb4dash80	111.2	11.3761	71.5134	0.312653	0.582	0.372	0.414	76	8.19737	72.4429	0.234685	0.64	0.49	0.52	329	1.68997	0.0918568
	p16INK4a_Human_NbAntiCFH	136.8	17.7455	71.3211	0.376244	0.492	0.164	0.2296	126	16.4921	72.3983	0.374845	0.51	0.21	0.27	518	1.32046	0.0274636
	p16INK4a_Human_NbantiCMY2	110.6	17.6522	71.281	0.313403	0.486	0.144	0.2124	130	17.2654	70.8074	0.352493	0.51	0.18	0.246	370	1.49459	0.0253413
	p16INK4a_Human_NbBLM01	127	13.4376	76.3255	0.44707	0.57	0.356	0.3988	114	7.60526	79.7095	0.483776	0.66	0.56	0.58	293	2.16724	0.100388
	p16INK4a_Human_NbBLM02	151.4	17.5415	75.039	0.476787	0.506	0.212	0.2708	162	11.6049	78.8467	0.564331	0.62	0.47	0.5	460	1.64565	0.052704
	p16INK4a_Human_NbCB11	157.4	19.0232	72.0503	0.427601	0.488	0.154	0.2208	178	17.0983	73.4341	0.494918	0.5	0.18	0.244	627	1.25518	0.0238805
	p16INK4a_Human_NbF0003	103.4	17.2845	76.4227	0.389548	0.502	0.182	0.246	118	15.0508	75.7862	0.421318	0.54	0.26	0.316	394	1.31218	0.0376227
	p16INK4a_Human_NbG0001	144.4	18.2893	73.4599	0.411001	0.484	0.162	0.2264	109	15.6972	75.2894	0.387393	0.5	0.19	0.252	599	1.20534	0.02869
	p16INK4a_Human_NbG1001	129.2	20.4367	69.8816	0.322482	0.478	0.148	0.214	161	19.3137	66.743	0.330237	0.5	0.16	0.228	527	1.22581	0.0155583
	p16INK4a_Human_NbGamma6	108.2	14.9064	65.9107	0.218502	0.518	0.222	0.2812	116	13.3922	64.2904	0.2079	0.54	0.27	0.324	284	1.90493	0.0363574
	p16INK4a_Human_NbIL2Rb	105.6	14.6737	72.605	0.326098	0.53	0.246	0.3028	103	13.2039	74.3008	0.351301	0.56	0.31	0.36	288	1.83333	0.0503019
	p16INK4a_Human_NbLaM2	98.4	11.338	75.0809	0.351804	0.568	0.328	0.376	97	9.15979	76.2193	0.368891	0.61	0.42	0.458	234	2.10256	0.0906965
	p16INK4a_Human_NbLaM4	124.2	16.2944	72.6016	0.357831	0.51	0.198	0.2604	109	12.7202	72.52	0.334529	0.55	0.27	0.326	486	1.27778	0.0430895
	p16INK4a_Human_NbLaM6	118.2	15.1163	71.2305	0.332781	0.53	0.224	0.2852	120	12.7208	70.3044	0.319988	0.55	0.27	0.326	402	1.47015	0.0458363
	p16INK4a_Human_NbMsbA1	130	18.5724	74.0178	0.400967	0.488	0.136	0.2064	139	19.0935	75.8489	0.471476	0.49	0.14	0.21	542	1.19926	0.0222107
	p16INK4a_Human_NbRBD1	167.2	16.8833	71.2177	0.430771	0.512	0.204	0.2656	168	12.875	74.5086	0.499528	0.55	0.28	0.334	542	1.54244	0.041595
	p16INK4a_Human_NbRBD10	169.4	18.7926	70.5682	0.415721	0.484	0.166	0.2296	141	14.3546	74.2152	0.444197	0.52	0.24	0.296	594	1.42593	0.0294722
	p16INK4a_Human_NbRBD11	154	19.4445	72.1901	0.423573	0.486	0.158	0.2236	172	16.6076	71.1239	0.439582	0.5	0.18	0.244	670	1.14925	0.0230626
	p16INK4a_Human_NbRBD3	129.4	15.9127	75.3146	0.422666	0.524	0.246	0.3016	87	7.70115	82.1645	0.442875	0.63	0.48	0.51	484	1.33678	0.0771834
	p16INK4a_Human_NbRBD6	167	18.3413	72.819	0.415828	0.478	0.142	0.2092	318	18.8994	71.5013	0.595118	0.49	0.16	0.226	679	1.22975	0.0208452
	p16INK4a_Human_NbRBD7	124.4	13.1713	73.3483	0.38623	0.536	0.248	0.3056	119	10.1429	76.2521	0.432834	0.57	0.34	0.386	217	2.86636	0.0680466
	p16INK4a_Human_NbRBD8	96.8	10.2649	80.3012	0.43758	0.604	0.42	0.4568	94	4.98936	85.5626	0.524174	0.72	0.69	0.696	276	1.75362	0.170421
	p16INK4a_Human_NbRBD9	201.6	18.2574	70.0972	0.44319	0.492	0.184	0.2456	181	11.6243	72.3693	0.478847	0.56	0.31	0.36	778	1.29563	0.0376501
	p16INK4a_Human_NbRh057	152	18.1295	67.9717	0.33841	0.494	0.162	0.2284	164	16.1189	64.508	0.290273	0.53	0.2	0.266	621	1.22383	0.0242459
	p16INK4a_Human_NbS1R01	121.8	8.94106	82.5167	0.540623	0.636	0.466	0.5	117	3.44444	90.6941	0.640875	0.75	0.74	0.742	234	2.60256	0.228627
	p16INK4a_Human_NbS2A04	109.6	17.3828	74.7615	0.362811	0.51	0.22	0.278	90	9.63889	80.3349	0.421074	0.61	0.45	0.482	382	1.43455	0.0588813
	p16INK4a_Human_NbSOS3	135.6	12.2848	75.9669	0.461008	0.576	0.344	0.3904	138	7.25362	80.5784	0.551596	0.71	0.65	0.662	256	2.64844	0.118413
	p16INK4a_Human_NbSyt1	174.4	18.0155	72.364	0.436179	0.496	0.17	0.2352	106	15.5472	72.5142	0.326304	0.52	0.19	0.256	714	1.22129	0.0298776
	p16INK4a_Human_NbVHH15	99	12.2188	69.7433	0.257479	0.572	0.328	0.3768	84	9.80357	69.884	0.220933	0.61	0.41	0.45	186	2.66129	0.072312
	p16INK4a_Human_NbVHHP1dash40	150.8	14.8797	72.9488	0.404096	0.532	0.254	0.3096	88	7.48864	78.2742	0.376158	0.67	0.56	0.582	540	1.3963	0.0826369
	PCSK9_Human_Nb00002	197.2	20.7256	62.9938	0.305057	0.612	0.172	0.26	220	20.9159	63.9074	0.352636	0.62	0.19	0.276	625	1.5776	0.0180989
	PCSK9_Human_Nb00004	181.8	22.1204	62.3333	0.269592	0.62	0.154	0.2472	135	20.8407	63.4231	0.225799	0.63	0.17	0.262	737	1.23338	0.0160922
	PCSK9_Human_Nb00007	206.4	22.6966	59.2692	0.241302	0.618	0.168	0.258	211	21.7607	58.9274	0.24035	0.62	0.17	0.26	769	1.342	0.0120057
	PCSK9_Human_Nb00009	262.6	20.8894	59.7621	0.304014	0.62	0.168	0.2584	209	20.4952	65.4538	0.372955	0.62	0.17	0.26	928	1.41487	0.0182326
	PCSK9_Human_Nb000D2	202.6	20.8825	62.0202	0.283024	0.614	0.166	0.2556	184	21.1087	62.1088	0.271046	0.61	0.17	0.258	774	1.30879	0.0165509
	PCSK9_Human_Nb000D7	194.2	20.4021	61.8131	0.274326	0.622	0.168	0.2588	132	18.7652	65.8747	0.262784	0.62	0.19	0.276	584	1.66267	0.0229534
	PCSK9_Human_Nb000F5	221.8	22.08	66.1483	0.388763	0.61	0.174	0.2612	158	21.4589	72.6124	0.445519	0.62	0.2	0.284	994	1.11569	0.017933
	PCSK9_Human_Nb000H2	207.6	20.4027	59.0004	0.238395	0.626	0.162	0.2548	141	18.2695	60.8516	0.194101	0.64	0.17	0.264	772	1.34456	0.0218268
	PCSK9_Human_Nb001A2	194	20.3447	67.6021	0.390919	0.618	0.172	0.2612	172	18.811	68.9559	0.394504	0.62	0.18	0.268	499	1.94389	0.0261475
	PCSK9_Human_Nb00282	213.2	20.7236	58.4338	0.235636	0.62	0.18	0.268	215	18.0953	58.4733	0.235743	0.64	0.22	0.304	765	1.39346	0.0202498
	PCSK9_Human_Nb002B4	191	20.7284	62.8311	0.287566	0.61	0.16	0.25	118	19.5847	65.0898	0.223847	0.62	0.18	0.268	630	1.51587	0.0205726
	PCSK9_Human_Nb00327	200.6	21.4421	61.6178	0.278558	0.618	0.166	0.2564	228	21.8904	61.8474	0.316851	0.62	0.17	0.26	601	1.66889	0.0147216
	PCSK9_Human_Nb003E11	227.6	20.9622	63.0699	0.3385	0.62	0.162	0.2536	190	20.3053	66.7448	0.375144	0.62	0.18	0.268	896	1.27009	0.0198186
	PCSK9_Human_Nb00AH3	222.4	20.8791	61.2594	0.293574	0.612	0.172	0.26	192	20.1719	65.3119	0.347295	0.61	0.19	0.274	828	1.343	0.0186492
	PCSK9_Human_Nb00F10	191	20.9783	60.6255	0.248052	0.612	0.176	0.2632	222	20.8896	56.7778	0.211536	0.61	0.19	0.274	743	1.28533	0.0149127
	PCSK9_Human_Nb04132	222	21.6135	61.4403	0.305164	0.614	0.184	0.27	217	19.9378	68.2273	0.443336	0.62	0.2	0.284	721	1.53953	0.0189541
	PCSK9_Human_Nb08193	190	20.8937	63.0384	0.289044	0.622	0.172	0.262	192	18.8776	59.3268	0.228494	0.63	0.19	0.278	792	1.19949	0.0203161
	PCSK9_Human_Nb08194	180.8	22.0779	61.9719	0.258318	0.618	0.174	0.2628	258	21.3721	58.8362	0.281634	0.61	0.18	0.266	709	1.27504	0.0136868
	PCSK9_Human_Nb08208	173.2	20.5639	64.0364	0.293286	0.62	0.166	0.2568	150	18.7533	64.5792	0.269893	0.63	0.2	0.286	515	1.68155	0.0232956
	PCSK9_Human_Nb4dash80	174.8	21.0009	59.6725	0.220871	0.608	0.168	0.256	215	22.1	59.0042	0.24567	0.61	0.18	0.266	609	1.43514	0.013437
	PCSK9_Human_NbAntiCFH	244.4	21.0305	57.923	0.253208	0.606	0.176	0.262	238	20.4475	56.2544	0.215037	0.61	0.19	0.274	673	1.81575	0.0144768
	PCSK9_Human_NbantiCMY2	240.6	21.0991	59.7246	0.286119	0.616	0.168	0.2576	233	20.1481	58.9925	0.26248	0.62	0.18	0.268	755	1.59338	0.0164949
	PCSK9_Human_NbBLM01	176.6	20.1324	61.8774	0.247414	0.632	0.178	0.2688	177	18.4718	61.3089	0.247273	0.65	0.23	0.314	648	1.36265	0.0238482
	PCSK9_Human_NbBLM02	198	21.2696	64.1544	0.329817	0.622	0.172	0.262	174	20.4856	69.5542	0.410316	0.63	0.18	0.27	746	1.32708	0.0204774
	PCSK9_Human_NbCB11	189.6	20.5005	61.9133	0.267968	0.626	0.172	0.2628	274	17.7865	59.9042	0.31867	0.65	0.23	0.314	665	1.42556	0.0235163
	PCSK9_Human_NbF0003	157.4	20.0789	65.9073	0.30057	0.62	0.184	0.2712	154	19.4935	68.2603	0.349109	0.63	0.2	0.286	539	1.46011	0.024936
	PCSK9_Human_NbG0001	156.4	22.0503	65.0396	0.283543	0.618	0.176	0.2644	162	21.0401	62.9005	0.256816	0.63	0.19	0.278	583	1.34134	0.016414
	PCSK9_Human_NbG1001	180.2	22.5943	60.1859	0.231387	0.61	0.164	0.2532	192	21.7995	61.4259	0.267538	0.61	0.18	0.266	632	1.42563	0.0124324
	PCSK9_Human_NbGamma6	215.4	21.2599	55.7843	0.189946	0.606	0.166	0.254	235	20.117	53.6566	0.170614	0.61	0.18	0.266	598	1.801	0.0133943
	PCSK9_Human_NbIL2Rb	167.8	20.9768	62.0769	0.251187	0.608	0.162	0.2512	171	20.2865	64.2091	0.294736	0.61	0.18	0.266	527	1.59203	0.0181105
	PCSK9_Human_NbLaM2	182.4	20.8151	61.9244	0.265717	0.608	0.18	0.2656	198	19.9848	62.869	0.303773	0.62	0.21	0.292	599	1.52254	0.0187291
	PCSK9_Human_NbLaM4	181.2	20.4576	64.5792	0.306522	0.624	0.176	0.2656	123	18.1179	66.9345	0.264426	0.64	0.23	0.312	636	1.42453	0.0263614
	PCSK9_Human_NbLaM6	239.2	21.9023	61.6757	0.317996	0.616	0.16	0.2512	218	21.8257	60.1118	0.270223	0.62	0.17	0.26	718	1.66574	0.0137277
	PCSK9_Human_NbMsbA1	210	21.665	64.317	0.341212	0.628	0.158	0.252	254	20.2087	59.4063	0.290162	0.63	0.17	0.262	825	1.27273	0.0174544
	PCSK9_Human_NbRBD1	226.4	21.557	60.6006	0.283125	0.622	0.166	0.2572	260	21.9962	56.7224	0.240503	0.62	0.17	0.26	734	1.54223	0.0130738
	PCSK9_Human_NbRBD10	189.2	19.9285	62.8574	0.286917	0.626	0.196	0.282	183	13.4836	67.0967	0.372397	0.68	0.32	0.392	617	1.53323	0.0384574
	PCSK9_Human_NbRBD11	175.2	22.0477	61.4646	0.236877	0.62	0.166	0.2568	216	23.0787	58.4272	0.235824	0.62	0.17	0.26	665	1.31729	0.0115211
	PCSK9_Human_NbRBD3	181.8	22.6052	62.9276	0.286005	0.616	0.168	0.2576	206	21.7136	70.658	0.479776	0.62	0.18	0.268	733	1.24011	0.0154611
	PCSK9_Human_NbRBD6	204	21.478	61.4199	0.284253	0.61	0.172	0.2596	304	19.7697	60.4263	0.355753	0.62	0.18	0.268	897	1.13712	0.0171352
	PCSK9_Human_NbRBD7	229.4	21.5394	62.1458	0.312831	0.616	0.16	0.2512	154	21.6818	64.6583	0.27773	0.62	0.18	0.268	1018	1.12672	0.0156503
	PCSK9_Human_NbRBD8	217.2	22.1375	62.5247	0.321107	0.616	0.168	0.2576	258	22.1221	71.3929	0.549725	0.62	0.21	0.292	793	1.36948	0.0156516
	PCSK9_Human_NbRBD9	197	22.6781	58.0951	0.216748	0.608	0.166	0.2544	198	22.399	57.5925	0.204611	0.61	0.19	0.274	857	1.14936	0.0104425
	PCSK9_Human_NbRh057	281.6	21.5548	57.9051	0.279751	0.618	0.166	0.2564	284	19.6954	58.0961	0.287216	0.63	0.18	0.27	1042	1.35125	0.0159681
	PCSK9_Human_NbS1R01	212.6	20.1278	63.8041	0.33136	0.628	0.176	0.2664	252	18.5754	63.7143	0.383694	0.64	0.21	0.296	718	1.4805	0.0248178
	PCSK9_Human_NbS2A04	182.6	21.7431	62.973	0.280018	0.616	0.16	0.2512	203	21.0936	65.098	0.357463	0.62	0.17	0.26	692	1.31936	0.0165623
	PCSK9_Human_NbSOS3	182.8	20.9323	61.9736	0.259139	0.616	0.166	0.256	306	21.031	58.3749	0.310225	0.62	0.19	0.276	811	1.127	0.0158929
	PCSK9_Human_NbSyt1	203.2	20.979	59.7819	0.245416	0.62	0.188	0.2744	254	19.2421	59.4739	0.291597	0.63	0.22	0.302	695	1.46187	0.0185602
	PCSK9_Human_NbVHH15	198	21.1018	62.1097	0.287274	0.618	0.166	0.2564	206	20.4951	66.2926	0.387352	0.63	0.19	0.278	620	1.59677	0.0190582
	PlexinB1_Mouse_Nb00002	155.4	23.9574	70.6082	0.388436	0.762	0.164	0.2836	167	21.6257	68.0463	0.367173	0.77	0.19	0.306	516	1.50581	0.0220629
	PlexinB1_Mouse_Nb00004	293.4	25.1017	72.203	0.584213	0.774	0.156	0.2796	289	23.1713	69.052	0.532815	0.78	0.17	0.292	1197	1.22556	0.01703
	PlexinB1_Mouse_Nb00007	135	24.7728	70.2152	0.350223	0.774	0.154	0.278	146	23.0959	68.7575	0.344391	0.78	0.16	0.284	439	1.53759	0.0174582
	PlexinB1_Mouse_Nb00009	227	24.2901	68.0877	0.422526	0.768	0.158	0.28	234	22.453	66.7459	0.431641	0.77	0.17	0.29	959	1.18352	0.01849
	PlexinB1_Mouse_Nb000D2	275.6	24.8254	71.8795	0.534973	0.76	0.158	0.2784	137	24.1825	72.9583	0.410801	0.77	0.16	0.282	1109	1.24256	0.0159531
	PlexinB1_Mouse_Nb000D7	181	23.433	69.6687	0.414479	0.766	0.162	0.2828	193	20.8627	69.1765	0.431377	0.77	0.18	0.298	752	1.20346	0.0255337
	PlexinB1_Mouse_Nb000F5	303.4	22.8897	69.6131	0.524027	0.768	0.212	0.3232	202	16.5916	67.8895	0.416564	0.81	0.4	0.482	1415	1.07208	0.03917
	PlexinB1_Mouse_Nb000H2	370.2	24.8179	70.6301	0.594555	0.768	0.152	0.2752	237	23.7658	70.0771	0.504623	0.77	0.16	0.282	1437	1.2881	0.0160703
	PlexinB1_Mouse_Nb001A2	167.8	22.4653	71.905	0.441005	0.772	0.176	0.2952	165	22.3818	75.956	0.521035	0.77	0.19	0.306	614	1.36645	0.0280133
	PlexinB1_Mouse_Nb00282	243.6	24.7474	71.4297	0.527056	0.768	0.164	0.2848	148	24.0034	71.1637	0.397237	0.77	0.17	0.29	623	1.95506	0.0161761
	PlexinB1_Mouse_Nb002B4	236	23.9621	71.1577	0.490785	0.762	0.16	0.2804	203	23.1527	71.1771	0.486241	0.77	0.17	0.29	993	1.18832	0.0197381
	PlexinB1_Mouse_Nb00327	124.8	23.6435	71.8014	0.356462	0.772	0.18	0.2984	114	18.9649	74.0822	0.377827	0.79	0.28	0.382	497	1.25553	0.0333537
	PlexinB1_Mouse_Nb003E11	221.6	23.4081	70.6552	0.482982	0.77	0.178	0.2964	172	20.407	66.4979	0.342924	0.78	0.22	0.332	898	1.23385	0.0264876
	PlexinB1_Mouse_Nb00AH3	247.8	23.2705	69.7614	0.496278	0.764	0.188	0.3032	197	21.2234	70.0129	0.454511	0.77	0.23	0.338	757	1.63672	0.025442
	PlexinB1_Mouse_Nb00F10	300.8	25.1868	71.8341	0.537723	0.76	0.156	0.2768	427	26.048	72.602	0.655308	0.76	0.16	0.28	1330	1.13083	0.0111831
	PlexinB1_Mouse_Nb04132	311.6	24.9571	72.1091	0.537455	0.764	0.162	0.2824	194	22.5335	71.2435	0.475392	0.77	0.17	0.29	1343	1.16009	0.0187694
	PlexinB1_Mouse_Nb08193	184	25.3183	71.3662	0.445895	0.77	0.158	0.2804	109	25.5367	66.7167	0.232157	0.76	0.16	0.28	625	1.472	0.0110457
	PlexinB1_Mouse_Nb08194	171.8	24.6696	71.4915	0.439949	0.774	0.172	0.2924	128	22.1484	67.5363	0.285329	0.79	0.21	0.326	556	1.54496	0.0199099
	PlexinB1_Mouse_Nb08208	167.4	24.9572	73.5927	0.443255	0.764	0.156	0.2776	167	24.7365	76.1751	0.528031	0.77	0.16	0.282	699	1.19742	0.0155857
	PlexinB1_Mouse_Nb4dash80	322	25.1827	67.8753	0.508154	0.756	0.158	0.2776	349	25.0501	70.5447	0.597876	0.76	0.17	0.288	1440	1.11806	0.0120082
	PlexinB1_Mouse_NbAntiCFH	361.2	25.2921	69.3307	0.576026	0.752	0.152	0.272	231	24.6147	71.7448	0.530073	0.76	0.16	0.28	1521	1.18738	0.0129945
	PlexinB1_Mouse_NbantiCMY2	329.2	24.0426	70.7434	0.563208	0.768	0.172	0.2912	392	23.5153	72.6208	0.644239	0.77	0.21	0.322	1255	1.31155	0.0191278
	PlexinB1_Mouse_NbBLM01	206.2	23.8146	69.6099	0.438993	0.776	0.188	0.3056	134	18.2239	72.4201	0.393493	0.81	0.31	0.41	867	1.18916	0.033739
	PlexinB1_Mouse_NbBLM02	210	22.4122	72.5374	0.475836	0.778	0.204	0.3188	175	19.7571	71.0604	0.443161	0.79	0.25	0.358	741	1.417	0.0351948
	PlexinB1_Mouse_NbCB11	474.2	25.1692	69.2514	0.560885	0.766	0.158	0.2796	407	25.0221	68.4932	0.593975	0.77	0.17	0.29	2127	1.11472	0.0122875
	PlexinB1_Mouse_NbF0003	182.4	23.3528	72.7421	0.461809	0.774	0.216	0.3276	113	14.146	72.7877	0.350212	0.82	0.45	0.524	803	1.13574	0.0492783
	PlexinB1_Mouse_NbG0001	199.6	24.9216	72.889	0.487604	0.774	0.162	0.2844	248	24.6754	74.6099	0.593425	0.77	0.17	0.29	698	1.4298	0.0155319
	PlexinB1_Mouse_NbG1001	284.2	25.4155	72.0173	0.567579	0.764	0.15	0.2728	319	23.0643	72.7208	0.613372	0.77	0.16	0.282	1126	1.26199	0.0168157
	PlexinB1_Mouse_NbGamma6	307.8	24.5972	69.4744	0.500251	0.76	0.162	0.2816	243	22.7634	71.4223	0.536321	0.77	0.18	0.298	1402	1.09772	0.0185161
	PlexinB1_Mouse_NbIL2Rb	204.4	22.6219	72.1041	0.502568	0.77	0.192	0.3076	219	19.2352	70.061	0.48394	0.79	0.27	0.374	830	1.23133	0.0348235
	PlexinB1_Mouse_NbLaM2	191	17.1123	77.0536	0.558817	0.812	0.402	0.484	132	5.94318	82.2128	0.565203	0.89	0.77	0.794	605	1.57851	0.171553
	PlexinB1_Mouse_NbLaM4	177	24.2446	70.1287	0.408901	0.766	0.166	0.286	177	21.9153	73.6142	0.496821	0.77	0.21	0.322	696	1.27155	0.022296
	PlexinB1_Mouse_NbLaM6	249.8	23.9465	71.3604	0.456686	0.774	0.17	0.2908	135	21.9074	72.2894	0.393073	0.78	0.21	0.324	985	1.26802	0.0237288
	PlexinB1_Mouse_NbMsbA1	236.6	25.1068	75.2901	0.59052	0.776	0.156	0.28	200	23.1725	72.9858	0.517113	0.78	0.19	0.308	1005	1.17711	0.018801
	PlexinB1_Mouse_NbRBD1	243.8	24.7138	70.6837	0.446497	0.772	0.154	0.2776	271	23.2306	73.5617	0.595402	0.78	0.17	0.292	1186	1.02782	0.0186182
	PlexinB1_Mouse_NbRBD10	513.6	24.6059	68.9775	0.609419	0.762	0.164	0.2836	281	21.694	72.8947	0.592488	0.77	0.18	0.298	2180	1.17798	0.0210251
	PlexinB1_Mouse_NbRBD11	145.8	23.4199	70.6567	0.36841	0.774	0.18	0.2988	225	21.0867	71.1551	0.512471	0.78	0.22	0.332	442	1.64932	0.0267454
	PlexinB1_Mouse_NbRBD3	151.6	24.4203	73.7371	0.355141	0.768	0.162	0.2832	63	22.6111	72.7007	0.194309	0.78	0.17	0.292	593	1.27825	0.0213389
	PlexinB1_Mouse_NbRBD6	197.6	23.8164	72.0061	0.474267	0.768	0.164	0.2848	173	23.1965	72.7776	0.474416	0.77	0.17	0.29	751	1.31558	0.0208613
	PlexinB1_Mouse_NbRBD7	247.4	21.0247	73.3784	0.564338	0.776	0.202	0.3168	250	18.304	70.7106	0.52994	0.79	0.26	0.366	579	2.13644	0.0455047
	PlexinB1_Mouse_NbRBD8	119	21.5127	74.2295	0.34028	0.784	0.216	0.3296	76	11.6184	81.0311	0.378056	0.82	0.44	0.516	508	1.17126	0.0790558
	PlexinB1_Mouse_NbRBD9	220	21.5921	72.2247	0.524029	0.768	0.172	0.2912	220	18.2182	71.0713	0.505148	0.78	0.21	0.324	480	2.29167	0.0419284
	PlexinB1_Mouse_NbRh057	278.4	24.4832	71.1214	0.507968	0.762	0.156	0.2772	98	24.0918	69.2421	0.247729	0.77	0.16	0.282	1255	1.10916	0.0159513
	PlexinB1_Mouse_NbS1R01	243	25.1947	73.4323	0.543974	0.772	0.15	0.2744	134	24.0299	73.577	0.416536	0.78	0.15	0.276	1084	1.12085	0.0163333
	PlexinB1_Mouse_NbS2A04	210.4	24.5684	73.0809	0.516296	0.77	0.162	0.2836	127	23.6142	72.2036	0.37333	0.78	0.18	0.3	771	1.36446	0.0183691
	PlexinB1_Mouse_NbSOS3	168.4	21.9215	70.1349	0.401688	0.774	0.182	0.3004	230	17.7565	70.7145	0.509515	0.79	0.25	0.358	580	1.45172	0.0413747
	PlexinB1_Mouse_NbSyt1	295	24.8484	74.2836	0.571171	0.774	0.172	0.2924	139	23.4388	72.378	0.40346	0.78	0.19	0.308	1061	1.3902	0.0184696
	PlexinB1_Mouse_NbVHHP1dash40	194.8	20.7495	71.7382	0.482936	0.772	0.204	0.3176	198	14.7929	70.4826	0.465543	0.8	0.33	0.424	578	1.68512	0.0577851
	RBD_SarsCov2_Nb00002	184.8	19.8118	65.7441	0.344374	0.58	0.152	0.2376	161	17.3602	61.9044	0.237542	0.59	0.19	0.27	451	2.04878	0.0237335
	RBD_SarsCov2_Nb00004	207.2	22.0144	66.2448	0.376483	0.582	0.138	0.2268	212	17.6156	67.1396	0.413582	0.61	0.2	0.282	724	1.43094	0.0215545
	RBD_SarsCov2_Nb00007	186.4	21.3217	68.3113	0.391531	0.59	0.148	0.2364	164	18.8018	70.9502	0.422464	0.6	0.17	0.256	603	1.54561	0.0229817
	RBD_SarsCov2_Nb00009	197.2	20.2406	64.7327	0.337087	0.59	0.154	0.2412	187	15.631	65.1133	0.336133	0.64	0.21	0.296	537	1.83613	0.0292906
	RBD_SarsCov2_Nb000D2	161.2	20.0279	65.4609	0.280678	0.578	0.146	0.2324	120	17.2208	65.4121	0.232732	0.59	0.18	0.262	491	1.64155	0.0246705
	RBD_SarsCov2_Nb000D7	143.6	18.4608	63.807	0.244529	0.592	0.166	0.2512	94	15.8457	62.4577	0.147138	0.62	0.21	0.292	400	1.795	0.0306685
	RBD_SarsCov2_Nb000F5	140.6	18.597	65.0721	0.263074	0.596	0.176	0.26	174	17.3391	67.758	0.37251	0.6	0.21	0.288	468	1.50214	0.0296472
	RBD_SarsCov2_Nb000H2	205.4	20.0926	64.8457	0.339285	0.598	0.166	0.2524	227	18.37	62.9858	0.340489	0.63	0.2	0.286	694	1.47983	0.0238087
	RBD_SarsCov2_Nb001A2	136	19.3442	69.6359	0.339522	0.586	0.162	0.2468	123	14.6382	69.6355	0.314111	0.64	0.24	0.32	448	1.51786	0.0382977
	RBD_SarsCov2_Nb00282	164.6	20.0987	67.6081	0.349519	0.584	0.154	0.24	137	16.0766	67.7202	0.306566	0.6	0.19	0.272	406	2.02709	0.0290624
	RBD_SarsCov2_Nb002B4	159.2	18.1057	62.3846	0.232258	0.582	0.184	0.2636	143	15.4755	67.0354	0.304625	0.62	0.23	0.308	701	1.13552	0.0332405
	RBD_SarsCov2_Nb00327	145.6	17.0967	69.2817	0.354722	0.6	0.184	0.2672	133	14.2895	72.3427	0.389731	0.63	0.26	0.334	284	2.56338	0.0480852
	RBD_SarsCov2_Nb003E11	153	17.1675	66.2916	0.306751	0.592	0.178	0.2608	176	15.8068	66.4944	0.349044	0.61	0.19	0.274	324	2.36111	0.0367124
	RBD_SarsCov2_Nb00AH3	166	16.3606	65.6574	0.316724	0.59	0.198	0.2764	164	14.2195	69.0036	0.382083	0.6	0.23	0.304	340	2.44118	0.0429228
	RBD_SarsCov2_Nb00F10	176.6	19.5961	65.2747	0.319182	0.584	0.162	0.2464	158	17.1772	66.3537	0.317368	0.61	0.19	0.274	444	1.98874	0.0271096
	RBD_SarsCov2_Nb04132	170	19.1089	67.0473	0.34289	0.576	0.176	0.256	117	14.6538	68.8734	0.286468	0.6	0.22	0.296	512	1.66016	0.0342138
	RBD_SarsCov2_Nb08193	155.6	17.9699	69.9763	0.375463	0.614	0.22	0.2988	88	8.74432	73.5204	0.291017	0.68	0.45	0.496	454	1.71366	0.0675518
	RBD_SarsCov2_Nb08194	203	21.5874	69.847	0.430591	0.592	0.148	0.2368	235	19.8702	70.6723	0.51409	0.61	0.17	0.258	758	1.33905	0.0213488
	RBD_SarsCov2_Nb08208	197	19.2081	66.6304	0.35542	0.588	0.176	0.2584	207	14.8406	69.2781	0.45274	0.63	0.28	0.35	675	1.45926	0.0359743
	RBD_SarsCov2_NbAntiCFH	171.8	18.9481	64.5139	0.304446	0.578	0.17	0.2516	194	15.5928	64.0207	0.322657	0.61	0.25	0.322	473	1.81607	0.0298802
	RBD_SarsCov2_NbantiCMY2	205	20.5825	65.125	0.359832	0.59	0.164	0.2492	191	20.7932	68.2698	0.409251	0.59	0.19	0.27	819	1.25153	0.018786
	RBD_SarsCov2_NbBLM01	118.6	20.4449	66.6882	0.238242	0.584	0.14	0.2288	132	17.3977	61.8253	0.196339	0.6	0.17	0.256	379	1.56464	0.0232534
	RBD_SarsCov2_NbBLM02	187.4	17.6718	67.7876	0.367151	0.62	0.232	0.3096	107	12.2991	72.4262	0.327381	0.66	0.37	0.428	721	1.29958	0.0545733
	RBD_SarsCov2_NbCB11	212.4	20.8726	67.7905	0.405152	0.598	0.148	0.238	170	18.0147	64.2945	0.294976	0.62	0.18	0.268	605	1.75537	0.0239504
	RBD_SarsCov2_NbF0003	156.2	19.6277	68.963	0.344537	0.59	0.16	0.246	170	18.7853	67.4367	0.359346	0.61	0.19	0.274	640	1.22031	0.0260948
	RBD_SarsCov2_NbG0001	143.2	20.8256	65.7358	0.273676	0.578	0.152	0.2372	129	18.938	68.507	0.305584	0.6	0.18	0.264	587	1.21976	0.0216843
	RBD_SarsCov2_NbG1001	165	20.8084	65.6442	0.305261	0.586	0.158	0.2436	110	17.8545	65.0702	0.208695	0.6	0.18	0.264	557	1.48115	0.0226514
	RBD_SarsCov2_NbGamma6	124.6	17.822	61.9769	0.189499	0.588	0.174	0.2568	104	14.2404	61.3513	0.149979	0.6	0.22	0.296	293	2.12628	0.0324533
	RBD_SarsCov2_NbIL2Rb	144.6	18.2172	66.5463	0.296073	0.594	0.19	0.2708	122	12.709	72.2798	0.362984	0.64	0.31	0.376	500	1.446	0.046741
	RBD_SarsCov2_NbLaM2	176.2	18.3756	66.8776	0.350944	0.59	0.168	0.2524	126	15.8294	68.0458	0.290683	0.6	0.2	0.28	500	1.762	0.0340277
	RBD_SarsCov2_NbLaM4	193.4	19.0372	62.4067	0.288213	0.586	0.166	0.25	175	18.3657	64.3384	0.303093	0.6	0.19	0.272	416	2.32452	0.0238287
	RBD_SarsCov2_NbLaM6	144.8	18.2046	65.4359	0.274145	0.596	0.176	0.26	109	17.0963	65.7008	0.21629	0.61	0.21	0.29	465	1.55699	0.0307761
	RBD_SarsCov2_NbMsbA1	154.8	20.6778	68.6927	0.343415	0.606	0.148	0.2396	168	17.4613	66.9686	0.346353	0.63	0.19	0.278	477	1.62264	0.0275633
	RBD_SarsCov2_NbRh057	153.4	18.7927	62.7036	0.23473	0.61	0.218	0.2964	170	11.2382	60.0049	0.21612	0.72	0.52	0.56	618	1.2411	0.0435685
	RBD_SarsCov2_NbS1R01	135.8	16.644	71.1313	0.360033	0.596	0.212	0.2888	103	12.1893	72.478	0.317345	0.63	0.32	0.382	308	2.20455	0.0567414
	RBD_SarsCov2_NbS2A04	151.2	19.5888	66.7406	0.314941	0.596	0.158	0.2456	138	17.529	67.897	0.311927	0.61	0.19	0.274	399	1.89474	0.0282641
	RBD_SarsCov2_NbSOS3	191.6	15.4317	66.2824	0.361624	0.632	0.27	0.3424	147	6.30612	76.5137	0.499734	0.77	0.64	0.666	445	2.15281	0.101652
	RBD_SarsCov2_NbSyt1	190.4	19.7792	65.1097	0.343109	0.588	0.172	0.2552	223	18	69.1228	0.469502	0.61	0.21	0.29	834	1.14149	0.0263581
	RBD_SarsCov2_NbVHH15	126.6	18.3147	70.3248	0.313566	0.602	0.214	0.2916	99	14.8687	68.3604	0.236035	0.62	0.27	0.34	357	1.77311	0.0403709
	RBD_SarsCov2_NbVHHP1dash40	176.8	19.7514	66.6707	0.350218	0.58	0.15	0.236	193	18.9352	68.03	0.407014	0.58	0.18	0.26	422	2.09479	0.0232725
	RecQL5_Human_Nb00002	285.8	21.6426	65.8599	0.434953	0.662	0.184	0.2796	217	18.0207	63.3366	0.336653	0.66	0.25	0.332	1155	1.23723	0.0250887
	RecQL5_Human_Nb00004	276.8	23.6589	66.8662	0.448597	0.684	0.164	0.268	198	22.4596	64.7197	0.342752	0.69	0.21	0.306	1200	1.15333	0.0152302
	RecQL5_Human_Nb00007	286.8	24.3077	69.6092	0.493064	0.688	0.16	0.2656	246	21.752	67.478	0.460736	0.7	0.2	0.3	1134	1.26455	0.0166974
	RecQL5_Human_Nb00009	355.6	24.26	66.8062	0.48974	0.672	0.154	0.2576	231	22.6017	63.2857	0.351558	0.67	0.18	0.278	1636	1.0868	0.012939
	RecQL5_Human_Nb000D2	470	23.8553	66.9396	0.553256	0.666	0.164	0.2644	270	22.0463	65.9981	0.452915	0.67	0.2	0.294	1335	1.7603	0.0149814
	RecQL5_Human_Nb000D7	332.8	22.349	66.3982	0.464786	0.682	0.176	0.2772	159	17.2799	63.9228	0.271511	0.69	0.26	0.346	1451	1.1468	0.0269528
	RecQL5_Human_Nb000F5	283.6	22.051	63.0641	0.391248	0.69	0.216	0.3108	225	17.0511	63.5391	0.350368	0.72	0.35	0.424	725	1.95586	0.0281534
	RecQL5_Human_Nb000H2	277	22.4225	64.8864	0.41122	0.684	0.176	0.2776	186	19.5672	64.5749	0.323455	0.7	0.26	0.348	1051	1.31779	0.022615
	RecQL5_Human_Nb001A2	200.2	23.3507	69.7852	0.451761	0.662	0.15	0.2524	196	23.9286	67.2924	0.39543	0.66	0.17	0.268	796	1.25754	0.0133712
	RecQL5_Human_Nb00282	324.2	23.7366	68.2138	0.518122	0.664	0.168	0.2672	231	20.9048	66.6754	0.426646	0.67	0.21	0.302	1460	1.11027	0.0174441
	RecQL5_Human_Nb002B4	292.8	23.8471	65.9251	0.454321	0.662	0.158	0.2588	241	23.7448	65.7627	0.417857	0.65	0.17	0.266	1336	1.09581	0.0117077
	RecQL5_Human_Nb00327	197.2	21.3222	68.5263	0.413417	0.678	0.216	0.3084	122	14.5369	75.4914	0.425789	0.75	0.44	0.502	842	1.17102	0.0468395
	RecQL5_Human_Nb003E11	220	22.6841	66.6812	0.412175	0.668	0.164	0.2648	237	20.9958	63.9316	0.37257	0.68	0.18	0.28	756	1.45503	0.0187287
	RecQL5_Human_Nb00AH3	263.6	22.8147	65.7057	0.433735	0.662	0.168	0.2668	285	22.0035	65.105	0.447091	0.66	0.2	0.292	1031	1.27837	0.016147
	RecQL5_Human_Nb00F10	316.8	23.0528	65.8476	0.464912	0.656	0.168	0.2656	273	21.7839	64.641	0.425546	0.66	0.21	0.3	1119	1.41555	0.0158457
	RecQL5_Human_Nb04132	343.4	23.845	68.738	0.548766	0.666	0.164	0.2644	282	22.8387	72.0736	0.580432	0.69	0.18	0.282	1412	1.21601	0.0159094
	RecQL5_Human_Nb08193	242.4	23.9056	68.019	0.461901	0.674	0.16	0.2628	168	23.0923	67.1868	0.350891	0.68	0.19	0.288	1097	1.10483	0.014111
	RecQL5_Human_Nb08194	247.8	23.9141	68.8634	0.487704	0.666	0.168	0.2676	241	23.7884	73.2822	0.566736	0.7	0.17	0.276	1009	1.22795	0.01456
	RecQL5_Human_Nb08208	178	22.7167	67.8451	0.376902	0.668	0.164	0.2648	221	22.0136	66.1594	0.403427	0.67	0.19	0.286	639	1.3928	0.0175274
	RecQL5_Human_Nb4dash80	263.2	22.2516	63.1941	0.376734	0.664	0.196	0.2896	282	19.7074	63.7345	0.413359	0.67	0.29	0.366	961	1.36941	0.0203318
	RecQL5_Human_NbAntiCFH	358.4	21.6398	65.293	0.491418	0.684	0.226	0.3176	295	18.2542	64.6936	0.44672	0.73	0.33	0.41	1386	1.29293	0.0285482
	RecQL5_Human_NbantiCMY2	242.4	20.7944	64.8545	0.390477	0.698	0.196	0.2964	182	17.0522	65.8148	0.343745	0.71	0.25	0.342	548	2.21168	0.0337892
	RecQL5_Human_NbBLM01	276	22.6953	63.0981	0.369853	0.676	0.176	0.276	155	18.7	61.9149	0.229687	0.68	0.23	0.32	995	1.38693	0.0210507
	RecQL5_Human_NbBLM02	293.6	23.4767	68.0888	0.493219	0.662	0.158	0.2588	175	21.2971	66.7675	0.353235	0.65	0.19	0.282	1346	1.09064	0.0167817
	RecQL5_Human_NbCB11	390.8	23.9295	67.2372	0.491068	0.67	0.168	0.2684	222	21.8581	63.0261	0.335709	0.68	0.22	0.312	1732	1.12818	0.0148164
	RecQL5_Human_NbF0003	425.4	24.9389	71.1971	0.58881	0.672	0.164	0.2656	231	23.7857	69.8847	0.494263	0.67	0.19	0.286	1534	1.38657	0.012055
	RecQL5_Human_NbG0001	218.4	23.1625	71.7706	0.494492	0.68	0.176	0.2768	189	20.2963	73.1723	0.505934	0.71	0.22	0.318	848	1.28774	0.0247393
	RecQL5_Human_NbGamma6	314.2	23.4565	62.1522	0.398314	0.664	0.172	0.2704	280	21.3946	60.5902	0.33935	0.65	0.23	0.314	1361	1.1543	0.0138471
	RecQL5_Human_NbIL2Rb	228.2	23.5407	66.614	0.408605	0.654	0.16	0.2588	225	23.4756	65.4713	0.393071	0.63	0.19	0.278	1027	1.111	0.0121085
	RecQL5_Human_NbLaM2	181.8	22.8311	69.1506	0.410777	0.662	0.174	0.2716	227	22.9626	66.8775	0.426373	0.64	0.19	0.28	761	1.19448	0.0152336
	RecQL5_Human_NbLaM4	230.2	23.8467	70.1758	0.475121	0.672	0.15	0.2544	244	23.2664	63.8301	0.377895	0.66	0.17	0.268	912	1.26206	0.0132139
	RecQL5_Human_NbLaM6	180.6	21.4878	66.4794	0.343929	0.682	0.224	0.3156	102	17.2059	70.176	0.273538	0.74	0.37	0.444	774	1.16667	0.0348604
	RecQL5_Human_NbMsbA1	279	23.9189	68.4494	0.462275	0.69	0.16	0.266	184	22.0815	66.3587	0.358184	0.7	0.23	0.324	1287	1.08392	0.016478
	RecQL5_Human_NbRBD1	252.6	23.3188	67.2406	0.450345	0.686	0.166	0.27	257	21.7996	71.6311	0.553037	0.71	0.19	0.294	1075	1.17488	0.0195236
	RecQL5_Human_NbRBD10	340.6	21.1472	64.9941	0.454277	0.678	0.178	0.278	177	15.8672	64.1449	0.302038	0.7	0.26	0.348	1369	1.24397	0.033054
	RecQL5_Human_NbRBD11	234.2	23.7067	68.6526	0.461054	0.666	0.16	0.2612	190	22.8974	67.3006	0.387063	0.65	0.19	0.282	968	1.20971	0.014128
	RecQL5_Human_NbRBD3	248.8	23.1125	70.4895	0.485558	0.67	0.174	0.2732	149	21.4228	67.9833	0.334401	0.66	0.21	0.3	1099	1.13194	0.018751
	RecQL5_Human_NbRBD6	337.8	22.067	65.2578	0.44143	0.672	0.184	0.2816	202	18.8441	64.5561	0.344477	0.69	0.25	0.338	1322	1.27761	0.0242158
	RecQL5_Human_NbRBD7	309.4	22.0736	65.6389	0.470197	0.66	0.158	0.2584	280	22.1268	65.379	0.448635	0.67	0.18	0.278	1159	1.33477	0.0175294
	RecQL5_Human_NbRBD8	193	23.0346	68.5854	0.410772	0.672	0.16	0.2624	147	21.432	65.8388	0.288671	0.67	0.19	0.286	793	1.2169	0.0181365
	RecQL5_Human_NbRBD9	393.6	22.8163	66.152	0.513427	0.652	0.16	0.2584	271	20.1771	63.5885	0.399727	0.64	0.2	0.288	1797	1.09516	0.0180027
	RecQL5_Human_NbRh057	293	23.2573	66.541	0.477049	0.66	0.168	0.2664	265	20.3321	64.911	0.423873	0.63	0.25	0.326	1371	1.06856	0.0172758
	RecQL5_Human_NbS1R01	277.8	23.3867	67.6598	0.460178	0.684	0.178	0.2792	173	20.4017	67.2723	0.3607	0.7	0.25	0.34	1088	1.27665	0.0205182
	RecQL5_Human_NbS2A04	336.6	23.395	69.5388	0.510728	0.67	0.162	0.2636	191	21.1518	68.9753	0.424239	0.67	0.21	0.302	1476	1.14024	0.0189129
	RecQL5_Human_NbSOS3	305.8	22.2118	67.4545	0.470432	0.682	0.192	0.29	257	21.0117	71.1238	0.544026	0.71	0.24	0.334	1394	1.09684	0.023604
	RecQL5_Human_NbSyt1	360.4	24.6729	72.121	0.55636	0.674	0.156	0.2596	222	23.8221	68.3891	0.452911	0.67	0.17	0.27	1749	1.0303	0.0123968
	RecQL5_Human_NbVHH15	354	24.1407	66.8783	0.497663	0.672	0.17	0.2704	221	22.7081	66.8956	0.419546	0.67	0.22	0.31	1490	1.18792	0.0137481
	RecQL5_Human_NbVHHP1dash40	228.6	22.1568	65.8996	0.398949	0.672	0.172	0.272	204	20.0515	63.8912	0.332779	0.68	0.25	0.336	881	1.29739	0.0214194
	RhoA_Rat_Nb00002	192.6	19.1856	69.19	0.422933	0.606	0.198	0.2796	144	15.3854	70.7915	0.381719	0.62	0.35	0.404	676	1.42456	0.037536
	RhoA_Rat_Nb00004	195.4	19.6399	70.7854	0.46185	0.636	0.194	0.2824	150	13.92	74.4061	0.465895	0.7	0.36	0.428	660	1.4803	0.0502248
	RhoA_Rat_Nb00007	145.4	21.605	73.7058	0.430294	0.616	0.152	0.2448	156	20.1699	73.6667	0.462742	0.62	0.17	0.26	521	1.39539	0.024167
	RhoA_Rat_Nb00009	198.4	18.3191	68.8474	0.431228	0.624	0.19	0.2768	189	17.5212	71.2845	0.469103	0.65	0.26	0.338	447	2.21924	0.0377369
	RhoA_Rat_Nb000D2	193.8	19.6105	69.5438	0.430687	0.608	0.166	0.2544	145	19.9172	74.0265	0.448688	0.6	0.18	0.264	662	1.46375	0.0267609
	RhoA_Rat_Nb000D7	148.8	19.8003	69.2923	0.337143	0.624	0.196	0.2816	186	14.4005	72.2216	0.483371	0.69	0.38	0.442	599	1.24207	0.0443141
	RhoA_Rat_Nb000F5	139.4	19.8424	73.0909	0.415283	0.602	0.18	0.2644	161	16.4286	73.5516	0.469449	0.63	0.21	0.294	601	1.15973	0.0369003
	RhoA_Rat_Nb000H2	233.4	20.9774	69.21	0.435368	0.606	0.15	0.2412	183	21.1667	68.126	0.394306	0.6	0.16	0.248	1055	1.10616	0.0193892
	RhoA_Rat_Nb001A2	146.4	16.7292	74.8829	0.439317	0.64	0.224	0.3072	76	7.81579	82.5951	0.405699	0.76	0.49	0.544	596	1.22819	0.107289
	RhoA_Rat_Nb00282	159.2	17.9604	69.452	0.372292	0.624	0.178	0.2672	120	14.775	67.8961	0.27537	0.64	0.2	0.288	455	1.74945	0.0437288
	RhoA_Rat_Nb002B4	155.4	19.4221	67.4435	0.334002	0.606	0.168	0.2556	119	12.7395	67.23	0.261495	0.65	0.23	0.314	546	1.42308	0.0415226
	RhoA_Rat_Nb00327	152.8	19.9224	74.6693	0.459906	0.614	0.174	0.262	102	15.9559	76.7913	0.395351	0.64	0.22	0.304	622	1.2283	0.0417548
	RhoA_Rat_Nb003E11	260	21.9763	74.9023	0.576385	0.596	0.15	0.2392	306	22.3448	77.8801	0.665156	0.6	0.16	0.248	983	1.32248	0.0190221
	RhoA_Rat_Nb00AH3	204.6	18.0401	72.1379	0.500195	0.652	0.282	0.356	201	6.43035	78.3737	0.604522	0.85	0.73	0.754	888	1.15203	0.107896
	RhoA_Rat_Nb00F10	183.8	21.1623	69.756	0.417108	0.6	0.158	0.2464	107	19.0467	71.8143	0.315998	0.6	0.17	0.256	754	1.21883	0.0240617
	RhoA_Rat_Nb04132	144.2	17.606	69.3267	0.351758	0.628	0.19	0.2776	129	14.5155	74.0831	0.415166	0.65	0.23	0.314	380	1.89737	0.0506962
	RhoA_Rat_Nb08193	203.6	21.7933	73.0429	0.510527	0.612	0.156	0.2472	255	21.7647	76.206	0.620448	0.61	0.17	0.258	721	1.41193	0.0204945
	RhoA_Rat_Nb08194	140.8	19.0193	74.0375	0.424036	0.622	0.186	0.2732	173	16.6214	72.8495	0.475825	0.64	0.21	0.296	510	1.38039	0.0410217
	RhoA_Rat_Nb08208	168.8	20.4373	72.8312	0.444642	0.612	0.164	0.2536	197	16.368	69.7324	0.448689	0.64	0.19	0.28	584	1.44521	0.034338
	RhoA_Rat_Nb4dash80	159	20.1435	69.6035	0.374159	0.604	0.176	0.2616	165	16.4697	66.5511	0.332879	0.63	0.2	0.286	712	1.11657	0.0310106
	RhoA_Rat_NbAntiCFH	164.4	19.2179	68.3292	0.364248	0.598	0.176	0.2604	136	18.2353	71.1085	0.371547	0.6	0.2	0.28	559	1.47048	0.0292902
	RhoA_Rat_NbantiCMY2	211	21.3433	67.5655	0.420171	0.604	0.146	0.2376	212	18.1274	68.3239	0.439077	0.62	0.16	0.252	765	1.37908	0.0243117
	RhoA_Rat_NbBLM01	181.4	21.1174	70.6433	0.434105	0.616	0.15	0.2432	127	17.2953	70.2133	0.334167	0.63	0.16	0.254	683	1.32796	0.0293477
	RhoA_Rat_NbBLM02	151.8	13.949	75.3483	0.466164	0.728	0.434	0.4928	155	3.72903	85.554	0.640055	0.9	0.83	0.844	459	1.65359	0.208991
	RhoA_Rat_NbCB11	208.4	19.8662	70.8084	0.479738	0.618	0.158	0.25	178	15.9522	71.9779	0.466483	0.64	0.18	0.272	622	1.67524	0.0375419
	RhoA_Rat_NbF0003	115.4	18.0102	76.6063	0.419084	0.624	0.19	0.2768	99	15.2626	78.163	0.411673	0.65	0.25	0.33	462	1.24892	0.0545766
	RhoA_Rat_NbG0001	152.6	19.5859	72.43	0.430692	0.622	0.174	0.2636	164	16.0945	73.1729	0.467245	0.64	0.2	0.288	560	1.3625	0.0398566
	RhoA_Rat_NbG1001	181.4	22.2423	71.7798	0.435878	0.598	0.156	0.2444	124	19.9556	71.2552	0.347674	0.61	0.18	0.266	835	1.08623	0.0207546
	RhoA_Rat_NbGamma6	150	20.9814	69.0365	0.322218	0.588	0.16	0.2456	80	19.9563	68.1507	0.186681	0.59	0.17	0.254	689	1.08853	0.0205637
	RhoA_Rat_NbIL2Rb	158.8	21.1635	70.0877	0.391035	0.598	0.16	0.2476	195	21.3359	73.4629	0.519445	0.6	0.18	0.264	692	1.1474	0.0202044
	RhoA_Rat_NbLaM2	120.4	18.0639	74.6763	0.399767	0.618	0.198	0.282	104	12.9567	74.3281	0.354734	0.67	0.27	0.35	546	1.10256	0.0586399
	RhoA_Rat_NbLaM4	260.6	21.3195	74.3539	0.563098	0.606	0.168	0.2556	207	19.9565	73.1635	0.52904	0.61	0.19	0.274	1145	1.13799	0.0245393
	RhoA_Rat_NbLaM6	167	20.9719	71.2177	0.425498	0.606	0.152	0.2428	155	19.5387	72.7082	0.44192	0.62	0.17	0.26	694	1.20317	0.0254011
	RhoA_Rat_NbMsbA1	147.4	20.4658	75.2104	0.467969	0.622	0.152	0.246	126	19.9603	77.1495	0.467032	0.63	0.18	0.27	604	1.2202	0.0300073
	RhoA_Rat_NbRBD1	161.2	18.5388	72.1991	0.438372	0.638	0.184	0.2748	168	17.6458	71.6172	0.442973	0.65	0.21	0.298	436	1.84862	0.0396355
	RhoA_Rat_NbRBD10	167	16.6934	71.0148	0.420815	0.676	0.33	0.3992	153	10.1961	79.2474	0.556681	0.76	0.51	0.56	562	1.48577	0.0930809
	RhoA_Rat_NbRBD11	191.4	21.089	70.7645	0.453392	0.618	0.166	0.2564	161	16.8851	71.2056	0.422416	0.65	0.19	0.282	691	1.38495	0.0318202
	RhoA_Rat_NbRBD3	144	19.4473	73.3591	0.430261	0.624	0.17	0.2608	126	16.0357	74.5819	0.417872	0.64	0.21	0.296	495	1.45455	0.0419042
	RhoA_Rat_NbRBD6	182.6	19.2594	69.2919	0.409788	0.616	0.168	0.2576	135	13.5778	71.2439	0.372117	0.65	0.22	0.306	742	1.23046	0.0445069
	RhoA_Rat_NbRBD7	194.2	20.9725	70.2968	0.448143	0.614	0.146	0.2396	220	16.2477	69.6204	0.476175	0.64	0.18	0.272	664	1.46235	0.0318748
	RhoA_Rat_NbRBD8	152.8	15.6715	75.3661	0.48038	0.674	0.304	0.378	132	4.77652	83.1466	0.578598	0.85	0.74	0.762	478	1.59833	0.154452
	RhoA_Rat_NbRBD9	169.2	15.4441	68.484	0.376876	0.692	0.36	0.4264	166	11.3283	72.53	0.457948	0.77	0.54	0.586	404	2.09406	0.0874283
	RhoA_Rat_NbS1R01	183.4	19.7321	73.3882	0.498751	0.626	0.172	0.2628	167	16.3443	74.8326	0.503927	0.66	0.23	0.316	681	1.34655	0.0416732
	RhoA_Rat_NbS2A04	137	18.2544	71.9685	0.388889	0.632	0.186	0.2752	142	15.1092	71.7659	0.397398	0.65	0.21	0.298	285	2.40351	0.0472683
	RhoA_Rat_NbSOS3	230.6	20.1221	69.4803	0.476129	0.614	0.154	0.246	201	16.3781	69.0973	0.440909	0.63	0.17	0.262	750	1.53733	0.0329286
	RhoA_Rat_NbSyt1	150.6	18.8725	71.8434	0.415428	0.626	0.184	0.2724	151	18.7483	74.2722	0.46521	0.63	0.2	0.286	594	1.26768	0.0349518
	RhoA_Rat_NbVHH15	215.8	22.1889	73.6068	0.520879	0.602	0.144	0.2356	193	20.9663	71.1268	0.471644	0.61	0.15	0.242	884	1.22059	0.0196637
	RhoA_Rat_NbVHHP1dash40	156.4	19.1556	71.3511	0.397592	0.614	0.182	0.2684	87	12.8161	75.5902	0.323961	0.68	0.31	0.384	610	1.28197	0.053269
	Rv1625c_Mtuberculosis_Nb00002	197.6	22.4226	66.932	0.369441	0.56	0.142	0.2256	140	20.2357	66.5813	0.290423	0.58	0.15	0.236	778	1.26992	0.0154209
	Rv1625c_Mtuberculosis_Nb00007	130.8	20.3813	68.9922	0.31921	0.584	0.16	0.2448	111	18.2793	69.3002	0.280333	0.6	0.19	0.272	388	1.68557	0.0254515
	Rv1625c_Mtuberculosis_Nb00009	186.6	21.6935	65.8448	0.347829	0.568	0.156	0.2384	142	19.7042	71.9288	0.400689	0.61	0.24	0.314	740	1.26081	0.0197195
	Rv1625c_Mtuberculosis_Nb000D2	178.8	22.4358	67.3205	0.362865	0.558	0.138	0.222	235	22.7553	64.4719	0.382411	0.56	0.14	0.224	574	1.55749	0.0112715
	Rv1625c_Mtuberculosis_Nb000D7	145.8	21.3422	67.6478	0.315163	0.566	0.128	0.2156	114	20.3596	65.815	0.227829	0.58	0.15	0.236	477	1.5283	0.0171883
	Rv1625c_Mtuberculosis_Nb000F5	179.2	23.1361	64.2057	0.306367	0.554	0.136	0.2196	197	23.5888	61.3317	0.271547	0.55	0.14	0.222	579	1.5475	0.00836753
	Rv1625c_Mtuberculosis_Nb000H2	235.2	22.3881	64.8342	0.389536	0.57	0.134	0.2212	271	21.9613	64.445	0.419204	0.58	0.14	0.228	708	1.66102	0.0125574
	Rv1625c_Mtuberculosis_Nb001A2	117.2	21.0947	70.2399	0.311653	0.568	0.148	0.232	114	20.2237	67.5318	0.256207	0.58	0.16	0.244	343	1.70845	0.0190387
	Rv1625c_Mtuberculosis_Nb00282	159.4	18.2122	68.0941	0.353394	0.606	0.258	0.3276	202	13.1906	71.0112	0.481621	0.7	0.54	0.572	306	2.60458	0.0511248
	Rv1625c_Mtuberculosis_Nb002B4	131.2	21.7087	67.243	0.286364	0.556	0.144	0.2264	154	20.8182	64.9908	0.284063	0.58	0.16	0.244	400	1.64	0.015346
	Rv1625c_Mtuberculosis_Nb00327	133.6	20.0274	69.8567	0.341046	0.578	0.158	0.242	132	19.5833	70.5364	0.351509	0.59	0.18	0.262	302	2.21192	0.0237743
	Rv1625c_Mtuberculosis_Nb003E11	145.2	20.7571	69.2676	0.349416	0.57	0.148	0.2324	112	20.2232	67.3055	0.248113	0.58	0.16	0.244	395	1.83797	0.0193739
	Rv1625c_Mtuberculosis_Nb00AH3	156.4	21.8716	65.3091	0.295983	0.55	0.146	0.2268	136	19.6801	67.7268	0.304751	0.55	0.16	0.238	556	1.40647	0.0158257
	Rv1625c_Mtuberculosis_Nb00F10	183.8	22.9344	65.1946	0.3333	0.548	0.138	0.22	217	21.8456	68.219	0.443159	0.56	0.14	0.224	478	1.92259	0.0118216
	Rv1625c_Mtuberculosis_Nb04132	208.4	23.0395	64.9417	0.326519	0.554	0.148	0.2292	110	22.2864	68.36	0.261584	0.56	0.15	0.232	600	1.73667	0.0112626
	Rv1625c_Mtuberculosis_Nb08193	134.6	20.5545	69.9665	0.34566	0.582	0.168	0.2508	149	19.7383	71.085	0.397586	0.61	0.22	0.298	340	1.97941	0.023555
	Rv1625c_Mtuberculosis_Nb08194	120.4	19.5465	69.1491	0.29994	0.574	0.172	0.2524	117	19.7094	70.2477	0.311873	0.57	0.18	0.258	214	2.81308	0.0231661
	Rv1625c_Mtuberculosis_Nb08208	170.4	21.2987	69.4293	0.392015	0.568	0.168	0.248	140	19.0893	72.0582	0.399136	0.58	0.22	0.292	555	1.53514	0.0216344
	Rv1625c_Mtuberculosis_Nb4dash80	117	22.8323	62.7237	0.194194	0.552	0.14	0.2224	110	22.5591	61.0229	0.154667	0.55	0.14	0.222	386	1.51554	0.00944819
	Rv1625c_Mtuberculosis_NbAntiCFH	138.6	22.3945	66.2221	0.273565	0.544	0.138	0.2192	177	22.7373	63.6607	0.29233	0.53	0.15	0.226	566	1.22438	0.0101668
	Rv1625c_Mtuberculosis_NbantiCMY2	253.2	22.1368	68.186	0.462281	0.562	0.144	0.2276	244	20.8525	71.5958	0.540443	0.58	0.15	0.236	794	1.59446	0.0165369
	Rv1625c_Mtuberculosis_NbBLM01	143	21.9571	65.9243	0.282236	0.57	0.138	0.2244	150	20.8533	70.4757	0.387062	0.59	0.15	0.238	363	1.9697	0.0165398
	Rv1625c_Mtuberculosis_NbBLM02	191.4	22.3093	67.0607	0.380676	0.568	0.142	0.2272	158	21.9114	67.2489	0.335484	0.57	0.15	0.234	650	1.47231	0.0134533
	Rv1625c_Mtuberculosis_NbCB11	199.2	22.8754	66.4661	0.376721	0.562	0.132	0.218	222	22.2162	71.5218	0.516087	0.57	0.14	0.226	488	2.04098	0.0127814
	Rv1625c_Mtuberculosis_NbF0003	161.4	22.9231	72.413	0.4169	0.564	0.142	0.2264	271	23.5258	71.5428	0.563273	0.57	0.15	0.234	564	1.43085	0.0119936
	Rv1625c_Mtuberculosis_NbG0001	114.2	19.7837	71.2498	0.32384	0.576	0.162	0.2448	103	18.3883	69.5774	0.26579	0.59	0.17	0.254	267	2.13858	0.0267214
	Rv1625c_Mtuberculosis_NbG1001	204	23.6763	64.0309	0.324901	0.558	0.146	0.2284	219	23.0274	62.9804	0.331271	0.56	0.16	0.24	626	1.62939	0.00880338
	Rv1625c_Mtuberculosis_NbGamma6	169	22.4562	64.9836	0.288356	0.556	0.138	0.2216	144	20.8854	61.284	0.204628	0.57	0.15	0.234	710	1.19014	0.0126421
	Rv1625c_Mtuberculosis_NbIL2Rb	137.4	21.8736	66.7017	0.289433	0.552	0.144	0.2256	140	20.6607	64.0745	0.244766	0.57	0.15	0.234	473	1.45243	0.0146101
	Rv1625c_Mtuberculosis_NbLaM2	113.6	20.7596	70.5764	0.310586	0.552	0.158	0.2368	113	20.646	69.4178	0.287145	0.55	0.16	0.238	292	1.94521	0.0180069
	Rv1625c_Mtuberculosis_NbLaM4	121.2	20.2951	70.0491	0.317983	0.574	0.148	0.2332	129	20.4457	67.6252	0.288986	0.58	0.16	0.244	302	2.00662	0.020258
	Rv1625c_Mtuberculosis_NbLaM6	166.6	21.6445	67.401	0.344994	0.564	0.142	0.2264	120	20.0042	68.0912	0.27888	0.58	0.15	0.236	526	1.58365	0.0176775
	Rv1625c_Mtuberculosis_NbMsbA1	154.4	21.9796	66.8334	0.317664	0.576	0.138	0.2256	174	22.1092	65.1088	0.317282	0.58	0.15	0.236	373	2.06971	0.0135838
	Rv1625c_Mtuberculosis_NbRBD1	250.4	23.1445	68.1717	0.469006	0.568	0.142	0.2272	161	21.2671	64.7304	0.29004	0.57	0.15	0.234	882	1.4195	0.0127852
	Rv1625c_Mtuberculosis_NbRBD10	174.6	23.7016	63.1639	0.272604	0.556	0.132	0.2168	230	24.1413	64.2274	0.371312	0.55	0.14	0.222	781	1.1178	0.00753628
	Rv1625c_Mtuberculosis_NbRBD11	124.8	20.8253	68.2731	0.294311	0.576	0.154	0.2384	132	19.9583	71.5122	0.370928	0.58	0.16	0.244	302	2.06623	0.0208438
	Rv1625c_Mtuberculosis_NbRBD3	102.4	20.2399	72.0767	0.306595	0.584	0.188	0.2672	86	15.0581	77.2629	0.350455	0.65	0.35	0.41	291	1.75945	0.0402893
	Rv1625c_Mtuberculosis_NbRBD6	250.2	22.2145	66.2064	0.425473	0.55	0.134	0.2172	302	22.6391	63.6356	0.4287	0.55	0.14	0.222	803	1.55791	0.0109836
	Rv1625c_Mtuberculosis_NbRBD7	182.2	21.7864	65.6753	0.334178	0.562	0.138	0.2228	183	20.5601	71.1372	0.457229	0.58	0.15	0.236	708	1.28672	0.0168429
	Rv1625c_Mtuberculosis_NbRBD8	119	20.8022	70.3647	0.318457	0.576	0.154	0.2384	125	18.536	70.8283	0.341644	0.6	0.18	0.264	409	1.45477	0.0247177
	Rv1625c_Mtuberculosis_NbRBD9	195.8	21.2751	61.717	0.270526	0.578	0.164	0.2468	155	19.7806	63.1527	0.251404	0.58	0.18	0.26	514	1.90467	0.0162512
	Rv1625c_Mtuberculosis_NbRh057	207.2	22.5404	63.1658	0.28934	0.548	0.126	0.2104	126	20.6429	68.5805	0.300679	0.57	0.13	0.218	751	1.37949	0.0137307
	Rv1625c_Mtuberculosis_NbS1R01	167.4	8.06544	84.3804	0.630981	0.752	0.644	0.6656	160	2.8125	89.4983	0.677335	0.83	0.85	0.846	316	2.64873	0.320473
	Rv1625c_Mtuberculosis_NbS2A04	163.4	23.4549	68.4823	0.363139	0.564	0.136	0.2216	200	23.11	70.2768	0.464069	0.58	0.15	0.236	665	1.22857	0.011193
	Rv1625c_Mtuberculosis_NbSOS3	168.2	21.6761	68.0827	0.359682	0.564	0.138	0.2232	170	20.0882	65.7432	0.324219	0.58	0.15	0.236	654	1.28593	0.0170636
	Rv1625c_Mtuberculosis_NbSyt1	125.6	19.6389	68.3261	0.29543	0.57	0.17	0.25	144	18.25	70.4862	0.375519	0.59	0.19	0.27	273	2.30037	0.0262693
	Rv1625c_Mtuberculosis_NbVHH15	168.6	22.4787	70.7859	0.418803	0.56	0.136	0.2208	149	19.7517	66.9815	0.3144	0.58	0.15	0.236	598	1.4097	0.0169938
	Rv1625c_Mtuberculosis_NbVHHP1dash40	190.4	21.3721	67.0642	0.366133	0.56	0.144	0.2272	142	19.8486	65.0105	0.264718	0.57	0.17	0.25	707	1.34653	0.0170513
	S1R_Human_Nb00002	166.2	19.0112	70.915	0.41981	0.586	0.158	0.2436	141	17.9823	70.5629	0.371004	0.6	0.17	0.256	443	1.87585	0.0306102
	S1R_Human_Nb00004	174.6	19.5361	72.5132	0.468584	0.604	0.164	0.252	164	18.25	70.3309	0.409685	0.62	0.19	0.276	458	1.90611	0.0312387
	S1R_Human_Nb00007	140.8	16.9847	72.843	0.410954	0.618	0.202	0.2852	118	14.6907	71.9332	0.346459	0.63	0.24	0.318	369	1.90786	0.0509755
	S1R_Human_Nb00009	184.8	19.848	67.5466	0.381828	0.592	0.152	0.24	169	17.9734	68.1707	0.373088	0.6	0.18	0.264	629	1.469	0.0266043
	S1R_Human_Nb000D2	193.8	19.6503	70.1283	0.447376	0.582	0.146	0.2332	189	19.1772	68.852	0.418703	0.58	0.15	0.236	521	1.85988	0.0245968
	S1R_Human_Nb000D7	156.4	20.051	70.402	0.38673	0.594	0.164	0.25	95	15.0053	71.8417	0.283314	0.63	0.26	0.334	510	1.53333	0.0367814
	S1R_Human_Nb000F5	148	19.5893	70.9107	0.38837	0.58	0.148	0.2344	121	17.595	69.4813	0.306705	0.59	0.16	0.246	398	1.8593	0.0287898
	S1R_Human_Nb000H2	187	20.5217	67.6995	0.387146	0.588	0.138	0.228	225	19.3711	68.2806	0.454206	0.59	0.15	0.238	574	1.62892	0.0221116
	S1R_Human_Nb001A2	161	20.3999	74.5292	0.482785	0.584	0.15	0.2368	135	18.5556	73.4462	0.416152	0.6	0.17	0.256	498	1.61647	0.0284947
	S1R_Human_Nb00282	175.6	19.247	71.5056	0.448818	0.594	0.16	0.2468	164	19.561	70.6725	0.416745	0.6	0.17	0.256	451	1.94678	0.0272285
	S1R_Human_Nb002B4	123.2	13.0949	70.1558	0.32129	0.652	0.328	0.3928	106	10.8491	74.01	0.35446	0.71	0.48	0.526	332	1.85542	0.0929683
	S1R_Human_Nb00327	163.8	18.7758	73.7072	0.474849	0.588	0.154	0.2408	150	18.4767	75.1133	0.479429	0.6	0.16	0.248	373	2.19571	0.0333679
	S1R_Human_Nb003E11	179.8	19.5654	70.4622	0.437731	0.588	0.152	0.2392	178	18.6629	68.4759	0.394004	0.59	0.17	0.254	673	1.33581	0.0264784
	S1R_Human_Nb00AH3	183.8	19.7842	68.7476	0.406778	0.584	0.148	0.2352	199	18.9322	67.9692	0.41416	0.59	0.15	0.238	595	1.54454	0.0244965
	S1R_Human_Nb00F10	165.2	19.9453	71.7969	0.434105	0.584	0.152	0.2384	166	18.9548	68.4614	0.374171	0.58	0.16	0.244	499	1.65531	0.0249462
	S1R_Human_Nb04132	151.6	21.2526	69.2681	0.361173	0.576	0.156	0.24	127	19.752	68.9886	0.31054	0.59	0.16	0.246	533	1.42214	0.0202904
	S1R_Human_Nb08193	159.8	19.9043	72.4098	0.443096	0.596	0.152	0.2408	154	19.4286	72.9188	0.444259	0.61	0.16	0.25	449	1.77951	0.0277938
	S1R_Human_Nb08194	142.2	15.8487	75.5907	0.456732	0.642	0.268	0.3428	90	7.61111	86.0572	0.518996	0.79	0.66	0.686	344	2.06686	0.125626
	S1R_Human_Nb08208	149	19.8189	75.0831	0.47025	0.588	0.15	0.2376	112	18.8616	74.2861	0.3764	0.59	0.16	0.246	459	1.62309	0.0295169
	S1R_Human_Nb4dash80	116.6	19.7397	68.0163	0.269893	0.584	0.146	0.2336	95	18.5895	67.9277	0.219916	0.6	0.16	0.248	337	1.72997	0.0253841
	S1R_Human_NbAntiCFH	129.6	19.6524	68.308	0.302515	0.578	0.146	0.2324	132	19.1326	64.7176	0.242555	0.58	0.16	0.244	343	1.88921	0.0224405
	S1R_Human_NbantiCMY2	154.8	19.3615	71.8099	0.41939	0.59	0.142	0.2316	123	17.4919	71.9141	0.358215	0.6	0.16	0.248	372	2.08065	0.0320328
	S1R_Human_NbBLM01	145.2	19.964	69.3516	0.343307	0.6	0.138	0.2304	171	19.7018	68.2626	0.378297	0.6	0.15	0.24	455	1.5956	0.0240073
	S1R_Human_NbBLM02	174.2	20.4762	70.9556	0.435423	0.592	0.154	0.2416	181	20.1796	70.7566	0.446391	0.59	0.16	0.246	634	1.37382	0.0226913
	S1R_Human_NbCB11	170.6	20.8525	70.9742	0.43044	0.592	0.144	0.2336	159	21.4182	70.7455	0.409376	0.59	0.15	0.238	475	1.79579	0.0195878
	S1R_Human_NbF0003	127.6	18.7625	75.3929	0.431323	0.586	0.15	0.2372	93	18.1667	74.9623	0.332751	0.59	0.16	0.246	376	1.69681	0.0341953
	S1R_Human_NbG0001	134	19.1567	73.5271	0.40962	0.594	0.164	0.25	143	18.3392	73.4848	0.433935	0.6	0.18	0.264	389	1.72237	0.032262
	S1R_Human_NbG1001	132.8	18.904	69.348	0.326376	0.594	0.166	0.2516	110	18.4273	68.1823	0.258544	0.6	0.17	0.256	261	2.54406	0.0286099
	S1R_Human_NbGamma6	127.4	20.1003	66.4666	0.263984	0.576	0.146	0.232	118	20.2034	66.0185	0.238899	0.58	0.15	0.236	383	1.66319	0.0195615
	S1R_Human_NbIL2Rb	127.2	19.1877	70.2293	0.331426	0.584	0.158	0.2432	117	16.5598	68.7351	0.28396	0.6	0.19	0.272	432	1.47222	0.0320188
	S1R_Human_NbLaM2	128.8	17.97	73.0987	0.389911	0.59	0.174	0.2572	99	15.4646	74.081	0.335311	0.61	0.21	0.29	436	1.47706	0.0433868
	S1R_Human_NbLaM4	149	19.2441	74.2913	0.450117	0.594	0.15	0.2388	122	18.123	73.5204	0.387331	0.6	0.16	0.248	472	1.57839	0.0329088
	S1R_Human_NbLaM6	140	19.4216	70.0856	0.347118	0.588	0.142	0.2312	105	17.8476	69.3009	0.265979	0.59	0.15	0.238	476	1.47059	0.0286488
	S1R_Human_NbMsbA1	151	21.1701	72.3902	0.418374	0.592	0.128	0.2208	171	21.0614	71.638	0.448407	0.59	0.13	0.222	432	1.74769	0.0203195
	S1R_Human_NbRBD1	148.4	19.3478	73.1503	0.428528	0.608	0.17	0.2576	165	17.8727	69.507	0.394296	0.61	0.19	0.274	611	1.2144	0.0321955
	S1R_Human_NbRBD10	164.2	17.225	69.4057	0.388513	0.624	0.25	0.3248	151	11.2517	74.1523	0.462884	0.71	0.48	0.526	412	1.99272	0.0673459
	S1R_Human_NbRBD11	152	20.1602	71.2405	0.400984	0.596	0.158	0.2456	157	18.7484	72.4603	0.440644	0.61	0.18	0.266	532	1.42857	0.0280537
	S1R_Human_NbRBD3	109.2	20.3459	75.5267	0.387903	0.596	0.158	0.2456	101	18.6782	72.966	0.320645	0.6	0.18	0.264	380	1.43684	0.0291424
	S1R_Human_NbRBD6	132	17.8912	71.9475	0.377268	0.618	0.21	0.2916	137	15.9599	75.2403	0.455639	0.66	0.3	0.372	236	2.79661	0.0479316
	S1R_Human_NbRBD7	187.4	19.2509	70.942	0.4343	0.6	0.164	0.2512	153	17.4379	69.5734	0.374217	0.63	0.23	0.31	536	1.74813	0.0331079
	S1R_Human_NbRBD8	157.2	18.134	74.5737	0.472901	0.618	0.2	0.2836	111	14.8063	75.5981	0.398916	0.66	0.31	0.38	558	1.4086	0.0526261
	S1R_Human_NbRBD9	179	20.7822	66.7289	0.356262	0.596	0.156	0.244	163	18.7761	68.4972	0.369815	0.62	0.2	0.284	569	1.57293	0.0238411
	S1R_Human_NbRh057	182.6	22.0859	70.1373	0.420381	0.584	0.132	0.2224	159	20.5252	67.606	0.344505	0.59	0.14	0.23	648	1.40895	0.0175814
	S1R_Human_NbS2A04	133.4	20.8781	72.6755	0.387481	0.594	0.146	0.2356	134	19.6716	73.8462	0.42186	0.61	0.17	0.258	537	1.24209	0.0253313
	S1R_Human_NbSOS3	169	19.1697	69.8354	0.407428	0.596	0.156	0.244	169	18.3225	68.338	0.376597	0.6	0.17	0.256	449	1.88196	0.0285979
	S1R_Human_NbSyt1	144.6	18.8755	72.3868	0.408399	0.594	0.164	0.25	127	18.0118	71.8306	0.365949	0.59	0.17	0.254	359	2.01393	0.0319727
	S1R_Human_NbVHH15	127.2	17.5309	72.4929	0.378763	0.608	0.18	0.2656	118	17.2119	71.0669	0.329796	0.61	0.21	0.29	224	2.83929	0.0391824
	S1R_Human_NbVHHP1dash40	177.2	20.1479	70.9891	0.436764	0.586	0.14	0.2292	125	19.176	71.8698	0.362071	0.59	0.15	0.238	519	1.70713	0.0255277
	Synaptotagmin1_Rat_Nb00002	102	18.6691	70.5853	0.282052	0.526	0.138	0.2156	96	17.5052	67.1562	0.210807	0.54	0.17	0.244	375	1.36	0.0248877
	Synaptotagmin1_Rat_Nb00004	138.8	15.7737	70.7869	0.370086	0.558	0.198	0.27	131	13.5076	70.0869	0.340458	0.58	0.23	0.3	344	2.01744	0.0464219
	Synaptotagmin1_Rat_Nb00007	153.6	19.5037	68.7278	0.350988	0.526	0.166	0.238	161	16.6957	67.5574	0.346929	0.55	0.21	0.278	354	2.16949	0.0245659
	Synaptotagmin1_Rat_Nb00009	145.8	18.7501	68.7318	0.342628	0.518	0.136	0.2124	134	14.3209	70.9046	0.36317	0.55	0.19	0.262	487	1.49692	0.031207
	Synaptotagmin1_Rat_Nb000D2	131.6	18.6546	70.2719	0.34263	0.524	0.136	0.2136	145	17.0655	73.2853	0.434047	0.53	0.15	0.226	472	1.39407	0.0272832
	Synaptotagmin1_Rat_Nb000D7	79.4	15.2874	70.0169	0.21212	0.546	0.188	0.2596	71	11.0704	71.4177	0.204193	0.59	0.27	0.334	186	2.13441	0.0544011
	Synaptotagmin1_Rat_Nb000F5	106	17.7056	67.0487	0.234248	0.534	0.154	0.23	128	16.4258	69.8402	0.329109	0.54	0.17	0.244	353	1.50142	0.0288286
	Synaptotagmin1_Rat_Nb000H2	115.6	16.515	70.7382	0.311709	0.574	0.256	0.3196	89	4.19663	84.0975	0.483638	0.83	0.76	0.774	535	1.08037	0.118021
	Synaptotagmin1_Rat_Nb001A2	96.2	12.0865	74.407	0.332286	0.566	0.21	0.2812	92	10.6957	74.7316	0.325324	0.58	0.24	0.308	180	2.67222	0.0749683
	Synaptotagmin1_Rat_Nb00282	225	21.3639	71.5811	0.46302	0.516	0.138	0.2136	139	17.0216	73.7362	0.430556	0.52	0.16	0.232	910	1.23626	0.0214909
	Synaptotagmin1_Rat_Nb002B4	117.6	13.8813	69.7631	0.302161	0.554	0.206	0.2756	98	11.7755	68.6173	0.237704	0.57	0.24	0.306	282	2.08511	0.053521
	Synaptotagmin1_Rat_Nb00327	110.2	15.9512	76.1451	0.40601	0.546	0.168	0.2436	101	12.8713	75.7068	0.371811	0.57	0.21	0.282	327	1.68502	0.0530828
	Synaptotagmin1_Rat_Nb003E11	138.4	16.5341	68.9365	0.331133	0.542	0.176	0.2492	120	14.5125	69.3482	0.301961	0.57	0.22	0.29	405	1.70864	0.0384276
	Synaptotagmin1_Rat_Nb00AH3	156	14.6856	70.2837	0.363513	0.56	0.244	0.3072	117	11.2051	72.4984	0.354903	0.59	0.42	0.454	508	1.53543	0.0585505
	Synaptotagmin1_Rat_Nb00F10	100.8	19.1527	68.9718	0.254609	0.526	0.144	0.2204	115	18.013	73.3073	0.365449	0.54	0.16	0.236	360	1.4	0.0246534
	Synaptotagmin1_Rat_Nb04132	159.8	20.7269	70.6365	0.394193	0.526	0.15	0.2252	151	18.7417	71.1941	0.403678	0.53	0.17	0.242	575	1.38957	0.0199421
	Synaptotagmin1_Rat_Nb08193	135	19.5704	72.3923	0.385993	0.52	0.138	0.2144	144	16.9514	71.3342	0.392738	0.53	0.16	0.234	506	1.33399	0.025447
	Synaptotagmin1_Rat_Nb08194	108.6	19.4387	71.9133	0.309061	0.526	0.148	0.2236	106	17.3208	71.3325	0.304503	0.54	0.17	0.244	364	1.49176	0.0256765
	Synaptotagmin1_Rat_Nb08208	207.2	20.9359	71.8346	0.439698	0.516	0.128	0.2056	99	17.8434	75.6619	0.364785	0.54	0.15	0.228	868	1.19355	0.0225931
	Synaptotagmin1_Rat_Nb4dash80	116.8	18.6955	64.4041	0.212594	0.532	0.158	0.2328	106	15.5472	62.949	0.172296	0.55	0.2	0.27	425	1.37412	0.024891
	Synaptotagmin1_Rat_NbAntiCFH	114.8	18.0686	67.4539	0.257072	0.544	0.168	0.2432	106	13.9717	65.6715	0.209948	0.56	0.21	0.28	277	2.0722	0.0325616
	Synaptotagmin1_Rat_NbantiCMY2	93.6	15.8689	68.0493	0.22106	0.522	0.168	0.2388	96	15.3542	71.099	0.273383	0.52	0.22	0.28	267	1.75281	0.0339226
	Synaptotagmin1_Rat_NbBLM01	90.4	19.6676	67.0472	0.200836	0.512	0.122	0.2	94	19.0691	66.8757	0.202341	0.51	0.13	0.206	381	1.18635	0.0177952
	Synaptotagmin1_Rat_NbBLM02	135.8	19.1063	70.6896	0.361857	0.52	0.144	0.2192	123	17.6789	71.969	0.359292	0.53	0.16	0.234	480	1.41458	0.0247454
	Synaptotagmin1_Rat_NbCB11	164.2	21.5688	69.6141	0.343576	0.512	0.13	0.2064	343	21.8469	71.7813	0.612871	0.52	0.14	0.216	784	1.04719	0.0133065
	Synaptotagmin1_Rat_NbF0003	88.6	20.6073	72.9109	0.2819	0.534	0.142	0.2204	75	18.0867	73.2357	0.243225	0.54	0.16	0.236	356	1.24438	0.0232546
	Synaptotagmin1_Rat_NbG0001	110.8	18.0676	72.9793	0.332787	0.528	0.154	0.2288	87	17.1609	71.9502	0.261578	0.53	0.17	0.242	423	1.30969	0.0290968
	Synaptotagmin1_Rat_NbG1001	78	20.2553	69.1452	0.205886	0.516	0.134	0.2104	113	19.292	74.4925	0.383087	0.52	0.15	0.224	318	1.22642	0.019633
	Synaptotagmin1_Rat_NbGamma6	128.4	14.1305	70.4305	0.329157	0.574	0.266	0.3276	105	7.74286	73.8373	0.348346	0.7	0.51	0.548	334	1.92216	0.0876786
	Synaptotagmin1_Rat_NbIL2Rb	102.2	16.2175	69.8162	0.269277	0.542	0.188	0.2588	81	11.7469	67.3989	0.179608	0.56	0.31	0.36	336	1.52083	0.0440198
	Synaptotagmin1_Rat_NbLaM2	106.4	15.2902	75.4807	0.377324	0.562	0.19	0.2644	87	12.592	76.9111	0.347705	0.59	0.24	0.31	343	1.55102	0.0602146
	Synaptotagmin1_Rat_NbLaM4	231.2	20.1018	66.6146	0.393669	0.512	0.136	0.2112	437	22.4931	65.3817	0.553132	0.51	0.14	0.214	879	1.31513	0.0121647
	Synaptotagmin1_Rat_NbLaM6	97.4	13.8558	71.0742	0.275433	0.558	0.204	0.2748	83	11.8494	72.276	0.254522	0.58	0.25	0.316	205	2.37561	0.05873
	Synaptotagmin1_Rat_NbMsbA1	106.6	19.5743	72.9314	0.334036	0.518	0.13	0.2076	113	17.323	77.1629	0.434276	0.53	0.15	0.226	407	1.30958	0.0269223
	Synaptotagmin1_Rat_NbRBD1	139.8	20.0248	72.6035	0.409314	0.524	0.146	0.2216	132	18.2311	71.0555	0.361825	0.54	0.18	0.252	291	2.40206	0.0229538
	Synaptotagmin1_Rat_NbRBD10	128.6	18.6047	68.8299	0.311856	0.512	0.154	0.2256	181	18.6713	72.2732	0.476955	0.53	0.19	0.258	495	1.29899	0.0230224
	Synaptotagmin1_Rat_NbRBD11	128.4	16.703	72.0128	0.368648	0.56	0.216	0.2848	115	10.9696	76.7726	0.432284	0.65	0.41	0.458	488	1.31557	0.0624214
	Synaptotagmin1_Rat_NbRBD3	134.6	16.4754	74.8249	0.430205	0.57	0.24	0.306	93	10.2151	78.0609	0.389886	0.63	0.37	0.422	391	1.72123	0.0684416
	Synaptotagmin1_Rat_NbRBD6	137.2	20.4405	71.0244	0.343913	0.516	0.136	0.212	92	21.8641	71.7424	0.272947	0.53	0.15	0.226	607	1.13015	0.0154555
	Synaptotagmin1_Rat_NbRBD7	122	16.4822	70.3463	0.321719	0.538	0.164	0.2388	89	10.5	71.9067	0.26686	0.57	0.21	0.282	385	1.58442	0.0499246
	Synaptotagmin1_Rat_NbRBD8	137.4	20.3047	73.3169	0.395782	0.52	0.146	0.2208	134	17.3284	70.5451	0.355995	0.54	0.18	0.252	557	1.23339	0.0237805
	Synaptotagmin1_Rat_NbRBD9	194.4	20.8857	66.7544	0.362956	0.512	0.16	0.2304	115	16.9913	70.4155	0.310238	0.54	0.23	0.292	728	1.33516	0.0206716
	Synaptotagmin1_Rat_NbRh057	145.8	19.6011	69.5896	0.343588	0.51	0.138	0.2124	101	17.4406	69.379	0.257467	0.51	0.16	0.23	677	1.07681	0.0216562
	Synaptotagmin1_Rat_NbS1R01	116	18.8569	74.8936	0.394246	0.548	0.198	0.268	122	13.2418	79.3374	0.497188	0.63	0.37	0.422	393	1.47583	0.04856
	Synaptotagmin1_Rat_NbS2A04	150.4	21.7664	72.337	0.405148	0.514	0.132	0.2084	148	21	69.4546	0.362354	0.52	0.15	0.224	619	1.21486	0.0142967
	Synaptotagmin1_Rat_NbSOS3	149.2	19.7968	70.4507	0.376245	0.51	0.134	0.2092	109	17.6239	72.4043	0.332346	0.53	0.15	0.226	455	1.63956	0.0230949
	Synaptotagmin1_Rat_NbVHH15	82.8	14.3671	74.6432	0.286139	0.564	0.26	0.3208	67	6.93284	81.1367	0.338308	0.63	0.47	0.502	204	2.02941	0.09209
	Synaptotagmin1_Rat_NbVHHP1dash40	112.4	19.0148	71.9137	0.328052	0.518	0.13	0.2076	97	18.2577	72.7043	0.304292	0.54	0.15	0.228	345	1.62899	0.0249286
	Tcda_Cdifficile_Nb00002	173.8	22.1021	63.5227	0.286179	0.788	0.232	0.3432	169	18.3462	63.6108	0.280129	0.8	0.31	0.408	452	1.92257	0.0326775
	Tcda_Cdifficile_Nb00004	159.4	20.7391	65.4854	0.300976	0.812	0.308	0.4088	184	17.9429	67.0797	0.373528	0.82	0.39	0.476	437	1.8238	0.0441107
	Tcda_Cdifficile_Nb00007	183.8	24.5847	66.8108	0.359322	0.788	0.19	0.3096	160	24.6781	64.0302	0.275043	0.79	0.23	0.342	808	1.13738	0.0133865
	Tcda_Cdifficile_Nb00009	218.6	22.0191	64.2203	0.357004	0.798	0.26	0.3676	205	21.0268	63.6124	0.328079	0.81	0.3	0.402	594	1.84007	0.0273332
	Tcda_Cdifficile_Nb000D2	169.8	20.1402	62.1123	0.252962	0.804	0.29	0.3928	186	19.8038	61.7617	0.266817	0.81	0.31	0.41	392	2.16582	0.0343721
	Tcda_Cdifficile_Nb000D7	140.2	18.4511	61.7231	0.20446	0.804	0.312	0.4104	113	16.4248	64.2739	0.202377	0.81	0.33	0.426	409	1.71394	0.0522345
	Tcda_Cdifficile_Nb000F5	148.2	20.9956	60.15	0.192901	0.8	0.294	0.3952	158	20.2152	59.4575	0.193708	0.8	0.33	0.424	535	1.38505	0.0281664
	Tcda_Cdifficile_Nb000H2	138.6	21.1075	61.7479	0.200555	0.8	0.284	0.3872	149	16.7718	63.1719	0.242926	0.81	0.31	0.41	565	1.22655	0.0399704
	Tcda_Cdifficile_Nb001A2	137.6	21.9848	66.0229	0.271357	0.794	0.252	0.3604	139	21.2086	67.8911	0.313747	0.8	0.28	0.384	439	1.5672	0.0290742
	Tcda_Cdifficile_Nb00282	148.6	22.0804	65.2264	0.277527	0.792	0.244	0.3536	142	19.5528	66.2396	0.287556	0.8	0.29	0.392	434	1.71198	0.0320286
	Tcda_Cdifficile_Nb002B4	188.4	21.5253	64.5319	0.318586	0.794	0.254	0.362	174	15.8851	65.7408	0.330287	0.82	0.39	0.476	735	1.28163	0.0444472
	Tcda_Cdifficile_Nb00327	133.2	22.2974	65.9456	0.264525	0.794	0.236	0.3476	167	19.6497	63.4113	0.27345	0.8	0.29	0.392	508	1.31102	0.0301387
	Tcda_Cdifficile_Nb003E11	162.4	22.593	65.2716	0.30197	0.792	0.236	0.3472	170	21.3441	65.0403	0.309911	0.8	0.28	0.384	396	2.05051	0.0254254
	Tcda_Cdifficile_Nb00F10	146.8	18.7099	63.4091	0.253291	0.808	0.352	0.4432	219	10.3379	70.8506	0.499671	0.86	0.63	0.676	410	1.79024	0.0864684
	Tcda_Cdifficile_Nb04132	189.2	19.7891	64.6098	0.325283	0.804	0.316	0.4136	170	18.1882	62.6267	0.262729	0.81	0.34	0.434	482	1.96266	0.0424025
	Tcda_Cdifficile_Nb08193	207.2	22.2972	67.5987	0.367727	0.796	0.232	0.3448	107	17.8925	66.6894	0.227544	0.81	0.33	0.426	889	1.16535	0.0377702
	Tcda_Cdifficile_Nb08194	164.4	16.1771	69.3307	0.390147	0.826	0.416	0.498	168	12.4732	71.5494	0.441595	0.85	0.53	0.594	236	3.48305	0.103716
	Tcda_Cdifficile_Nb08208	169.6	19.8434	67.9427	0.369503	0.804	0.312	0.4104	176	18.6477	66.8147	0.355774	0.81	0.36	0.45	300	2.82667	0.0457512
	Tcda_Cdifficile_Nb4dash80	123.2	20.6666	60.7042	0.167592	0.798	0.284	0.3868	176	19.0114	60.4406	0.230512	0.8	0.31	0.408	334	1.84431	0.0328055
	Tcda_Cdifficile_NbAntiCFH	118	21.2999	59.3414	0.149029	0.794	0.28	0.3828	123	20.5325	56.8597	0.12459	0.8	0.3	0.4	245	2.40816	0.024923
	Tcda_Cdifficile_NbantiCMY2	171	21.1914	61.8637	0.248008	0.8	0.292	0.3936	179	20.3492	61.9579	0.261856	0.8	0.31	0.408	544	1.57169	0.0292933
	Tcda_Cdifficile_NbBLM01	166.4	15.2535	66.0929	0.330219	0.828	0.406	0.4904	196	10.426	70.6719	0.466638	0.86	0.6	0.652	322	2.58385	0.116065
	Tcda_Cdifficile_NbBLM02	227.2	22.4779	65.9404	0.345906	0.794	0.226	0.3396	153	20.4248	65.2189	0.286821	0.8	0.27	0.376	982	1.15682	0.0284559
	Tcda_Cdifficile_NbCB11	181.4	16.5586	66.791	0.363668	0.822	0.388	0.4748	211	9.5237	73.4705	0.539223	0.87	0.64	0.686	369	2.45799	0.117544
	Tcda_Cdifficile_NbF0003	126.6	22.1307	64.0548	0.223047	0.796	0.258	0.3656	141	19.9752	64.5508	0.254776	0.81	0.31	0.41	407	1.55528	0.0299546
	Tcda_Cdifficile_NbG0001	198.8	23.2941	70.3637	0.415183	0.794	0.216	0.3316	132	20.5644	68.3258	0.308291	0.81	0.28	0.386	781	1.27273	0.0290116
	Tcda_Cdifficile_NbG1001	178.8	24.1675	62.9458	0.276485	0.79	0.23	0.342	269	22.1561	61.803	0.357019	0.8	0.27	0.376	773	1.15653	0.0177424
	Tcda_Cdifficile_NbGamma6	157.2	17.1577	62.529	0.242984	0.802	0.326	0.4212	147	15.2211	63.2186	0.240758	0.81	0.34	0.434	310	2.53548	0.0614423
	Tcda_Cdifficile_NbIL2Rb	135.8	22.8552	63.4517	0.228679	0.788	0.246	0.3544	155	20.9032	63.6489	0.26043	0.8	0.31	0.408	265	2.56226	0.0243668
	Tcda_Cdifficile_NbLaM2	127	22.5589	65.0279	0.241927	0.79	0.242	0.3516	123	21.5691	59.0511	0.148102	0.79	0.29	0.39	287	2.21254	0.0222458
	Tcda_Cdifficile_NbLaM4	120.8	20.4335	65.9927	0.240903	0.798	0.27	0.3756	99	18.4495	65.2556	0.190269	0.8	0.31	0.408	456	1.32456	0.0410487
	Tcda_Cdifficile_NbLaM6	151.4	23.1435	64.6668	0.271702	0.796	0.242	0.3528	139	22.7158	65.4375	0.267364	0.8	0.28	0.384	325	2.32923	0.0207843
	Tcda_Cdifficile_NbMsbA1	134.2	22.647	66.6567	0.28235	0.804	0.25	0.3608	143	21.3077	64.7836	0.262263	0.81	0.29	0.394	550	1.22	0.0265181
	Tcda_Cdifficile_NbRBD1	146.4	19.5022	65.5967	0.283498	0.81	0.312	0.4116	170	18.4853	66.9397	0.348967	0.81	0.32	0.418	395	1.85316	0.0464308
	Tcda_Cdifficile_NbRBD10	172.8	21.044	59.754	0.217165	0.796	0.292	0.3928	145	22.5172	58.0603	0.160038	0.79	0.3	0.398	596	1.44966	0.0213922
	Tcda_Cdifficile_NbRBD11	187.4	22.8839	67.5664	0.385949	0.788	0.218	0.332	161	21.2329	62.1041	0.241064	0.8	0.27	0.376	660	1.4197	0.0244684
	Tcda_Cdifficile_NbRBD3	134.6	19.8766	71.7528	0.364989	0.806	0.292	0.3948	96	11.151	75.3431	0.349386	0.85	0.52	0.586	453	1.48565	0.0898603
	Tcda_Cdifficile_NbRBD6	154.8	20.9229	63.9893	0.26744	0.796	0.266	0.372	163	18.8405	66.1916	0.322303	0.8	0.28	0.384	519	1.49133	0.0373978
	Tcda_Cdifficile_NbRBD7	138.2	18.2731	62.3575	0.214366	0.804	0.304	0.404	124	17.6452	60.6977	0.169629	0.81	0.33	0.426	427	1.61827	0.0464807
	Tcda_Cdifficile_NbRBD8	239.6	20.8548	67.1993	0.319739	0.804	0.266	0.3736	133	15.3233	66.1363	0.269325	0.83	0.4	0.486	1015	1.1803	0.0526547
	Tcda_Cdifficile_NbRBD9	200.6	21.03	63.8538	0.326919	0.788	0.266	0.3704	199	17.7462	65.7927	0.367175	0.79	0.35	0.438	521	1.92514	0.0389466
	Tcda_Cdifficile_NbRh057	158.6	16.4691	63.0865	0.255166	0.816	0.362	0.4528	154	15.0065	63.3321	0.253175	0.82	0.4	0.484	387	2.0491	0.0678537
	Tcda_Cdifficile_NbS1R01	126.8	22.5151	64.9337	0.235719	0.798	0.26	0.3676	155	20.9484	60.63	0.208447	0.8	0.3	0.4	458	1.38428	0.0248705
	Tcda_Cdifficile_NbS2A04	125.4	19.9239	65.7194	0.252414	0.806	0.284	0.3884	152	19.1743	67.2869	0.325807	0.81	0.33	0.426	318	1.9717	0.042592
	Tcda_Cdifficile_NbSOS3	133	18.7105	63.2118	0.221335	0.806	0.306	0.406	123	14.5	65.0606	0.232472	0.81	0.32	0.418	362	1.83702	0.0599101
	Tcda_Cdifficile_NbSyt1	168.4	24.2738	69.2919	0.382275	0.786	0.192	0.3108	134	22.3993	68.9412	0.324296	0.8	0.26	0.368	630	1.33651	0.0208311
	Tcda_Cdifficile_NbVHH15	105.6	22.2207	63.4298	0.176253	0.796	0.256	0.364	102	22.152	62.6745	0.162418	0.8	0.28	0.384	364	1.45055	0.0229691
	Tcda_Cdifficile_NbVHHP1dash40	154.2	21.0295	62.3832	0.236621	0.794	0.27	0.3748	148	19.7264	62.8035	0.235068	0.8	0.29	0.392	458	1.68341	0.0318219
	Tribbles2_Human_Nb00002	218.4	22.4103	66.6516	0.359582	0.644	0.148	0.2472	117	17.1624	63.2157	0.193813	0.66	0.17	0.268	953	1.14586	0.0242046
	Tribbles2_Human_Nb00004	201.6	23.2956	68.5749	0.425345	0.656	0.142	0.2448	148	20.7128	67.8256	0.329398	0.67	0.17	0.27	714	1.41176	0.0189231
	Tribbles2_Human_Nb00007	188.8	23.3824	70.5109	0.444908	0.65	0.138	0.2404	179	22.8408	70.8751	0.445713	0.65	0.14	0.242	548	1.72263	0.0156145
	Tribbles2_Human_Nb00009	176.6	23.7496	68.0133	0.378687	0.644	0.132	0.2344	148	22.2061	64.74	0.269658	0.65	0.14	0.242	800	1.10375	0.013961
	Tribbles2_Human_Nb000D2	150.8	21.2276	66.0291	0.299129	0.658	0.168	0.266	127	15.7874	66.9367	0.272389	0.69	0.25	0.338	561	1.34403	0.0334352
	Tribbles2_Human_Nb000D7	195.6	22.2145	69.9517	0.410983	0.654	0.156	0.2556	96	16.5938	64.7116	0.17731	0.69	0.23	0.322	913	1.07119	0.0292857
	Tribbles2_Human_Nb000F5	136.2	15.6662	64.3526	0.242645	0.692	0.262	0.348	146	13.161	65.2446	0.275751	0.71	0.31	0.39	276	2.46739	0.0611836
	Tribbles2_Human_Nb000H2	135.6	19.1082	65.6388	0.263991	0.67	0.18	0.278	112	13.7768	66.4673	0.234325	0.7	0.26	0.348	473	1.4334	0.0461201
	Tribbles2_Human_Nb001A2	127.4	19.9168	74.9166	0.410992	0.664	0.186	0.2816	95	13.8263	72.9038	0.301926	0.7	0.27	0.356	297	2.14478	0.0534118
	Tribbles2_Human_Nb00282	201.2	22.7927	68.1653	0.405228	0.648	0.156	0.2544	280	22.8964	68.7869	0.520244	0.65	0.17	0.266	709	1.4189	0.0155368
	Tribbles2_Human_Nb002B4	253	21.6934	66.5448	0.421303	0.648	0.162	0.2592	110	13.5409	62.4153	0.171812	0.69	0.26	0.346	994	1.27264	0.0337352
	Tribbles2_Human_Nb00327	150.2	21.8548	71.269	0.400946	0.656	0.156	0.256	163	19.2393	71.5428	0.432846	0.68	0.2	0.296	615	1.22114	0.0279317
	Tribbles2_Human_Nb003E11	182.4	18.9022	71.1445	0.402367	0.69	0.264	0.3492	102	3.25	83.7319	0.519055	0.86	0.75	0.772	886	1.02935	0.1284
	Tribbles2_Human_Nb00AH3	310.6	23.5836	69.6409	0.528867	0.64	0.154	0.2512	158	19.5285	63.7178	0.266176	0.67	0.21	0.302	1333	1.16504	0.0188387
	Tribbles2_Human_Nb00F10	128.8	20.4881	65.8587	0.255371	0.658	0.172	0.2692	118	15.2415	64.6511	0.216955	0.69	0.24	0.33	343	1.87755	0.0356529
	Tribbles2_Human_Nb08193	183.4	22.4452	69.6256	0.421315	0.654	0.152	0.2524	156	21.1859	69.1811	0.371641	0.67	0.17	0.27	733	1.25102	0.0205806
	Tribbles2_Human_Nb08194	160	23.0857	69.8946	0.38978	0.654	0.152	0.2524	157	21.1847	67.9125	0.347316	0.67	0.18	0.278	721	1.10957	0.0188874
	Tribbles2_Human_Nb08208	187	22.6942	71.2402	0.449799	0.65	0.156	0.2548	148	19.2973	76.6739	0.504514	0.68	0.22	0.312	845	1.10651	0.0270083
	Tribbles2_Human_Nb4dash80	271.2	20.6095	65.5389	0.428105	0.664	0.196	0.2896	161	13.8168	62.7663	0.25296	0.72	0.33	0.408	998	1.35872	0.0389763
	Tribbles2_Human_NbAntiCFH	167.4	18.0786	62.8879	0.263695	0.67	0.228	0.3164	177	14.935	64.2023	0.303197	0.68	0.28	0.36	386	2.16839	0.0419491
	Tribbles2_Human_NbantiCMY2	141.2	17.644	67.1283	0.29985	0.672	0.182	0.28	138	15.0906	69.8161	0.349829	0.69	0.23	0.322	352	2.00568	0.0506591
	Tribbles2_Human_NbBLM01	116.8	17.4504	67.5115	0.261151	0.694	0.226	0.3196	110	12.6818	68.9885	0.272481	0.74	0.39	0.46	343	1.70262	0.064698
	Tribbles2_Human_NbBLM02	224.8	22.1709	72.1501	0.507383	0.658	0.16	0.2596	164	20.5579	72.3992	0.451898	0.67	0.18	0.278	708	1.58757	0.0244916
	Tribbles2_Human_NbCB11	225.2	22.3166	67.9588	0.385909	0.66	0.162	0.2616	120	17.2417	67.3128	0.265007	0.7	0.26	0.348	1015	1.10936	0.0286934
	Tribbles2_Human_NbF0003	165	22.2896	69.6036	0.384456	0.658	0.174	0.2708	136	16.739	67.5641	0.301632	0.69	0.24	0.33	389	2.12082	0.0300785
	Tribbles2_Human_NbG0001	149.8	22.468	72.6853	0.41936	0.65	0.148	0.2484	127	21.3504	70.8524	0.346669	0.65	0.16	0.258	539	1.38961	0.0208353
	Tribbles2_Human_NbG1001	189.6	16.6991	70.2717	0.435574	0.692	0.252	0.34	136	10.7169	76.164	0.471068	0.77	0.48	0.538	552	1.71739	0.0895581
	Tribbles2_Human_NbGamma6	149	22.0092	60.5683	0.201911	0.644	0.16	0.2568	167	16.7844	59.23	0.200186	0.68	0.25	0.336	544	1.36949	0.0227185
	Tribbles2_Human_NbIL2Rb	164.8	21.5369	69.0744	0.377076	0.648	0.162	0.2592	111	19.7613	64.756	0.205884	0.66	0.19	0.284	717	1.14923	0.023236
	Tribbles2_Human_NbLaM2	131.8	20.8603	71.4915	0.358291	0.656	0.17	0.2672	120	17.675	74.8523	0.408371	0.68	0.2	0.296	635	1.0378	0.0362952
	Tribbles2_Human_NbLaM4	114.6	22.4329	72.3948	0.329178	0.654	0.154	0.254	73	17	72.6524	0.227827	0.69	0.25	0.338	521	1.09981	0.032357
	Tribbles2_Human_NbLaM6	180.2	20.2813	68.8102	0.382559	0.674	0.188	0.2852	129	16.3721	66.281	0.264469	0.7	0.27	0.356	767	1.17471	0.0376463
	Tribbles2_Human_NbMsbA1	150	21.8347	72.9476	0.427391	0.674	0.174	0.274	115	17.7174	73.1717	0.362825	0.7	0.25	0.34	640	1.17188	0.0347593
	Tribbles2_Human_NbRBD1	140.2	18.7779	68.9124	0.310145	0.692	0.256	0.3432	97	10.5979	70.5504	0.266804	0.76	0.46	0.52	545	1.28624	0.0695975
	Tribbles2_Human_NbRBD10	166	16.6372	69.4041	0.377168	0.696	0.286	0.368	164	5.56098	78.2905	0.558612	0.85	0.74	0.762	661	1.25567	0.126211
	Tribbles2_Human_NbRBD11	158.4	23.1188	70.1423	0.391606	0.65	0.14	0.242	114	22.7719	65.5329	0.223361	0.65	0.15	0.25	717	1.1046	0.0149291
	Tribbles2_Human_NbRBD3	151.4	23.2168	70.8334	0.390764	0.65	0.142	0.2436	156	21.7276	70.3609	0.395982	0.66	0.15	0.252	545	1.38899	0.0181394
	Tribbles2_Human_NbRBD6	120.4	13.4462	72.0829	0.337984	0.732	0.368	0.4408	94	6.19149	78.1672	0.395266	0.83	0.67	0.702	364	1.65385	0.158868
	Tribbles2_Human_NbRBD7	221	21.4631	68.4925	0.381601	0.662	0.174	0.2716	112	11.9196	71.0694	0.315068	0.72	0.34	0.416	1002	1.10279	0.0469511
	Tribbles2_Human_NbRBD8	153.2	21.7875	72.5455	0.418507	0.658	0.162	0.2612	113	16.9823	76.2825	0.417541	0.69	0.25	0.338	711	1.07736	0.0366696
	Tribbles2_Human_NbRBD9	222	23.974	63.8401	0.353447	0.64	0.134	0.2352	217	23.6152	65.2123	0.377694	0.64	0.14	0.24	758	1.46438	0.0107004
	Tribbles2_Human_NbRh057	196.6	20.6023	64.8139	0.299447	0.674	0.208	0.3012	140	16.8036	63.5303	0.235417	0.71	0.35	0.422	741	1.32659	0.0325688
	Tribbles2_Human_NbS1R01	141.8	21.1085	71.6555	0.387564	0.67	0.17	0.27	115	13.8478	70.6348	0.314341	0.72	0.31	0.392	501	1.41517	0.0461419
	Tribbles2_Human_NbS2A04	228.8	23.42	70.6139	0.481543	0.65	0.142	0.2436	381	25.0289	70.234	0.608863	0.65	0.15	0.25	1040	1.1	0.0116377
	Tribbles2_Human_NbSOS3	217	23.0996	67.0168	0.360577	0.646	0.14	0.2412	115	20.4174	63.0188	0.187799	0.65	0.14	0.242	830	1.30723	0.0172455
	Tribbles2_Human_NbSyt1	144	23.0164	70.8506	0.376913	0.65	0.154	0.2532	145	22.9793	73.6033	0.440354	0.65	0.17	0.266	609	1.18227	0.0167421
	Tribbles2_Human_NbVHH15	171.2	21.7798	67.6444	0.349512	0.662	0.17	0.2684	130	16.4731	68.2443	0.302654	0.7	0.26	0.348	668	1.28144	0.0323227
	Tribbles2_Human_NbVHHP1dash40	336.6	22.9125	69.2979	0.48144	0.65	0.146	0.2468	123	18.6382	64.7209	0.226941	0.68	0.21	0.304	1462	1.15116	0.0227872

## Sheet: Figure 2e,f
non-GPCR membrane proteins- Nb complexes
True positives	complex	avg_n_contacts	avg_avg_pAE	avg_avg_pLDDT	avg_pDockQ	avg_pTM	avg_ipTM	avg_rTM	best_model_n_contacts	best_model_avg_pAE	best_model_avg_pLDDT	best_model_pDockQ	best_model_pTM	best_model_ipTM	best_model_rTM	n_unique_contacts	avg_model_support	LCF
	AlkB_FThermo_Nb00AP32	238.8	23.6005	65.6336	0.394259	0.704	0.148	0.2592	362	22.0898	56.6999	0.309997	0.68	0.17	0.272	766	1.55875	0.013913
	Cystinosin_Human_Nb00P10	236.6	20.9323	62.4209	0.339101	0.624	0.19	0.2768	231	19.3636	61.5587	0.313832	0.65	0.23	0.314	722	1.6385	0.0207161
	EleNRMT_ELenta_NbELE00001	224.6	22.7725	67.7626	0.437869	0.694	0.184	0.286	168	18.6042	65.1817	0.309734	0.71	0.27	0.358	728	1.54258	0.0254795
	EleNRMT_ELenta_NbELE00002	235.2	18.8664	67.2153	0.423113	0.708	0.262	0.3512	172	13.439	67.7395	0.368922	0.73	0.37	0.442	677	1.73708	0.0550718
	HAS_ChlorellaVirus_Nb00872	293.4	25.4124	72.5698	0.553746	0.728	0.15	0.2656	364	24.9821	65.475	0.515057	0.72	0.16	0.272	1342	1.09314	0.0105969
	HAS_ChlorellaVirus_Nb00881	304.2	24.742	68.2735	0.51017	0.722	0.156	0.2692	357	22.6583	63.862	0.475633	0.73	0.18	0.29	1385	1.09819	0.0145247
	MHAS2168_Mtuberculosis_Nb000H2	139.4	4.711	80.6672	0.554695	0.734	0.782	0.7724	133	4.10526	82.5858	0.572476	0.74	0.81	0.796	164	4.25	0.268316
	NRAT_Sitalica_NbNRAT00001	212.6	21.0372	65.0657	0.364909	0.684	0.236	0.3256	202	18.1411	67.8849	0.416465	0.7	0.28	0.364	482	2.20539	0.0305856
	NTCP_Human_Nb00087	228.2	22.3537	61.3985	0.302826	0.614	0.156	0.2476	290	20.9138	56.2956	0.253852	0.63	0.18	0.27	775	1.47226	0.0135047
	PfNT1_Pfalciparum_Nb00019	169.8	14.7856	66.7368	0.34048	0.71	0.324	0.4012	146	11.5034	68.5814	0.340844	0.73	0.38	0.45	511	1.66145	0.0808269
	PfNT1_Pfalciparum_Nb00048	178.6	19.8641	62.8523	0.2991	0.646	0.218	0.3036	171	13.3216	66.2667	0.33656	0.72	0.31	0.392	789	1.13181	0.0420934
	SGTL1_Human_NbSGTL00001	476.4	23.4781	59.761	0.421184	0.752	0.254	0.3536	618	22.1343	56.4855	0.427162	0.76	0.36	0.44	1574	1.51334	0.0152225
	SLC22A6_Rat_SybodySLC22A6	305.2	24.0231	62.6217	0.40289	0.664	0.178	0.2752	370	22.5932	64.6924	0.502358	0.68	0.21	0.304	639	2.38811	0.0128386
	SLC40_Human_Sybody00003	278.6	22.6968	66.7326	0.436592	0.644	0.232	0.3144	222	17.5653	64.007	0.357177	0.67	0.32	0.39	986	1.41278	0.023478
	SMCT1_Human_NbSMCT100002	271	21.4684	62.9425	0.384338	0.732	0.232	0.332	252	20.5734	63.2132	0.37237	0.73	0.26	0.354	619	2.18901	0.0242364
	SPC1A1_Human_NbHeadPiece	146.6	26.6925	63.11	0.250136	0.616	0.164	0.2544	208	26.9471	64.6468	0.354108	0.61	0.17	0.258	509	1.44008	0.00369408
	UPC1_Human_Sybody012F2	274.2	21.0146	54.6471	0.21367	0.562	0.246	0.3092	234	18.5214	56.461	0.215599	0.57	0.3	0.354	766	1.78982	0.0139243
True negatives	complex	avg_n_contacts	avg_avg_pAE	avg_avg_pLDDT	avg_pDockQ	avg_pTM	avg_ipTM	avg_rTM	best_model_n_contacts	best_model_avg_pAE	best_model_avg_pLDDT	best_model_pDockQ	best_model_pTM	best_model_ipTM	best_model_rTM	n_unique_contacts	avg_model_support	LCF
	AlkB_FThermo_Nb00008	140.4	21.8756	65.3081	0.274245	0.72	0.178	0.2864	128	19.6133	58.7729	0.150537	0.7	0.21	0.308	353	1.98867	0.0229984
	AlkB_FThermo_Nb00017	220.8	21.8579	65.9436	0.393195	0.71	0.164	0.2732	210	19.5548	67.6538	0.422124	0.73	0.2	0.306	601	1.83694	0.0276718
	AlkB_FThermo_Nb00019	183.6	22.8215	66.6572	0.358017	0.706	0.166	0.274	233	22.0944	69.33	0.485277	0.73	0.19	0.298	660	1.39091	0.0203688
	AlkB_FThermo_Nb00048	151	17.7628	73.8186	0.431589	0.746	0.316	0.402	94	6.5266	85.2413	0.519121	0.83	0.58	0.63	549	1.37523	0.136358
	AlkB_FThermo_Nb00087	193.6	22.1925	63.954	0.293098	0.702	0.162	0.27	97	20.9691	65.4302	0.188694	0.72	0.18	0.288	666	1.45345	0.0216186
	AlkB_FThermo_Nb00096	182.4	23.4803	66.6717	0.358997	0.71	0.154	0.2652	206	21.818	61.8834	0.293061	0.69	0.18	0.282	373	2.44504	0.0164689
	AlkB_FThermo_Nb000H2	186	22.2455	65.9155	0.351219	0.716	0.158	0.2696	214	20.5117	59.3696	0.251654	0.7	0.19	0.292	520	1.78846	0.0207829
	AlkB_FThermo_Nb00872	193.6	21.9598	68.4716	0.385714	0.714	0.19	0.2948	87	15.3218	68.5651	0.20979	0.73	0.34	0.418	671	1.44262	0.0390414
	AlkB_FThermo_Nb00881	172.4	21.4664	67.81	0.36508	0.718	0.176	0.2844	245	19.9592	68.1616	0.47415	0.74	0.22	0.324	591	1.45854	0.0295386
	AlkB_FThermo_Nb00P10	154.6	21.1309	68.453	0.348526	0.726	0.188	0.2956	128	19.9453	70.5705	0.34338	0.74	0.22	0.324	528	1.46402	0.032273
	AlkB_FThermo_Nb30538	120	23.1771	72.7903	0.364279	0.728	0.152	0.2672	97	22.9072	74.8994	0.344323	0.75	0.16	0.278	334	1.79641	0.0223857
	AlkB_FThermo_NbELE00001	174.8	23.6774	68.165	0.378899	0.716	0.152	0.2648	165	23.4758	71.1053	0.427387	0.74	0.18	0.292	600	1.45667	0.0170161
	AlkB_FThermo_NbELE00002	164.2	21.096	66.5026	0.321543	0.72	0.186	0.2928	94	15.1809	69.1204	0.235727	0.76	0.29	0.384	559	1.46869	0.0440471
	AlkB_FThermo_NbHeadPiece	177.4	20.7285	66.4183	0.34419	0.716	0.184	0.2904	182	19.6868	63.6035	0.29803	0.69	0.21	0.306	458	1.93668	0.0275261
	AlkB_FThermo_NbLicBC	78	11.9264	71.0584	0.219328	0.79	0.468	0.5324	75	8.40667	72.4694	0.231798	0.8	0.56	0.608	162	2.40741	0.149398
	AlkB_FThermo_NbNRAT00001	126.8	20.2098	68.6	0.302058	0.734	0.216	0.3196	119	20.7941	69.2393	0.297683	0.75	0.24	0.342	326	1.94479	0.0327949
	AlkB_FThermo_NbPerphROM1	163.8	22.8844	66.5436	0.321368	0.708	0.152	0.2632	187	22.2968	67.2437	0.381469	0.73	0.16	0.274	529	1.5482	0.0192271
	AlkB_FThermo_NbSGTL00001	203	22.8642	65.923	0.363305	0.712	0.148	0.2608	145	21.6276	71.1857	0.391736	0.73	0.16	0.274	645	1.57364	0.0217633
	AlkB_FThermo_NbSMCT100002	257.4	22.1729	63.4438	0.377212	0.712	0.166	0.2752	275	21.0582	66.0237	0.458211	0.73	0.19	0.298	535	2.40561	0.0221152
	AlkB_FThermo_NbVSG209	159.2	22.4264	67.2136	0.33379	0.72	0.168	0.2784	131	18.9427	66.279	0.268191	0.75	0.24	0.342	336	2.36905	0.0284958
	AlkB_FThermo_NbVSG211	155.6	20.386	66.5596	0.302421	0.718	0.198	0.302	97	18.1392	73.5924	0.320315	0.74	0.24	0.34	387	2.01034	0.0399327
	AlkB_FThermo_NbVSG214	175.4	20.9413	66.0145	0.324438	0.722	0.194	0.2996	92	18.7609	67.4078	0.205361	0.75	0.24	0.342	489	1.79346	0.0335596
	AlkB_FThermo_NbVSG219	162.6	22.3426	67.98	0.352698	0.712	0.168	0.2768	156	20.6506	67.9715	0.346765	0.74	0.2	0.308	453	1.7947	0.0252173
	AlkB_FThermo_Sybody00003	206	22.0263	67.6394	0.406958	0.718	0.176	0.2844	179	20.3827	70.6341	0.440759	0.75	0.22	0.326	526	1.95817	0.0282099
	AlkB_FThermo_Sybody00021	135.2	22.6399	65.5358	0.256135	0.728	0.172	0.2832	118	21.7246	68.7811	0.287024	0.75	0.19	0.302	319	2.11912	0.0222987
	AlkB_FThermo_Sybody012F2	177.2	22.4719	68.7457	0.395021	0.722	0.176	0.2852	184	20.6223	70.1037	0.437498	0.75	0.23	0.334	571	1.55166	0.0267278
	AlkB_FThermo_SybodySLC22A6	130	22.9803	69.7951	0.33083	0.732	0.176	0.2872	118	20.1314	66.7022	0.250367	0.73	0.22	0.322	305	2.13115	0.0251451
	Cystinosin_Human_Nb00008	188.2	22.9253	62.493	0.265073	0.642	0.17	0.2644	259	17.7722	60.4694	0.317751	0.68	0.28	0.36	705	1.33475	0.0201865
	Cystinosin_Human_Nb000087	188.8	24.0311	64.1276	0.30857	0.602	0.142	0.234	302	22.4089	65.1096	0.461957	0.6	0.17	0.256	573	1.64747	0.010787
	Cystinosin_Human_Nb00017	207.6	16.315	66.2492	0.384301	0.676	0.314	0.3864	196	8.375	72.2994	0.49889	0.8	0.58	0.624	884	1.17421	0.0927089
	Cystinosin_Human_Nb00019	242.6	16.2008	67.7664	0.462431	0.664	0.292	0.3664	238	10.9496	67.8056	0.459031	0.74	0.42	0.484	905	1.34033	0.0724388
	Cystinosin_Human_Nb00048	210.8	14.0119	68.8727	0.44304	0.678	0.392	0.4492	227	9.47137	71.634	0.523742	0.72	0.54	0.576	452	2.33186	0.0944143
	Cystinosin_Human_Nb00096	195.8	23.2658	61.4467	0.272364	0.614	0.154	0.246	339	22.0413	62.8406	0.439579	0.67	0.19	0.286	856	1.14369	0.0129797
	Cystinosin_Human_Nb000H2	195.4	23.6873	65.7906	0.359951	0.62	0.146	0.2408	213	20.9577	64.8755	0.36536	0.63	0.2	0.286	629	1.55326	0.0143907
	Cystinosin_Human_Nb00872	159	23.8089	65.1539	0.285731	0.608	0.142	0.2352	286	20.2395	65.2696	0.451656	0.62	0.2	0.284	546	1.45604	0.0145356
	Cystinosin_Human_Nb00881	188.6	19.5928	62.2803	0.271613	0.66	0.23	0.316	248	14.8952	61.1411	0.322039	0.7	0.33	0.404	512	1.8418	0.03576
	Cystinosin_Human_Nb00AP32	266	19.292	64.4128	0.412628	0.64	0.236	0.3168	257	16.1848	64.9503	0.41672	0.67	0.33	0.398	867	1.53403	0.0345082
	Cystinosin_Human_Nb30538	111.6	24.2888	69.8849	0.278218	0.624	0.138	0.2352	220	23.875	69.8862	0.481596	0.64	0.15	0.248	511	1.09198	0.0113688
	Cystinosin_Human_NbELE00001	153.4	24.8237	63.9743	0.261598	0.606	0.128	0.2236	167	22.991	66.1677	0.328225	0.6	0.15	0.24	397	1.93199	0.00926276
	Cystinosin_Human_NbELE00002	214.6	22.9919	66.0983	0.384289	0.608	0.158	0.248	278	19.991	64.1474	0.419077	0.61	0.19	0.274	738	1.45393	0.0160655
	Cystinosin_Human_NbHeadPiece	269.4	15.0227	65.3544	0.433435	0.676	0.29	0.3672	259	10.4344	68.3844	0.493006	0.73	0.38	0.45	945	1.4254	0.0780078
	Cystinosin_Human_NbLicBC	222.8	24.4049	68.3388	0.43314	0.604	0.138	0.2312	206	22.0413	65.1693	0.362902	0.61	0.16	0.25	814	1.36855	0.0116078
	Cystinosin_Human_NbNRAT00001	185	24.5528	65.4994	0.319996	0.608	0.142	0.2352	294	22.6701	59.6351	0.329405	0.63	0.19	0.278	531	1.742	0.0096993
	Cystinosin_Human_NbPerphROM1	163.6	23.9439	65.5655	0.290586	0.604	0.14	0.2328	336	21.2024	65.9316	0.505866	0.61	0.18	0.266	613	1.33442	0.0130088
	Cystinosin_Human_NbSGTL00001	131.4	21.5126	62.9573	0.206684	0.624	0.184	0.272	127	18.4134	60.9624	0.177161	0.66	0.26	0.34	413	1.5908	0.0214083
	Cystinosin_Human_NbSMCT100002	230.8	18.984	64.911	0.386676	0.648	0.22	0.3056	256	13.5371	64.1638	0.39797	0.72	0.33	0.408	639	1.80595	0.0448188
	Cystinosin_Human_NbVSG209	286	23.6128	65.7644	0.454939	0.604	0.142	0.2344	309	22.7006	64.7069	0.458783	0.63	0.17	0.262	664	2.15361	0.0118283
	Cystinosin_Human_NbVSG211	177.6	24.098	66.1575	0.319373	0.6	0.154	0.2432	294	18.8776	65.7977	0.470296	0.64	0.24	0.32	670	1.32537	0.0163332
	Cystinosin_Human_NbVSG214	327	21.4707	65.9391	0.481896	0.63	0.182	0.2716	340	19.3397	64.845	0.485491	0.68	0.24	0.328	1038	1.57514	0.0231807
	Cystinosin_Human_NbVSG219	183.2	24.1324	67.3034	0.372547	0.602	0.136	0.2292	225	23.0533	66.1732	0.408557	0.61	0.16	0.25	486	1.88477	0.0107481
	Cystinosin_Human_Sybody00003	237.4	21.5049	65.151	0.390527	0.62	0.174	0.2632	206	17.6141	65.5183	0.370493	0.64	0.23	0.312	674	1.76113	0.0243338
	Cystinosin_Human_Sybody00021	155.2	25.3528	70.2131	0.384001	0.612	0.124	0.2216	122	25.0123	69.0505	0.300856	0.63	0.13	0.23	418	1.85646	0.00799262
	Cystinosin_Human_Sybody0012F2	193	20.5914	65.4647	0.325998	0.648	0.21	0.2976	233	15.5193	65.7368	0.408286	0.7	0.33	0.404	786	1.22774	0.0350712
	Cystinosin_Human_SybodySLC22A6	120.6	24.2721	69.9149	0.288143	0.634	0.146	0.2436	203	21.867	68.207	0.424726	0.69	0.22	0.314	467	1.29122	0.0152938
	EleNRMT_Elenta_Nb00008	172.6	18.7165	66.6808	0.344734	0.71	0.26	0.35	135	14.2222	71.1961	0.371159	0.74	0.4	0.468	547	1.5777	0.0565258
	EleNRMT_Elenta_Nb00017	188	20.5297	66.2177	0.353859	0.7	0.228	0.3224	127	11.1969	65.6341	0.2494	0.75	0.41	0.478	542	1.73432	0.0521984
	EleNRMT_Elenta_Nb00019	178.6	19.4776	69.6438	0.413945	0.7	0.208	0.3064	196	13.3827	66.4494	0.377252	0.72	0.29	0.376	538	1.65985	0.0521545
	EleNRMT_Elenta_Nb00048	156.6	17.7244	67.4404	0.327666	0.71	0.256	0.3468	75	14.8	67.7226	0.169119	0.73	0.38	0.45	440	1.77955	0.0558262
	EleNRMT_Elenta_Nb00087	258.4	23.5855	69.2403	0.458869	0.684	0.184	0.284	196	17.9821	63.406	0.312394	0.71	0.29	0.374	1071	1.20635	0.0237745
	EleNRMT_Elenta_Nb00096	187.6	22.1742	64.86	0.331062	0.692	0.192	0.292	180	17.1722	64.004	0.30339	0.71	0.29	0.374	610	1.5377	0.028244
	EleNRMT_Elenta_Nb000H2	213.2	21.9457	68.4017	0.434212	0.696	0.192	0.2928	189	16.6164	63.3945	0.303108	0.73	0.34	0.418	703	1.51636	0.0324281
	EleNRMT_Elenta_Nb00872	205.8	20.177	70.4179	0.467746	0.698	0.206	0.3044	220	15.2773	65.5491	0.388777	0.72	0.33	0.408	635	1.62047	0.0438693
	EleNRMT_Elenta_Nb00881	183.8	21.3914	64.8317	0.324381	0.694	0.212	0.3084	162	14.3858	62.4985	0.249484	0.73	0.36	0.434	607	1.514	0.0366276
	EleNRMT_Elenta_Nb00AP32	151.8	19.3104	67.2615	0.322332	0.702	0.232	0.326	106	11.2642	67.0882	0.231717	0.74	0.37	0.444	371	2.04582	0.0592593
	EleNRMT_Elenta_Nb00P10	222.8	21.4027	67.1743	0.421541	0.696	0.196	0.296	160	18.2063	61.4409	0.2282	0.71	0.25	0.342	777	1.43372	0.0283535
	EleNRMT_Elenta_Nb30538	115.2	19.8789	71.0239	0.316328	0.718	0.25	0.3436	84	12.5536	71.4065	0.243908	0.75	0.43	0.494	463	1.24406	0.0617379
	EleNRMT_Elenta_NbHeadPiece	260	21.9299	68.1275	0.477054	0.692	0.178	0.2808	217	16.682	62.716	0.323268	0.7	0.23	0.324	703	1.84922	0.03038
	EleNRMT_Elenta_NbLicBC	138.6	20.2082	62.8539	0.220982	0.704	0.238	0.3312	129	10.9574	63.5174	0.217779	0.75	0.42	0.486	339	2.04425	0.0501825
	EleNRMT_Elenta_NbNRAT00001	184.4	20.4512	67.0425	0.37243	0.7	0.234	0.3272	180	18.3	66.8129	0.361852	0.7	0.28	0.364	273	3.37729	0.0330884
	EleNRMT_Elenta_NbPerphROM1	172.8	22.3995	66.8049	0.350406	0.69	0.192	0.2916	172	19.8634	62.5821	0.264571	0.7	0.24	0.332	443	1.95034	0.0222643
	EleNRMT_Elenta_NbSGTL00001	204.4	21.0488	68.5847	0.390054	0.702	0.216	0.3132	140	15.1857	64.6309	0.254546	0.73	0.35	0.426	921	1.10966	0.0399432
	EleNRMT_Elenta_NbSMCT100002	203.8	21.5681	66.5353	0.384952	0.694	0.186	0.2876	160	17.2563	65.918	0.311926	0.71	0.27	0.358	547	1.86289	0.0316369
	EleNRMT_Elenta_NbVSG209	183	21.8045	65.3163	0.336059	0.696	0.188	0.2896	164	21.1098	61.3717	0.232144	0.7	0.22	0.316	533	1.7167	0.0205015
	EleNRMT_Elenta_NbVSG211	226	21.2893	65.1539	0.377938	0.694	0.216	0.3116	193	14.3446	64.6149	0.333853	0.73	0.38	0.45	931	1.21375	0.0385223
	EleNRMT_Elenta_NbVSG214	241.8	21.2022	67.2909	0.435578	0.694	0.19	0.2908	177	18.791	66.0136	0.340494	0.71	0.21	0.31	852	1.41901	0.0296794
	EleNRMT_Elenta_NbVSG219	226	22.8857	69.816	0.439367	0.686	0.182	0.2828	187	18.893	65.3012	0.340095	0.71	0.28	0.366	910	1.24176	0.0251046
	EleNRMT_Elenta_Sybody00003	180	18.5409	65.7489	0.334164	0.714	0.272	0.3604	114	9.95614	66.3603	0.236626	0.77	0.48	0.538	739	1.21786	0.0685027
	EleNRMT_Elenta_Sybody00021	176.2	19.6176	68.6901	0.385574	0.708	0.198	0.3	179	17.8771	65.787	0.338744	0.72	0.26	0.352	394	2.23604	0.0384616
	EleNRMT_Elenta_Sybody0012F2	180	20.5155	67.3805	0.369381	0.7	0.226	0.3208	148	14.0068	69.327	0.359754	0.72	0.37	0.44	669	1.34529	0.046555
	EleNRMT_Elenta_SybodySLC22A6	133	18.7103	73.0459	0.399959	0.724	0.268	0.3592	105	13.1333	77.624	0.420135	0.76	0.47	0.528	403	1.65012	0.0751323
	HAS_ChlorellaVirus_Nb00008	337.2	24.6305	70.2608	0.558967	0.736	0.164	0.2784	226	19.365	63.4651	0.349882	0.75	0.24	0.342	1386	1.21645	0.0215299
	HAS_ChlorellaVirus_Nb000087	286.4	25.8408	69.0207	0.517458	0.728	0.146	0.2624	384	26.1016	65.1069	0.519648	0.73	0.15	0.266	1423	1.00632	0.00790728
	HAS_ChlorellaVirus_Nb00017	327	23.5741	68.5054	0.523592	0.732	0.182	0.292	310	22.2387	68.0285	0.529346	0.72	0.21	0.312	1179	1.38677	0.0189473
	HAS_ChlorellaVirus_Nb00019	337.4	24.5476	70.5766	0.536475	0.732	0.176	0.2872	157	18.6688	65.4949	0.298672	0.74	0.28	0.372	1246	1.35393	0.0234019
	HAS_ChlorellaVirus_Nb00048	293.6	25.8683	72.1526	0.566996	0.726	0.148	0.2636	300	24.8433	68.1881	0.52484	0.72	0.15	0.264	1419	1.03453	0.0103638
	HAS_ChlorellaVirus_Nb00096	222	25.2429	71.8229	0.510036	0.724	0.154	0.268	178	23.8652	71.5428	0.45774	0.73	0.17	0.282	949	1.16965	0.0138223
	HAS_ChlorellaVirus_Nb000H2	234.8	25.4737	71.0768	0.507357	0.734	0.148	0.2652	213	24.1221	71.722	0.509414	0.73	0.16	0.274	1040	1.12885	0.0129725
	HAS_ChlorellaVirus_Nb00AP32	272.6	23.207	67.1175	0.468938	0.734	0.186	0.2956	225	21.2444	63.8453	0.357111	0.74	0.24	0.34	953	1.43022	0.0207222
	HAS_ChlorellaVirus_Nb00P10	300	23.0537	67.0286	0.468091	0.736	0.184	0.2944	170	19.3471	66.8553	0.347207	0.75	0.28	0.374	989	1.51668	0.0264671
	HAS_ChlorellaVirus_Nb30538	149.8	25.7739	75.4553	0.481006	0.736	0.15	0.2672	147	24.1224	76.3934	0.497545	0.74	0.15	0.268	584	1.28253	0.0141961
	HAS_ChlorellaVirus_NbELE00001	271.4	25.678	70.932	0.526029	0.734	0.152	0.2684	208	25.2284	64.0813	0.341868	0.73	0.16	0.274	1142	1.18827	0.0095674
	HAS_ChlorellaVirus_NbELE00002	330.6	25.0182	68.3015	0.537983	0.722	0.156	0.2692	299	23.2358	63.8366	0.430746	0.73	0.17	0.282	1351	1.22354	0.0130662
	HAS_ChlorellaVirus_NbHeadPiece	242.2	17.7259	66.4897	0.431118	0.752	0.314	0.4016	241	11.6037	71.9868	0.54455	0.79	0.52	0.574	753	1.60823	0.0796957
	HAS_ChlorellaVirus_NbLicBC	180.6	24.3077	69.8885	0.394055	0.73	0.17	0.282	113	21.6549	72.3358	0.341558	0.74	0.2	0.308	758	1.19129	0.0203538
	HAS_ChlorellaVirus_NbNRAT00001	273.6	25.6575	73.0121	0.555537	0.73	0.154	0.2692	308	23.2695	67.1035	0.509368	0.74	0.19	0.3	1047	1.30659	0.0135651
	HAS_ChlorellaVirus_NbPerphROM1	321.8	25.5589	69.6379	0.542828	0.724	0.152	0.2664	296	24.8801	66.8368	0.494204	0.72	0.16	0.272	1356	1.18658	0.0102369
	HAS_ChlorellaVirus_NbSGTL00001	253.6	25.3804	67.8289	0.446429	0.734	0.154	0.27	170	22.9412	64.7189	0.303441	0.74	0.2	0.308	1226	1.03426	0.0132714
	HAS_ChlorellaVirus_NbSMCT100002	312.2	24.6096	70.0274	0.559994	0.734	0.158	0.2732	358	22.8561	74.1064	0.648268	0.75	0.19	0.302	1333	1.17104	0.0179974
	HAS_ChlorellaVirus_NbVSG209	234.4	14.1424	70.5355	0.50753	0.774	0.538	0.5852	194	8.71392	74.9801	0.545042	0.82	0.73	0.748	304	3.85526	0.135061
	HAS_ChlorellaVirus_NbVSG211	331.2	25.2757	68.6297	0.521688	0.726	0.154	0.2684	207	23.1449	58.9024	0.235987	0.72	0.18	0.288	1515	1.09307	0.0116781
	HAS_ChlorellaVirus_NbVSG214	332.4	21.0119	64.9034	0.477633	0.734	0.232	0.3324	299	19.8896	64.2189	0.439448	0.73	0.28	0.37	827	2.00967	0.0282154
	HAS_ChlorellaVirus_NbVSG219	192.8	24.1838	73.4873	0.495789	0.728	0.166	0.2784	128	21.0469	74.1545	0.414234	0.75	0.23	0.334	765	1.26013	0.0239024
	HAS_ChlorellaVirus_Sybody00003	302.2	25.3595	69.6726	0.543965	0.734	0.156	0.2716	231	25.2554	70.3896	0.504274	0.75	0.17	0.286	1393	1.08471	0.0111155
	HAS_ChlorellaVirus_Sybody00021	245.2	24.8272	73.0776	0.557364	0.736	0.168	0.2816	172	22.3285	70.5564	0.427905	0.74	0.2	0.308	775	1.58194	0.0181696
	HAS_ChlorellaVirus_Sybody0012F2	235	22.0587	67.0556	0.430108	0.738	0.228	0.33	166	15.7892	68.112	0.366875	0.77	0.43	0.498	907	1.29548	0.0398249
	HAS_ChlorellaVirus_SybodySLC22A6	208.2	24.411	75.0975	0.552537	0.742	0.162	0.278	143	23.3462	75.0927	0.465323	0.74	0.17	0.284	579	1.79793	0.0189447
	MHAS2168_Mtuberculosis_Nb00008	211	19.9414	63.0563	0.322971	0.646	0.25	0.3292	206	18.6165	61.2869	0.280929	0.65	0.27	0.346	599	1.76127	0.0249651
	MHAS2168_Mtuberculosis_Nb000087	172.6	18.8717	60.5269	0.230129	0.662	0.254	0.3356	213	17.0117	59.9487	0.261867	0.66	0.28	0.356	662	1.30363	0.0298501
	MHAS2168_Mtuberculosis_Nb00017	234.6	21.2064	63.2547	0.350577	0.63	0.22	0.302	203	20.3325	63.8416	0.330459	0.65	0.23	0.314	656	1.78811	0.0197481
	MHAS2168_Mtuberculosis_Nb00019	288.4	19.0985	67.8826	0.494318	0.64	0.266	0.3408	256	15.5	70.2603	0.527153	0.62	0.33	0.388	892	1.61659	0.0385966
	MHAS2168_Mtuberculosis_Nb00048	172.6	19.0112	62.3666	0.264567	0.672	0.264	0.3456	212	15.6038	65.8651	0.385772	0.69	0.33	0.402	586	1.4727	0.038863
	MHAS2168_Mtuberculosis_Nb00096	177.4	21.0802	61.7281	0.255295	0.64	0.224	0.3072	269	19.3662	64.3462	0.415037	0.62	0.25	0.324	603	1.47098	0.0206585
	MHAS2168_Mtuberculosis_Nb000H2	139.4	4.711	80.6672	0.554695	0.734	0.782	0.7724	133	4.10526	82.5858	0.572476	0.74	0.81	0.796	164	4.25	0.268316
	MHAS2168_Mtuberculosis_Nb00872	183.4	20.9318	63.8985	0.302474	0.638	0.22	0.3036	179	20.4721	63.9441	0.300789	0.67	0.26	0.342	446	2.05605	0.021139
	MHAS2168_Mtuberculosis_Nb00881	256.4	21.9428	60.5955	0.310831	0.628	0.22	0.3016	315	22.7238	56.5376	0.276062	0.65	0.24	0.322	636	2.01572	0.0122804
	MHAS2168_Mtuberculosis_Nb00AP32	234.6	20.4279	62.7182	0.332452	0.64	0.234	0.3152	104	18.0913	62.0664	0.158268	0.63	0.25	0.326	935	1.25455	0.0240779
	MHAS2168_Mtuberculosis_Nb00P10	317.8	20.9437	65.2997	0.473019	0.644	0.226	0.3096	222	18.741	68.364	0.452379	0.65	0.27	0.346	760	2.09079	0.0260599
	MHAS2168_Mtuberculosis_Nb30538	154.2	21.8778	65.4152	0.286177	0.644	0.196	0.2856	134	21.6978	66.616	0.279968	0.65	0.22	0.306	452	1.70575	0.0179575
	MHAS2168_Mtuberculosis_NbELE00001	210.4	21.6939	62.4962	0.309747	0.64	0.216	0.3008	193	22.1943	59.7621	0.237364	0.67	0.23	0.318	573	1.83595	0.0152664
	MHAS2168_Mtuberculosis_NbELE00002	252.4	20.8593	64.2794	0.393428	0.646	0.236	0.318	264	20.4792	64.1175	0.404961	0.67	0.26	0.342	547	2.30713	0.0217211
	MHAS2168_Mtuberculosis_NbHeadPiece	327.4	18.8326	65.1624	0.475423	0.648	0.272	0.3472	273	17.2967	64.9631	0.432795	0.64	0.31	0.376	722	2.26731	0.0325143
	MHAS2168_Mtuberculosis_NbLicBC	207.6	20.2442	63.0972	0.314133	0.646	0.248	0.3276	221	15.1199	63.1324	0.336874	0.67	0.33	0.398	804	1.29104	0.0327261
	MHAS2168_Mtuberculosis_NbNRAT00001	152.4	19.827	61.7581	0.216422	0.642	0.242	0.322	122	18.5902	62.3386	0.189142	0.66	0.26	0.34	498	1.53012	0.025391
	MHAS2168_Mtuberculosis_NbPerphROM1	230.8	22.5399	63.8476	0.354022	0.628	0.194	0.2808	255	23.2471	62.8563	0.367348	0.66	0.21	0.3	846	1.36407	0.0129223
	MHAS2168_Mtuberculosis_NbSGTL00001	190.4	21.1066	60.2691	0.251112	0.646	0.222	0.3068	72	20.1597	57.564	0.0795462	0.66	0.24	0.324	747	1.27443	0.0181014
	MHAS2168_Mtuberculosis_NbSMCT100002	201.6	16.8443	64.7944	0.339387	0.66	0.33	0.396	136	11.1066	68.101	0.31197	0.66	0.48	0.516	630	1.6	0.0586712
	MHAS2168_Mtuberculosis_NbVSG209	232.4	19.8221	64.9402	0.360509	0.652	0.296	0.3672	120	15.525	68.2076	0.280983	0.68	0.41	0.464	664	1.75	0.0377019
	MHAS2168_Mtuberculosis_NbVSG211	177.4	13.2157	70.0531	0.417695	0.666	0.436	0.482	142	9.32746	73.446	0.431101	0.68	0.58	0.6	315	2.81587	0.096062
	MHAS2168_Mtuberculosis_NbVSG214	243.2	20.5499	65.9988	0.418643	0.65	0.238	0.3204	168	20.4315	61.7409	0.243799	0.67	0.29	0.366	665	1.82857	0.0223161
	MHAS2168_Mtuberculosis_NbVSG219	233.8	20.852	65.3964	0.393506	0.638	0.226	0.3084	199	17.4698	65.7409	0.366056	0.63	0.27	0.342	778	1.50257	0.0266774
	MHAS2168_Mtuberculosis_Sybody00003	245.8	18.0854	62.1859	0.338882	0.664	0.332	0.3984	253	8.96443	63.22	0.373547	0.73	0.76	0.754	996	1.23394	0.0588583
	MHAS2168_Mtuberculosis_Sybody00021	244.2	21.6282	65.9062	0.409942	0.646	0.22	0.3052	368	22.0299	63.9596	0.48512	0.67	0.23	0.318	860	1.41977	0.0178065
	MHAS2168_Mtuberculosis_Sybody0012F2	209.6	13.048	69.7505	0.446944	0.686	0.502	0.5388	165	5.4	77.7133	0.550864	0.72	0.77	0.76	505	2.07525	0.130882
	MHAS2168_Mtuberculosis_SybodySLC22A6	269.8	21.6279	66.7197	0.465762	0.644	0.208	0.2952	263	22.0551	65.4748	0.434503	0.67	0.22	0.31	696	1.93822	0.018349
	NRAT_Sitalica_Nb00008	163.8	21.1429	64.3083	0.2872	0.686	0.232	0.3228	158	19.6456	61.0303	0.218725	0.69	0.28	0.362	298	2.74832	0.0236614
	NRAT_Sitalica_Nb000087	187.6	15.4758	67.4511	0.386245	0.714	0.372	0.4404	169	12.2456	67.6222	0.361602	0.74	0.46	0.516	448	2.09375	0.0758847
	NRAT_Sitalica_Nb00017	216.2	19.5585	66.1465	0.394964	0.694	0.274	0.358	257	15.893	60.6464	0.319789	0.71	0.36	0.43	494	2.18826	0.0379072
	NRAT_Sitalica_Nb00019	300.8	22.1039	66.1577	0.450398	0.672	0.198	0.2928	346	18.7962	52.9821	0.221308	0.67	0.27	0.35	1304	1.15337	0.0195621
	NRAT_Sitalica_Nb00048	238.8	14.9627	64.398	0.384271	0.704	0.358	0.4272	259	13.417	64.3076	0.404271	0.72	0.42	0.48	527	2.26565	0.0640865
	NRAT_Sitalica_Nb00096	192	19.3797	66.1827	0.365354	0.7	0.298	0.3784	205	18.6976	64.6239	0.349797	0.7	0.34	0.412	379	2.53298	0.0335674
	NRAT_Sitalica_Nb000H2	239	22.6623	67.058	0.441084	0.674	0.212	0.3044	234	19.9637	62.9074	0.346497	0.67	0.3	0.374	440	2.71591	0.020241
	NRAT_Sitalica_Nb00872	224.4	22.2856	68.3224	0.446929	0.682	0.212	0.306	185	20.0297	66.4129	0.360803	0.69	0.28	0.362	599	1.87312	0.0234959
	NRAT_Sitalica_Nb00881	213	18.1743	64.5703	0.357408	0.69	0.3	0.378	196	16.6709	62.9196	0.302325	0.7	0.36	0.428	465	2.29032	0.039849
	NRAT_Sitalica_Nb00AP32	172	10.6088	68.0459	0.37235	0.732	0.48	0.5304	165	9.59394	69.1986	0.387864	0.75	0.54	0.582	288	2.98611	0.120118
	NRAT_Sitalica_Nb00P10	219	22.4058	66.4108	0.385313	0.678	0.192	0.2892	202	19.9629	63.9246	0.330963	0.69	0.25	0.338	477	2.2956	0.0216993
	NRAT_Sitalica_Nb30538	169.6	20.7552	67.2501	0.353518	0.696	0.27	0.3552	173	17.8873	63.2546	0.278818	0.71	0.36	0.43	357	2.37535	0.0317833
	NRAT_Sitalica_NbELE00001	196.8	20.3164	63.1669	0.31477	0.688	0.268	0.352	211	17.3697	63.2257	0.32714	0.71	0.34	0.414	531	1.85311	0.0318195
	NRAT_Sitalica_NbELE00002	215.8	19.0437	66.0911	0.394004	0.698	0.294	0.3748	208	17.4976	63.0776	0.320376	0.71	0.34	0.414	350	3.08286	0.0371152
	NRAT_Sitalica_NbHeadPiece	268.8	19.7489	65.6135	0.434121	0.678	0.242	0.3292	264	15.8409	61.9548	0.355744	0.69	0.3	0.378	1005	1.33731	0.0360184
	NRAT_Sitalica_NbLicBC	211.8	24.6765	67.4369	0.420119	0.666	0.182	0.2788	218	22.578	52.756	0.14786	0.66	0.23	0.316	799	1.32541	0.0100646
	NRAT_Sitalica_NbPerphROM1	201.2	18.6727	64.26	0.335853	0.69	0.288	0.3684	209	15.7536	60.8573	0.275625	0.71	0.38	0.446	361	2.7867	0.039757
	NRAT_Sitalica_NbSGTL00001	167.8	16.6591	68.6194	0.379328	0.708	0.34	0.4136	183	10.3607	67.5461	0.381964	0.75	0.55	0.59	396	2.11869	0.0788076
	NRAT_Sitalica_NbSMCT100002	256	19.8034	63.8919	0.390102	0.688	0.252	0.3392	269	16.1227	60.3644	0.324529	0.71	0.36	0.43	679	1.88513	0.034891
	NRAT_Sitalica_NbVSG209	196.4	22.7192	64.2424	0.332021	0.67	0.204	0.2972	209	20.1005	59.5986	0.25101	0.69	0.27	0.354	625	1.5712	0.0184726
	NRAT_Sitalica_NbVSG211	216.6	23.182	70.3422	0.466059	0.672	0.186	0.2832	187	21.4198	66.6089	0.367899	0.68	0.23	0.32	459	2.35948	0.0187986
	NRAT_Sitalica_NbVSG214	264	22.9004	64.3345	0.405495	0.67	0.192	0.2876	254	21.7047	64.7216	0.408494	0.68	0.22	0.312	952	1.38655	0.0167292
	NRAT_Sitalica_NbVSG219	213.6	24.2238	69.7495	0.455889	0.668	0.176	0.2744	175	21.2943	65.732	0.331616	0.68	0.26	0.344	552	1.93478	0.0162571
	NRAT_Sitalica_Sybody00003	176.6	18.933	68.2231	0.382688	0.698	0.306	0.3844	146	14.6438	69.7483	0.364469	0.73	0.41	0.474	446	1.97982	0.0527346
	NRAT_Sitalica_Sybody00021	194.8	22.6999	66.6498	0.375616	0.68	0.196	0.2928	155	21.1935	62.9712	0.248145	0.69	0.26	0.346	701	1.38944	0.0186631
	NRAT_Sitalica_Sybody0012F2	243.6	20.2281	66.5985	0.39929	0.692	0.266	0.3512	189	17.0503	62.9743	0.294557	0.72	0.33	0.408	912	1.33553	0.0351086
	NRAT_Sitalica_SybodySLC22A6	145	22.0383	65.9632	0.282518	0.682	0.212	0.306	159	21.0314	61.3179	0.224819	0.68	0.26	0.344	322	2.25155	0.0193699
	NTCP_Human_Nb00008	175.6	15.9023	57.9148	0.19352	0.658	0.296	0.3684	214	11.3528	61.5279	0.294798	0.67	0.43	0.478	570	1.54035	0.0503747
	NTCP_Human_Nb00017	231.8	20.3711	58.8346	0.256989	0.632	0.192	0.28	205	18.5829	57.3074	0.206126	0.65	0.22	0.306	678	1.70944	0.0205862
	NTCP_Human_Nb00019	207.2	19.4308	62.0048	0.289174	0.636	0.206	0.292	210	17.8381	61.3148	0.285971	0.65	0.25	0.33	667	1.55322	0.0267205
	NTCP_Human_Nb00048	143.6	12.87	74.7592	0.427458	0.68	0.392	0.4496	91	2.46154	85.8658	0.519302	0.79	0.74	0.75	442	1.62443	0.189161
	NTCP_Human_Nb00096	171.6	22.867	64.0923	0.277688	0.62	0.168	0.2584	98	21.6327	65.7142	0.194575	0.64	0.19	0.28	604	1.42053	0.0148996
	NTCP_Human_Nb000H2	210.2	18.999	60.4741	0.268882	0.648	0.224	0.3088	185	15.273	61.7093	0.264584	0.69	0.32	0.394	508	2.0689	0.0347759
	NTCP_Human_Nb00872	224.2	21.2664	60.8633	0.288515	0.632	0.18	0.2704	210	20.6905	61.2552	0.284758	0.65	0.19	0.282	635	1.76535	0.0176153
	NTCP_Human_Nb00881	169	19.848	59.9235	0.216257	0.636	0.22	0.3032	157	20.4236	64.2295	0.274277	0.63	0.26	0.334	631	1.33914	0.0206232
	NTCP_Human_Nb00AP32	250.8	17.9328	59.6531	0.290638	0.636	0.228	0.3096	251	16.6375	57.7427	0.253367	0.64	0.25	0.328	658	1.90578	0.0290427
	NTCP_Human_Nb00P10	223.2	21.4422	59.8309	0.268725	0.638	0.2	0.2876	227	20.1718	63.2563	0.346425	0.65	0.24	0.322	718	1.55432	0.0185816
	NTCP_Human_Nb30538	162.2	19.7068	63.2398	0.250048	0.64	0.192	0.2816	83	14.4639	64.7613	0.153005	0.68	0.29	0.368	479	1.69311	0.0368084
	NTCP_Human_NbELE00001	231.2	21.4055	58.0615	0.243375	0.636	0.182	0.2728	189	20.1429	58.1315	0.205068	0.65	0.21	0.298	664	1.74096	0.0166194
	NTCP_Human_NbELE00002	229	19.8995	57.5476	0.232989	0.636	0.206	0.292	168	18.0357	57.7883	0.179393	0.65	0.23	0.314	699	1.63805	0.0221645
	NTCP_Human_NbHeadPiece	283.8	20.2861	58.9104	0.304054	0.638	0.22	0.3036	308	19.5633	59.7875	0.344101	0.64	0.24	0.32	646	2.19659	0.0199313
	NTCP_Human_NbLicBC	150.4	22.9876	65.6604	0.284557	0.616	0.176	0.264	131	18.1832	64.2549	0.233058	0.64	0.24	0.32	559	1.34526	0.0196147
	NTCP_Human_NbNRAT00001	236.6	21.9183	61.0151	0.298109	0.63	0.172	0.2636	175	20.4943	59.4657	0.21274	0.65	0.19	0.282	927	1.27616	0.0163106
	NTCP_Human_NbPerphROM1	214.2	19.503	60.9595	0.27688	0.642	0.214	0.2996	239	17.6611	57.2593	0.234162	0.66	0.25	0.332	435	2.46207	0.0253154
	NTCP_Human_NbSGTL00001	210.6	19.2769	58.7531	0.237762	0.642	0.204	0.2916	148	16.0676	56.5215	0.14402	0.67	0.25	0.334	589	1.78778	0.0277176
	NTCP_Human_NbSMCT100002	250	19.7628	58.6864	0.271381	0.64	0.218	0.3024	226	19.2655	57.0351	0.219345	0.65	0.22	0.306	729	1.71468	0.0206716
	NTCP_Human_NbVSG209	153.2	22.0986	61.9699	0.22756	0.628	0.182	0.2712	146	21.5514	67.5747	0.32072	0.64	0.21	0.296	585	1.3094	0.0164342
	NTCP_Human_NbVSG211	223	21.3421	61.7572	0.304656	0.622	0.176	0.2652	238	19.6618	60.0098	0.288005	0.64	0.21	0.296	666	1.67417	0.0184128
	NTCP_Human_NbVSG214	203.4	23.0981	61.0682	0.275593	0.614	0.156	0.2476	232	22.1487	59.4945	0.271632	0.62	0.18	0.268	775	1.31226	0.0113974
	NTCP_Human_NbVSG219	165	21.5871	64.2221	0.278426	0.62	0.182	0.2696	162	20.3333	67.8245	0.354145	0.62	0.2	0.284	599	1.3773	0.0192718
	NTCP_Human_Sybody00003	263.6	22.7991	62.2177	0.356709	0.62	0.162	0.2536	300	21.765	58.2262	0.302373	0.64	0.17	0.264	1116	1.181	0.0127448
	NTCP_Human_Sybody00021	182	18.4567	62.5807	0.274295	0.652	0.234	0.3176	138	15.7391	64.2144	0.243949	0.66	0.29	0.364	523	1.73996	0.0365112
	NTCP_Human_Sybody0012F2	245	22.3974	62.9616	0.356334	0.628	0.176	0.2664	220	19.9545	61.4411	0.299574	0.65	0.22	0.306	998	1.22745	0.017281
	NTCP_Human_SybodySLC22A6	199.2	19.7346	60.1976	0.249011	0.654	0.226	0.3116	177	18.0565	63.863	0.296371	0.67	0.27	0.35	626	1.59105	0.0274946
	PfNT1_Pfalciparum_Nb00008	217.8	22.2632	59.5036	0.246805	0.652	0.202	0.292	328	16.4268	58.2075	0.322437	0.68	0.26	0.344	874	1.246	0.0221441
	PfNT1_Pfalciparum_Nb000087	197.2	17.3825	62.4043	0.291712	0.698	0.3	0.3796	203	11.6256	67.339	0.406059	0.74	0.4	0.468	584	1.68836	0.0622566
	PfNT1_Pfalciparum_Nb00017	238.8	20.3278	62.1749	0.325541	0.674	0.238	0.3252	146	15.75	64.0903	0.254611	0.72	0.33	0.408	760	1.57105	0.0350575
	PfNT1_Pfalciparum_Nb00096	157.4	22.9497	64.7804	0.285172	0.662	0.198	0.2908	129	19.2209	63.6815	0.220396	0.7	0.28	0.364	538	1.46283	0.0209095
	PfNT1_Pfalciparum_Nb000H2	149.6	23.5351	61.032	0.207996	0.662	0.18	0.2764	156	22.8365	60.1005	0.201297	0.66	0.21	0.3	508	1.47244	0.0116412
	PfNT1_Pfalciparum_Nb00872	167	20.7436	65.2382	0.306402	0.672	0.228	0.3168	183	13.0847	65.4201	0.336899	0.72	0.35	0.424	667	1.25187	0.0420831
	PfNT1_Pfalciparum_Nb00881	200.8	13.2559	64.0866	0.331321	0.724	0.358	0.4312	212	13.8325	59.6888	0.255791	0.73	0.38	0.45	399	2.51629	0.0664574
	PfNT1_Pfalciparum_Nb00AP32	174.4	13.3095	64.4423	0.300171	0.71	0.344	0.4172	197	11.1447	63.9795	0.325707	0.72	0.42	0.48	430	2.02791	0.079445
	PfNT1_Pfalciparum_Nb00P10	164.8	17.815	59.3059	0.201917	0.684	0.26	0.3448	198	15.6717	57.6428	0.205444	0.69	0.3	0.378	429	1.92075	0.0358597
	PfNT1_Pfalciparum_Nb30538	106.8	24.8921	70.2104	0.286634	0.664	0.164	0.264	89	24.4438	68.93	0.220137	0.7	0.18	0.284	380	1.40526	0.0111808
	PfNT1_Pfalciparum_NbELE00001	127	22.4129	63.7763	0.223976	0.682	0.204	0.2996	126	18.5198	68.3781	0.296879	0.71	0.28	0.366	313	2.02875	0.0258768
	PfNT1_Pfalciparum_NbELE00002	202.4	20.1409	63.2768	0.296581	0.682	0.242	0.33	386	20.9249	64.4216	0.506416	0.69	0.28	0.362	789	1.28264	0.023914
	PfNT1_Pfalciparum_NbHeadPiece	220.4	14.0967	65.0504	0.378154	0.692	0.286	0.3672	223	11.5112	62.2166	0.31933	0.69	0.33	0.402	477	2.31027	0.0684913
	PfNT1_Pfalciparum_NbLicBC	124.2	16.1889	64.6641	0.216172	0.712	0.326	0.4032	219	12.3128	63.6848	0.346587	0.74	0.41	0.476	412	1.50728	0.0651024
	PfNT1_Pfalciparum_NbNRAT00001	153	25.0758	67.059	0.324296	0.654	0.168	0.2652	143	23.1538	67.6586	0.316803	0.7	0.23	0.324	599	1.27713	0.0118215
	PfNT1_Pfalciparum_NbPerphROM1	138.6	20.0674	61.792	0.216793	0.68	0.24	0.328	125	16.924	62.7656	0.199918	0.7	0.31	0.388	415	1.66988	0.0317203
	PfNT1_Pfalciparum_NbSGTL00001	177.4	18.6806	62.1361	0.263114	0.688	0.324	0.3968	202	11.401	67.7439	0.413434	0.72	0.64	0.656	519	1.70906	0.0550107
	PfNT1_Pfalciparum_NbSMCT100002	178	18.1262	61.3886	0.249471	0.682	0.248	0.3348	155	17.7645	63.8621	0.264362	0.71	0.28	0.366	492	1.80894	0.0358808
	PfNT1_Pfalciparum_NbVSG209	146.4	21.8627	61.2716	0.209529	0.664	0.21	0.3008	131	19.2366	62.8605	0.210593	0.67	0.26	0.342	486	1.50617	0.0210303
	PfNT1_Pfalciparum_NbVSG211	141.2	23.2983	65.4681	0.269425	0.656	0.19	0.2832	122	20.1639	65.267	0.234045	0.7	0.28	0.364	512	1.37891	0.0190599
	PfNT1_Pfalciparum_NbVSG214	230.4	21.5208	63.7942	0.34996	0.672	0.208	0.3008	139	21.5504	66.2916	0.283147	0.7	0.23	0.324	871	1.32262	0.0205896
	PfNT1_Pfalciparum_NbVSG219	182.6	23.7215	65.4677	0.324626	0.658	0.178	0.274	144	22.0347	63.0167	0.232804	0.67	0.2	0.294	719	1.26982	0.0140729
	PfNT1_Pfalciparum_Sybody00003	175.2	16.1398	63.7858	0.295892	0.706	0.338	0.4116	193	11.8446	66.9388	0.383589	0.75	0.49	0.542	414	2.11594	0.0696884
	PfNT1_Pfalciparum_Sybody00021	208.2	21.0748	64.8283	0.346136	0.668	0.21	0.3016	181	17.3287	69.44	0.419022	0.66	0.25	0.332	730	1.42603	0.03031
	PfNT1_Pfalciparum_Sybody0012F2	147.6	14.807	64.9803	0.276449	0.724	0.37	0.4408	170	11.0353	68.5936	0.38361	0.76	0.52	0.568	265	2.78491	0.0853885
	PfNT1_Pfalciparum_SybodySLC22A6	162.8	20.8659	65.3365	0.303013	0.682	0.238	0.3268	163	20.5061	66.5976	0.330573	0.7	0.28	0.364	650	1.25231	0.0252184
	SGLT1_Human_Nb00008	513	25.3382	61.2308	0.472819	0.742	0.21	0.3164	674	22.2693	56.4793	0.446528	0.75	0.33	0.414	1876	1.36727	0.0116053
	SGLT1_Human_Nb000087	513.8	24.5102	60.6719	0.455598	0.738	0.216	0.3204	708	22.8644	57.5448	0.484207	0.75	0.31	0.398	1813	1.41699	0.0123322
	SGLT1_Human_Nb00017	619.6	23.7328	60.174	0.515229	0.746	0.24	0.3412	649	21.2881	58.6834	0.493006	0.76	0.35	0.432	1747	1.77333	0.016658
	SGLT1_Human_Nb00019	404.6	20.4356	57.7261	0.357366	0.754	0.272	0.3684	450	18.7422	58.0964	0.394404	0.76	0.33	0.416	829	2.44029	0.0280579
	SGLT1_Human_Nb00048	547.2	22.193	59.4377	0.465197	0.75	0.27	0.366	491	19.7912	57.0346	0.388224	0.76	0.34	0.424	1329	2.05869	0.0219077
	SGLT1_Human_Nb00096	444.2	24.4126	62.0421	0.43121	0.742	0.21	0.3164	779	23.6765	59.3264	0.545079	0.74	0.3	0.388	1847	1.20249	0.0118764
	SGLT1_Human_Nb000H2	512.4	24.6157	60.7962	0.472623	0.748	0.216	0.3224	511	21.9022	56.6552	0.387858	0.76	0.34	0.424	1890	1.35556	0.0136469
	SGLT1_Human_Nb00872	393.2	23.0706	65.9744	0.490855	0.746	0.236	0.338	725	22.1621	57.5072	0.48838	0.75	0.33	0.414	1694	1.16057	0.0175237
	SGLT1_Human_Nb00881	433.2	23.4684	61.0544	0.410619	0.742	0.226	0.3292	610	22.9803	56.9969	0.437343	0.75	0.31	0.398	1751	1.23701	0.0139522
	SGLT1_Human_Nb00AP32	415.8	22.878	58.0423	0.357631	0.748	0.236	0.3384	475	20.0095	57.6991	0.397228	0.76	0.37	0.448	1508	1.37865	0.0196721
	SGLT1_Human_Nb00P10	494.2	23.708	63.0984	0.510485	0.75	0.232	0.3356	489	19.1575	56.9212	0.384401	0.77	0.38	0.458	1996	1.23798	0.020837
	SGLT1_Human_Nb30538	262.2	24.4145	67.1523	0.417698	0.754	0.198	0.3092	519	24.316	57.7568	0.419453	0.75	0.26	0.358	1128	1.16223	0.0118649
	SGLT1_Human_NbELE00001	409.4	25.0729	64.4642	0.491901	0.744	0.2	0.3088	501	22.498	56.0509	0.367931	0.75	0.32	0.406	1842	1.11129	0.0123557
	SGLT1_Human_NbELE00002	406.8	22.8666	58.5294	0.338051	0.746	0.244	0.3444	622	21.9847	55.5825	0.405135	0.75	0.33	0.414	1458	1.39506	0.0156634
	SGLT1_Human_NbHeadPiece	433.6	18.31	60.2954	0.418194	0.766	0.362	0.4428	209	9.27033	65.4788	0.3735	0.83	0.72	0.742	1443	1.50243	0.0752303
	SGLT1_Human_NbLicBC	317.6	22.5538	60.8766	0.338751	0.746	0.24	0.3412	699	23.2153	57.9473	0.491284	0.74	0.28	0.372	1035	1.5343	0.0151622
	SGLT1_Human_NbNRAT00001	295.2	23.0568	65.3505	0.405384	0.75	0.234	0.3372	140	18.7929	67.0621	0.299598	0.76	0.32	0.408	1261	1.1705	0.0279127
	SGLT1_Human_NbPerphROM1	440.4	24.3705	65.4877	0.504596	0.74	0.218	0.3224	591	22.2056	56.0146	0.404793	0.75	0.33	0.414	1792	1.22879	0.0142247
	SGLT1_Human_NbSMCT100002	447.8	23.6688	63.9932	0.510172	0.748	0.228	0.332	530	20.0368	58.8211	0.450921	0.77	0.38	0.458	1715	1.30554	0.0203575
	SGLT1_Human_NbVSG209	285.6	18.2475	65.8965	0.360376	0.774	0.372	0.4524	104	10.9135	73.1296	0.332222	0.8	0.56	0.608	1177	1.21325	0.0832796
	SGLT1_Human_NbVSG211	491.2	22.7918	61.7149	0.455224	0.746	0.25	0.3492	122	18.9262	67.8166	0.27815	0.76	0.31	0.4	1653	1.48578	0.0270413
	SGLT1_Human_NbVSG214	521.6	21.5533	65.3031	0.508367	0.754	0.282	0.3764	83	11.5964	75.2733	0.304368	0.79	0.49	0.55	2064	1.26357	0.0596895
	SGLT1_Human_NbVSG219	556	24.7006	62.9839	0.52647	0.736	0.214	0.3184	824	23.3738	60.1644	0.572712	0.74	0.31	0.396	1869	1.48743	0.0120891
	SGLT1_Human_Sybody00003	412.2	23.6611	60.7217	0.410684	0.746	0.22	0.3252	686	21.1822	58.9527	0.511157	0.76	0.35	0.432	1636	1.25978	0.0172102
	SGLT1_Human_Sybody00021	469.4	25.0143	65.5333	0.534107	0.746	0.198	0.3076	693	23.1111	57.9429	0.489326	0.75	0.3	0.39	1467	1.59986	0.0122635
	SGLT1_Human_Sybody0012F2	459.4	23.4972	60.0408	0.438163	0.746	0.226	0.33	663	21.9261	58.7107	0.498254	0.76	0.33	0.416	1515	1.51617	0.0160736
	SGLT1_Human_SybodySLC22A6	302.2	24.7593	71.0149	0.554936	0.75	0.176	0.2908	164	23.0671	71.2424	0.428459	0.75	0.19	0.302	1083	1.3952	0.017136
	SLC22A6_Rat_Nb00008	281.4	24.32	58.9997	0.301949	0.66	0.18	0.276	180	20.7722	55.783	0.161925	0.67	0.24	0.326	1064	1.32237	0.0117756
	SLC22A6_Rat_Nb000087	324.8	24.1735	61.6776	0.398585	0.656	0.18	0.2752	255	21.4	58.8185	0.278664	0.66	0.24	0.324	1222	1.32897	0.0122182
	SLC22A6_Rat_Nb00017	316.2	23.6884	61.9433	0.392427	0.656	0.186	0.28	226	19.3208	59.4608	0.265191	0.68	0.28	0.36	991	1.59536	0.016331
	SLC22A6_Rat_Nb00019	343.4	20.5616	61.5478	0.407333	0.658	0.25	0.3316	296	15.6943	64.13	0.43485	0.72	0.42	0.48	1154	1.48787	0.0333229
	SLC22A6_Rat_Nb00048	281.6	20.4654	63.6025	0.404091	0.654	0.26	0.3388	237	12.1139	66.7379	0.434868	0.73	0.48	0.53	983	1.43235	0.0445453
	SLC22A6_Rat_Nb00096	314	24.4961	60.7232	0.36465	0.65	0.176	0.2708	272	20.318	56.3474	0.242098	0.66	0.26	0.34	1166	1.34648	0.0120752
	SLC22A6_Rat_Nb000H2	402	24.3187	61.8325	0.448828	0.652	0.17	0.2664	245	21.598	60.0727	0.296027	0.67	0.23	0.318	1300	1.54615	0.0121436
	SLC22A6_Rat_Nb00872	427.8	25.0492	65.3578	0.534639	0.656	0.164	0.2624	534	24.03	67.0904	0.618324	0.67	0.19	0.286	1296	1.65046	0.00988995
	SLC22A6_Rat_Nb00881	327.2	24.674	62.7396	0.42268	0.664	0.174	0.272	407	23.5491	66.4044	0.557808	0.68	0.21	0.304	782	2.09207	0.0108287
	SLC22A6_Rat_Nb00AP32	303.8	22.123	59.9126	0.335508	0.654	0.21	0.2988	172	18.1308	60.4539	0.22606	0.68	0.29	0.368	932	1.62983	0.0209499
	SLC22A6_Rat_Nb00P10	352	22.7061	60.5687	0.388821	0.668	0.208	0.3	241	17.5685	60.2814	0.29663	0.69	0.31	0.386	1003	1.75474	0.0214116
	SLC22A6_Rat_Nb30538	327.8	24.5475	67.2417	0.441489	0.674	0.176	0.2756	163	18.4693	65.251	0.303399	0.71	0.28	0.366	1357	1.20781	0.0199232
	SLC22A6_Rat_NbELE00001	429.8	24.0989	61.1136	0.416361	0.658	0.182	0.2772	195	20.1615	60.5806	0.254757	0.67	0.26	0.342	1773	1.21207	0.0143561
	SLC22A6_Rat_NbELE00002	361.8	23.4991	63.0177	0.44602	0.658	0.192	0.2852	210	17.281	60.4786	0.269163	0.69	0.31	0.386	1263	1.4323	0.0204925
	SLC22A6_Rat_NbHeadPiece	388	20.6194	61.5995	0.428068	0.654	0.234	0.318	224	13.9308	61.8636	0.312867	0.7	0.35	0.42	1160	1.67241	0.0343246
	SLC22A6_Rat_NbLicBC	210.4	24.3953	61.1256	0.276842	0.654	0.182	0.2764	215	20.7953	58.1434	0.229699	0.66	0.26	0.34	808	1.30198	0.0122609
	SLC22A6_Rat_NbNRAT00001	311	24.976	61.8252	0.375038	0.65	0.166	0.2628	175	22.88	59.5559	0.214242	0.65	0.22	0.306	1201	1.29475	0.00927253
	SLC22A6_Rat_NbPerphROM1	389.2	24.9912	65.331	0.521365	0.662	0.162	0.262	497	24.3078	64.8941	0.569608	0.67	0.19	0.286	1052	1.84981	0.00938291
	SLC22A6_Rat_NbSGTL00001	306.4	23.82	61.1589	0.367045	0.652	0.184	0.2776	181	19.9392	59.8761	0.226327	0.67	0.27	0.35	775	1.97677	0.0148628
	SLC22A6_Rat_NbSMCT100002	285.8	23.2598	60.7642	0.344939	0.658	0.194	0.2868	202	19.7054	59.712	0.245943	0.68	0.27	0.352	969	1.47472	0.016469
	SLC22A6_Rat_NbVSG209	300.8	25.1564	62.7774	0.398978	0.658	0.16	0.2596	470	23.6309	63.6796	0.534575	0.67	0.2	0.294	995	1.51156	0.00935948
	SLC22A6_Rat_NbVSG211	315.8	24.3622	61.9402	0.389428	0.654	0.174	0.27	287	22.0871	58.2514	0.29293	0.67	0.23	0.318	1129	1.39858	0.0111962
	SLC22A6_Rat_NbVSG214	464.4	24.5303	63.4469	0.517927	0.656	0.164	0.2624	533	22.3687	64.5593	0.57673	0.67	0.21	0.302	1167	1.98972	0.0120961
	SLC22A6_Rat_NbVSG219	273.2	24.4854	62.8462	0.375279	0.65	0.168	0.2644	217	21.977	58.1332	0.231338	0.66	0.23	0.316	1022	1.33659	0.0110387
	SLC22A6_Rat_Sybody00003	247.8	22.6616	63.2927	0.354748	0.656	0.2	0.2912	213	17.0657	60.7527	0.277851	0.7	0.3	0.38	935	1.32513	0.0233762
	SLC22A6_Rat_Sybody00021	327.4	24.1344	61.6427	0.394971	0.666	0.174	0.2724	444	23.2736	64.9495	0.548059	0.68	0.19	0.288	751	2.17976	0.0116109
	SLC22A6_Rat_Sybody0012F2	244.8	23.5141	62.8953	0.356938	0.66	0.192	0.2856	211	18.3886	61.2764	0.286298	0.69	0.3	0.378	746	1.64075	0.0191594
	SLC40_Human_Nb00008	290.6	20.9053	65.4523	0.441694	0.658	0.238	0.322	380	17.4145	63.5599	0.483913	0.68	0.33	0.4	940	1.54574	0.0287069
	SLC40_Human_Nb00017	368.2	23.4733	70.0423	0.563033	0.612	0.19	0.2744	406	21.7131	68.5396	0.594268	0.58	0.27	0.332	1465	1.25666	0.0140428
	SLC40_Human_Nb00019	239.6	18.4563	65.0683	0.399526	0.662	0.302	0.374	257	15.8541	66.5697	0.452582	0.68	0.34	0.408	647	1.85162	0.0408749
	SLC40_Human_Nb00048	169.4	12.896	68.2444	0.361627	0.672	0.414	0.4656	155	8.94839	71.6041	0.419613	0.73	0.55	0.586	384	2.20573	0.10223
	SLC40_Human_Nb00087	144.8	22.7175	64.7411	0.271879	0.652	0.228	0.3128	218	19.3693	63.5694	0.34289	0.66	0.3	0.372	579	1.25043	0.0196466
	SLC40_Human_Nb00096	219.2	24.4953	65.7856	0.371492	0.628	0.182	0.2712	200	19.3425	62.3081	0.294686	0.65	0.28	0.354	890	1.23146	0.0149404
	SLC40_Human_Nb000H2	224.4	22.8354	67.6859	0.407939	0.662	0.224	0.3116	189	17.7222	65.2263	0.341316	0.68	0.33	0.4	913	1.22892	0.0246543
	SLC40_Human_Nb00872	215.4	23.3329	68.7898	0.434126	0.642	0.19	0.2804	293	18.8703	65.472	0.462302	0.65	0.28	0.354	670	1.60746	0.020212
	SLC40_Human_Nb00881	230.2	23.7495	66.3029	0.392	0.632	0.182	0.272	287	18.493	63.4425	0.411201	0.64	0.28	0.352	915	1.25792	0.0179013
	SLC40_Human_Nb00AP32	226	20.9067	63.1013	0.335695	0.632	0.242	0.32	294	16.8452	64.1208	0.432902	0.66	0.36	0.42	760	1.48684	0.0270579
	SLC40_Human_Nb00P10	402	23.4996	67.5843	0.542892	0.59	0.202	0.2796	304	20.2039	65.4845	0.471868	0.62	0.3	0.364	1488	1.35081	0.0152984
	SLC40_Human_Nb30538	115.2	19.6283	71.4956	0.305869	0.688	0.312	0.3872	77	13.8442	73.4449	0.253281	0.72	0.49	0.536	412	1.39806	0.0560057
	SLC40_Human_NbELE00001	180.8	22.961	64.9425	0.31943	0.66	0.198	0.2904	223	19.3587	61.9861	0.31439	0.66	0.29	0.364	539	1.67718	0.0189443
	SLC40_Human_NbELE00002	287.6	23.9054	68.0379	0.472404	0.602	0.178	0.2628	239	19.3598	63.3951	0.362767	0.63	0.27	0.342	1044	1.37739	0.0157726
	SLC40_Human_NbHeadPiece	271.6	19.3257	64.9055	0.4294	0.624	0.272	0.3424	265	18.0226	65.5491	0.438134	0.63	0.34	0.398	922	1.47289	0.0282972
	SLC40_Human_NbLicBC	118	23.6765	67.0474	0.258461	0.644	0.21	0.2968	146	20.887	66.3586	0.296915	0.65	0.27	0.346	504	1.17063	0.0162032
	SLC40_Human_NbNRAT00001	151	23.9667	64.6298	0.272786	0.644	0.182	0.2744	108	22.9306	64.0442	0.190288	0.64	0.23	0.312	541	1.39556	0.0116171
	SLC40_Human_NbPerphROM1	303.8	24.7967	68.6905	0.510474	0.606	0.168	0.2556	280	22.2732	63.1078	0.397153	0.64	0.22	0.304	1262	1.20365	0.01099
	SLC40_Human_NbSGTL00001	219.6	22.2709	64.9294	0.369309	0.652	0.232	0.316	255	17.6627	63.2609	0.376508	0.67	0.33	0.398	824	1.33252	0.0237686
	SLC40_Human_NbSMCT100002	331.2	22.9303	68.2489	0.511675	0.63	0.202	0.2876	321	17.9813	65.4535	0.484679	0.68	0.34	0.408	1260	1.31429	0.0230535
	SLC40_Human_NbVSG209	283.6	21.4272	68.0435	0.421574	0.632	0.25	0.3264	179	17.7179	66.2436	0.348327	0.67	0.36	0.422	961	1.47555	0.0274257
	SLC40_Human_NbVSG211	244.4	24.4814	68.4422	0.46208	0.61	0.19	0.274	305	20.3721	66.4794	0.494047	0.65	0.29	0.362	1100	1.11091	0.0148005
	SLC40_Human_NbVSG214	363.6	24.0102	68.0149	0.526918	0.576	0.176	0.256	360	22.8083	66.581	0.534906	0.57	0.24	0.306	1107	1.64228	0.0102073
	SLC40_Human_NbVSG219	190.4	22.9522	68.0108	0.387787	0.628	0.204	0.2888	205	19.3878	64.905	0.355879	0.65	0.3	0.37	668	1.42515	0.0194407
	SLC40_Human_Sybody00021	193.6	23.7425	66.0538	0.363898	0.65	0.198	0.2884	197	21.4061	65.6696	0.36181	0.66	0.26	0.34	776	1.24742	0.0152903
	SLC40_Human_Sybody0012F2	160	22.0318	64.303	0.278853	0.662	0.236	0.3212	228	19.8158	64.4213	0.37332	0.66	0.28	0.356	512	1.5625	0.0208235
	SLC40_Human_SybodySLC22A6	139.2	24.4037	68.1107	0.315679	0.658	0.184	0.2788	105	22.4524	65.5447	0.20611	0.67	0.25	0.334	632	1.10127	0.0133354
	SMCT1_Human_Nb00008	201.2	21.6216	61.7354	0.28492	0.73	0.236	0.3348	212	20.2052	60.2085	0.265936	0.73	0.28	0.37	479	2.10021	0.0229763
	SMCT1_Human_Nb000087	269	22.6924	62.9594	0.37833	0.722	0.21	0.3124	282	17.2553	62.4339	0.383459	0.73	0.32	0.402	679	1.98085	0.0269819
	SMCT1_Human_Nb00017	280	22.2888	61.2877	0.355957	0.724	0.21	0.3128	321	20.7243	62.3034	0.413344	0.72	0.26	0.352	1023	1.36852	0.0205978
	SMCT1_Human_Nb00019	257.4	17.4553	61.7639	0.341167	0.742	0.31	0.3964	201	14.209	65.357	0.360433	0.76	0.41	0.48	553	2.32731	0.0566221
	SMCT1_Human_Nb00048	240	20.4236	62.1669	0.333127	0.732	0.25	0.3464	265	17.783	58.7962	0.286771	0.73	0.32	0.402	560	2.14286	0.0306513
	SMCT1_Human_Nb00096	274	23.9161	63.7735	0.39107	0.72	0.186	0.2928	263	21.8878	60.1105	0.313502	0.72	0.24	0.336	626	2.1885	0.0152307
	SMCT1_Human_Nb000H2	236.4	22.4471	63.0458	0.350484	0.728	0.202	0.3072	257	21.7607	60.8007	0.323197	0.72	0.24	0.336	630	1.87619	0.0185223
	SMCT1_Human_Nb00872	392	24.9	68.4087	0.571215	0.722	0.176	0.2852	362	24.0249	61.4967	0.4244	0.72	0.22	0.32	1320	1.48485	0.0114801
	SMCT1_Human_Nb00881	230.8	23.4261	61.7142	0.31654	0.722	0.198	0.3028	251	22.3725	59.5802	0.291139	0.72	0.24	0.336	573	2.01396	0.0148007
	SMCT1_Human_Nb00AP32	221.2	17.693	60.687	0.28417	0.738	0.302	0.3892	241	16.8776	60.3743	0.298605	0.74	0.37	0.444	599	1.84641	0.0414975
	SMCT1_Human_Nb00P10	238.2	18.4977	60.8666	0.30255	0.744	0.308	0.3952	187	14.369	64.9929	0.333597	0.77	0.46	0.522	741	1.60729	0.051783
	SMCT1_Human_Nb30538	298.8	24.5765	66.2208	0.450443	0.734	0.186	0.2956	221	23.8824	60.601	0.283222	0.73	0.23	0.33	1104	1.35326	0.0120388
	SMCT1_Human_NbELE00001	314	23.5394	61.8017	0.389483	0.728	0.2	0.3056	314	23.1178	61.8788	0.397831	0.72	0.23	0.328	1239	1.26715	0.0140933
	SMCT1_Human_NbELE00002	260.4	22.7665	64.7479	0.407067	0.724	0.208	0.3112	268	21.1306	61.5373	0.350044	0.72	0.26	0.352	685	1.90073	0.0196559
	SMCT1_Human_NbHeadPiece	293.8	14.2103	62.8936	0.402472	0.756	0.404	0.4744	326	14.2822	59.2874	0.346134	0.77	0.47	0.53	732	2.00683	0.0659712
	SMCT1_Human_NbLicBC	270.4	25.1379	66.1976	0.44571	0.714	0.178	0.2852	316	23.1203	63.3872	0.43452	0.71	0.23	0.326	854	1.58314	0.0120407
	SMCT1_Human_NbNRAT00001	332.8	24.7743	62.0149	0.411244	0.722	0.18	0.2884	253	23.8676	54.6808	0.198441	0.72	0.22	0.32	770	2.16104	0.00961528
	SMCT1_Human_NbPerphROM1	222.4	23.5748	63.5882	0.345427	0.722	0.19	0.2964	266	21.5207	60.5083	0.325034	0.72	0.24	0.336	635	1.75118	0.0165927
	SMCT1_Human_NbSGTL00001	247	22.5172	60.0937	0.297979	0.73	0.226	0.3268	277	20.8664	57.1592	0.262094	0.73	0.31	0.394	813	1.51907	0.0182464
	SMCT1_Human_NbVSG209	243	22.0996	62.3765	0.343073	0.726	0.218	0.3196	271	21.8192	61.8624	0.360238	0.74	0.25	0.348	590	2.05932	0.0197088
	SMCT1_Human_NbVSG211	260	22.6002	67.6295	0.460698	0.724	0.216	0.3176	153	18.5196	73.2884	0.449722	0.74	0.31	0.396	766	1.69713	0.0318886
	SMCT1_Human_NbVSG214	285.8	21.5147	63.4028	0.407476	0.728	0.226	0.3264	311	21.328	62.5154	0.410282	0.74	0.25	0.348	737	1.93894	0.0225956
	SMCT1_Human_NbVSG219	254.4	24.3899	67.0064	0.45287	0.718	0.17	0.2796	270	22.3148	63.6362	0.399856	0.72	0.23	0.328	558	2.27957	0.0151854
	SMCT1_Human_Sybody00003	300.6	21.5082	62.5814	0.402079	0.73	0.234	0.3332	327	19.7477	60.3537	0.372012	0.73	0.3	0.386	698	2.1533	0.0245441
	SMCT1_Human_Sybody00021	259.6	24.2424	63.1499	0.340453	0.726	0.182	0.2908	220	23.6364	59.148	0.253252	0.72	0.22	0.32	948	1.3692	0.0117981
	SMCT1_Human_Sybody0012F2	283	21.2426	63.3668	0.400283	0.732	0.236	0.3352	319	20.1317	62.037	0.405527	0.73	0.28	0.37	596	2.37416	0.025439
	SMCT1_Human_SybodySLC22A6	227.8	23.4605	63.4622	0.344312	0.728	0.188	0.296	265	23.1698	60.0701	0.314412	0.72	0.21	0.312	647	1.76043	0.0140985
	SPC1A1_Human_Nb00008	97.8	NA	NA	NA	NA	NA	NA	92	26.375	60.2404	0.1221	0.61	0.17	0.258	444	1.10135	NA
	SPC1A1_Human_Nb00017	84.8	26.3355	59.283	0.131513	0.62	0.162	0.2536	56	24.4107	59.0989	0.0697915	0.63	0.17	0.262	324	1.30864	0.00539469
	SPC1A1_Human_Nb00019	111.6	26.6795	58.3735	0.180479	0.614	0.156	0.2476	70	25.1071	59.6476	0.0893866	0.62	0.16	0.252	422	1.32227	0.00442881
	SPC1A1_Human_Nb00048	58	25.7604	53.0296	0.0719467	0.618	0.166	0.2564	132	25.3523	62.5228	0.206879	0.63	0.18	0.27	155	1.87097	0.00490709
	SPC1A1_Human_Nb00087	41	26.3928	55.7376	0.0560796	0.616	0.164	0.2544	61	25.0246	57.2618	0.0671439	0.63	0.18	0.27	126	1.62698	0.0044269
	SPC1A1_Human_Nb00096	83.2	NA	NA	NA	NA	NA	NA	81	26.4691	60.2338	0.107539	0.6	0.17	0.256	347	1.19885	NA
	SPC1A1_Human_Nb000H2	11	NA	NA	NA	NA	NA	NA	43	24.2558	53.9765	0.0425167	0.63	0.18	0.27	52	1.05769	NA
	SPC1A1_Human_Nb00872	83.8	27.031	65.3962	0.177529	0.61	0.156	0.2468	42	26.0238	62.5496	0.0655078	0.6	0.17	0.256	317	1.32177	0.00401316
	SPC1A1_Human_Nb00881	83.8	26.9535	59.0169	0.140031	0.62	0.162	0.2536	100	25.885	62.1064	0.15261	0.61	0.18	0.266	327	1.28135	0.00386846
	SPC1A1_Human_Nb00AP32	117.8	25.1156	59.4418	0.162413	0.62	0.172	0.2616	405	23.058	68.1543	0.587566	0.62	0.2	0.284	528	1.11553	0.00890845
	SPC1A1_Human_Nb00P10	146.4	26.446	61.597	0.22694	0.626	0.166	0.258	63	26.5873	61.9086	0.0939935	0.62	0.18	0.268	629	1.16375	0.00402038
	SPC1A1_Human_Nb30538	28.6	NA	NA	NA	NA	NA	NA	131	26.9504	68.8114	0.315576	0.63	0.16	0.254	131	1.0916	NA
	SPC1A1_Human_NbELE00001	153.6	27.3817	66.205	0.272868	0.618	0.166	0.2564	273	27.5879	67.7812	0.493804	0.61	0.19	0.274	559	1.37388	0.00305109
	SPC1A1_Human_NbELE00002	31.2	NA	NA	NA	NA	NA	NA	44	26.375	58.0269	0.0531025	0.61	0.18	0.266	129	1.2093	NA
	SPC1A1_Human_NbLicBC	159.6	27.088	66.9014	0.317801	0.616	0.162	0.2528	224	26.7924	66.4244	0.412877	0.62	0.17	0.26	740	1.07838	0.00389128
	SPC1A1_Human_NbNRAT00001	69.6	NA	NA	NA	NA	NA	NA	123	26.4715	60.6392	0.167547	0.63	0.17	0.262	313	1.11182	NA
	SPC1A1_Human_NbPerphROM1	32.4	26.898	58.1422	0.054122	0.612	0.158	0.2488	67	25.7836	59.9214	0.0872908	0.63	0.17	0.262	106	1.5283	0.00385756
	SPC1A1_Human_NbSGTL00001	59.6	25.4066	50.67	0.0503087	0.62	0.176	0.2648	60	24.3833	49.3697	0.0420504	0.61	0.2	0.282	221	1.34842	0.00438569
	SPC1A1_Human_NbSMCT10002	115.8	27.1687	62.3104	0.201275	0.618	0.158	0.25	90	26.2778	61.5648	0.131783	0.61	0.17	0.258	372	1.55645	0.00359643
	SPC1A1_Human_NbVSG209	159.8	26.9032	62.4989	0.272099	0.624	0.16	0.2528	148	26.4899	65.4978	0.283876	0.63	0.17	0.262	644	1.24068	0.00406991
	SPC1A1_Human_NbVSG211	29	26.7102	57.4065	0.0496968	0.612	0.158	0.2488	85	25.5941	63.7439	0.145774	0.62	0.17	0.26	140	1.03571	0.00427329
	SPC1A1_Human_NbVSG214	201.8	NA	NA	NA	NA	NA	NA	173	26.9827	65.5346	0.324519	0.62	0.17	0.26	844	1.1955	NA
	SPC1A1_Human_NbVSG219	180.2	26.7876	68.3361	0.385253	0.62	0.164	0.2552	171	25.2778	71.6384	0.448414	0.62	0.18	0.268	738	1.22087	0.00599564
	SPC1A1_Human_Sybody00003	307.6	26.939	65.8969	0.34352	0.612	0.16	0.2504	104	25.7885	57.8791	0.115097	0.61	0.18	0.266	1375	1.11855	0.00405113
	SPC1A1_Human_Sybody00021	126.4	25.9733	69.1327	0.315848	0.618	0.178	0.266	133	24.4662	69.2914	0.329079	0.61	0.21	0.29	449	1.40757	0.00753759
	SPC1A1_Human_Sybody0012F2	126.2	26.623	65.949	0.262422	0.62	0.166	0.2568	207	26.6184	71.8017	0.503585	0.62	0.17	0.26	544	1.15993	0.00475072
	SPC1A1_Human_SybodySLC22A6	99.8	25.3385	68.6183	0.23489	0.622	0.196	0.2812	152	21.8257	69.9215	0.379499	0.62	0.27	0.34	372	1.3414	0.011679
	UPC1_Human_Nb00008	367.4	19.3581	57.2074	0.326113	0.554	0.268	0.3252	339	14.3215	57.719	0.318755	0.59	0.41	0.446	1072	1.71362	0.0231229
	UPC1_Human_Nb00017	361.2	19.7062	55.5847	0.284581	0.562	0.276	0.3332	369	18.4417	57.0067	0.321474	0.59	0.33	0.382	724	2.49448	0.0167057
	UPC1_Human_Nb00019	201.4	12.3791	62.5655	0.293598	0.616	0.502	0.5248	248	11.131	62.5696	0.353777	0.68	0.68	0.68	610	1.65082	0.0649708
	UPC1_Human_Nb00048	187.4	15.3068	59.9908	0.234	0.584	0.37	0.4128	247	14.9089	61.1076	0.320321	0.62	0.44	0.476	632	1.48259	0.0364631
	UPC1_Human_Nb00087	238.6	20.295	53.4096	0.172708	0.552	0.27	0.3264	261	19.0172	56.2201	0.231635	0.55	0.34	0.382	798	1.49499	0.0131899
	UPC1_Human_Nb00096	326.6	22.0707	54.018	0.235101	0.532	0.216	0.2792	330	19.6273	56.3279	0.281389	0.57	0.25	0.314	1112	1.46853	0.01074
	UPC1_Human_Nb000H2	378.4	22.5147	53.9909	0.257127	0.528	0.208	0.272	425	21.84	51.4516	0.226743	0.51	0.25	0.302	1354	1.39734	0.00679145
	UPC1_Human_Nb00872	342.8	19.5538	56.0276	0.283966	0.554	0.274	0.33	376	17.0705	57.011	0.325848	0.57	0.36	0.402	951	1.80231	0.0179141
	UPC1_Human_Nb00881	299	19.3098	54.5904	0.228804	0.556	0.286	0.34	258	16.0116	57.1324	0.246955	0.58	0.37	0.412	1115	1.34081	0.0195344
	UPC1_Human_Nb00AP32	239	17.522	55.8271	0.206619	0.582	0.348	0.3948	182	15.3462	59.709	0.224523	0.6	0.4	0.44	626	1.90895	0.0269501
	UPC1_Human_Nb00P10	297.6	17.7539	57.0334	0.272731	0.58	0.314	0.3672	236	14.6801	59.7204	0.280072	0.6	0.41	0.448	678	2.19469	0.028092
	UPC1_Human_Nb30538	198	23.0973	52.009	0.128856	0.528	0.174	0.2448	187	22.7139	54.2952	0.147763	0.55	0.19	0.262	682	1.45161	0.00636036
	UPC1_Human_NbELE00001	303.8	21.0901	54.1559	0.222181	0.538	0.238	0.298	310	19.2097	56.2489	0.26654	0.54	0.31	0.356	887	1.71251	0.0117358
	UPC1_Human_NbELE00002	292.4	20.5007	55.2837	0.234959	0.552	0.258	0.3168	244	17.7889	56.3136	0.220676	0.55	0.32	0.366	1008	1.4504	0.0147255
	UPC1_Human_NbHeadPiece	241.6	16.3197	58.8333	0.266479	0.586	0.332	0.3828	221	14.9367	60.0256	0.271547	0.59	0.36	0.406	779	1.55071	0.0314233
	UPC1_Human_NbLicBC	319.8	22.6454	61.728	0.368405	0.532	0.198	0.2648	187	20.0401	62.6862	0.286206	0.58	0.24	0.308	1184	1.35051	0.0126276
	UPC1_Human_NbNRAT00001	277.6	22.2768	49.4544	0.133732	0.53	0.218	0.2804	324	19.7099	50.6424	0.170092	0.53	0.3	0.346	1001	1.38661	0.00795992
	UPC1_Human_NbPerphROM1	246	21.3685	54.3383	0.191994	0.544	0.232	0.2944	230	19.2065	56.5536	0.214078	0.55	0.31	0.358	1009	1.21903	0.0118773
	UPC1_Human_NbSGTL00001	224.6	20.4604	52.8875	0.156223	0.566	0.292	0.3468	170	20.0676	50.3026	0.0968798	0.58	0.35	0.396	774	1.4509	0.0114264
	UPC1_Human_NbSMCT100002	284.4	17.8089	55.7393	0.239665	0.59	0.346	0.3948	205	15.2268	53.7214	0.152483	0.61	0.45	0.482	876	1.62329	0.0246259
	UPC1_Human_NbVSG209	381	22.9693	58.7011	0.369527	0.528	0.18	0.2496	397	20.4899	56.4806	0.325548	0.53	0.25	0.306	1776	1.07264	0.0090999
	UPC1_Human_NbVSG211	311	21.1501	56.5828	0.272777	0.53	0.234	0.2932	331	17.8369	58.4376	0.329892	0.59	0.32	0.374	816	1.90564	0.0151267
	UPC1_Human_NbVSG214	357.8	21.5858	55.119	0.272053	0.528	0.206	0.2704	357	20.1667	54.9905	0.268548	0.53	0.26	0.314	978	1.82924	0.0099065
	UPC1_Human_NbVSG219	316.8	22.2759	54.7168	0.238588	0.53	0.218	0.2804	257	18.6109	55.012	0.206813	0.55	0.3	0.35	933	1.69775	0.0108351
	UPC1_Human_Sybody00003	203	18.4674	57.8092	0.212086	0.578	0.308	0.362	227	18.4846	57.641	0.231165	0.57	0.33	0.378	487	2.08419	0.0191888
	UPC1_Human_Sybody00021	314	22.4127	55.3589	0.252537	0.532	0.226	0.2872	341	21.0748	56.0078	0.281314	0.55	0.34	0.382	973	1.61357	0.00897054
	UPC1_Human_SybodySLC22A6	258.2	23.0546	56.8171	0.241916	0.524	0.184	0.252	354	22.209	52.0348	0.20726	0.49	0.22	0.274	1258	1.02623	0.00624731

## Sheet: Figure 3b
Nb	LCF
8619	0.29621
7252	0.2713
0563	0.26425
2591	0.25721
9877	0.25618
4717	0.25341
4784	0.25234
7808	0.25159
9604	0.2506
6676	0.24939
6236	0.24922
3825	0.24916
6324	0.24866
7146	0.24744
9207	0.24729
6302	0.24696
9204	0.24427
6329	0.24173
4476	0.24087
3286	0.2404
4027	0.23737
3200	0.23724
8861	0.23705
8599	0.23689
2671	0.23688
3088	0.23517
7795	0.23276
2212	0.23238
5533	0.23228
4872	0.23212
3014	0.2308
5145	0.22977
4299	0.22967
5197	0.22954
9841	0.22931
7483	0.22896
5986	0.2285
5102	0.22824
2431	0.22717
4889	0.22699
8210	0.22659
8167	0.22649
7320	0.2258
0006	0.22485
3535	0.22439
7892	0.2237
0149	0.22351
0115	0.22281
4527	0.22211
4664	0.2219
2069	0.22136
3191	0.22096
1843	0.2202
7088	0.21959
5393	0.21958
4659	0.21925
0919	0.21883
4369	0.21878
9069	0.21875
2785	0.21865
1648	0.21852
8895	0.21814
3560	0.21791
4263	0.21644
7606	0.21621
7552	0.21597
7568	0.215
1585	0.21485
2473	0.21412
2501	0.21388
8616	0.21283
8554	0.21281
7297	0.21243
0377	0.21224
5396	0.21223
1050	0.21192
7028	0.2114
7996	0.2104
6444	0.21018
1833	0.21012
6959	0.20985
7361	0.20981
5925	0.20976
4948	0.20971
4155	0.20939
4480	0.20904
3546	0.20876
2663	0.20862
1597	0.20847
4177	0.20834
6247	0.20815
0049	0.2081
8127	0.20802
2686	0.20792
8857	0.2072
9759	0.20706
2040	0.207
9507	0.20627
2243	0.20623
9385	0.20558
4482	0.20557
3748	0.20517
7800	0.20506
9494	0.20504
1775	0.20428
1161	0.20411
8086	0.20389
1286	0.20359
8720	0.20332
0260	0.20306
5487	0.20285
3631	0.20278
3005	0.20237
2999	0.20206
9236	0.20194
4218	0.20183
5683	0.20102
3402	0.20092
2010	0.20071
5594	0.20069
1846	0.20057
4007	0.20011
6143	0.19984
7871	0.19943
5837	0.19915
6232	0.19913
9888	0.19907
2184	0.19889
2565	0.19866
6770	0.19827
6712	0.19815
6169	0.19742
5359	0.19726
5551	0.1971
1848	0.19696
9392	0.1969
7159	0.19636
6821	0.19635
4413	0.19628
4903	0.19611
4839	0.19593
3215	0.1956
9063	0.19535
1682	0.19529
7168	0.19528
4780	0.19511
1789	0.19508
9068	0.19503
7596	0.19436
3975	0.19405
7492	0.19402
0787	0.19402
8993	0.19395
7445	0.19385
5045	0.19383
8252	0.19361
9223	0.19337
7630	0.19336
7964	0.19327
2620	0.19313
6486	0.19312
5999	0.1931
8507	0.1929
6456	0.19285
5710	0.19278
6111	0.19244
2898	0.1924
7438	0.19217
7194	0.19205
0132	0.19165
8266	0.19155
9485	0.19097
5189	0.19093
8460	0.19084
4462	0.19074
2514	0.19008
7781	0.18988
5605	0.18952
7743	0.18908
4791	0.18878
1980	0.1885
1164	0.18849
3359	0.18849
5312	0.18806
3836	0.18764
4213	0.18762
5000	0.1875
9257	0.18718
2742	0.18705
2894	0.18702
6751	0.18675
8527	0.18673
7944	0.1867
5664	0.18653
2952	0.18651
4332	0.18648
8418	0.18638
3351	0.18614
2709	0.1861
3813	0.18597
2968	0.18587
6701	0.1858
6323	0.18579
4764	0.1857
1250	0.18549
6249	0.18542
6682	0.18541
4723	0.18537
1358	0.18532
5481	0.18528
6836	0.18526
6083	0.18512
4038	0.18494
3327	0.1848
4522	0.1846
9753	0.18421
6718	0.18414
2794	0.18411
9298	0.18401
2517	0.18401
4445	0.18401
1665	0.1839
1256	0.18389
6536	0.18379
9057	0.1837
1128	0.18366
9363	0.1835
7524	0.18349
7902	0.18298
1994	0.18295
6998	0.18292
8378	0.18278
7736	0.18273
3581	0.18265
3601	0.18257
0504	0.18253
7328	0.18246
0220	0.18239
7312	0.18218
2587	0.18218
8224	0.18208
8477	0.18203
2373	0.18195
3379	0.18193
2434	0.18192
6494	0.18192
1004	0.18167
5266	0.18159
6071	0.18134
8055	0.18134
9871	0.18132
5089	0.18122
4414	0.18118
5763	0.18116
5829	0.18082
5890	0.18081
2205	0.18064
7680	0.18054
2179	0.18041
3285	0.18038
6380	0.18035
8379	0.1802
3954	0.18009
0461	0.17991
8757	0.17989
9966	0.17987
4626	0.17979
9294	0.17962
5813	0.17961
1218	0.17955
1909	0.17938
6932	0.17931
8538	0.17917
4374	0.17895
5804	0.17878
2985	0.17874
8968	0.17872
4663	0.17847
6058	0.17834
6753	0.17826
3839	0.17803
8544	0.17782
1482	0.17775
5358	0.17769
1132	0.17765
5643	0.17758
3094	0.17745
9965	0.1774
1545	0.17721
8303	0.17702
3053	0.17693
5604	0.17684
3339	0.17679
2146	0.1767
8702	0.1766
5372	0.17608
8999	0.17608
1562	0.17586
8184	0.17556
8001	0.1755
1626	0.1755
9768	0.1755
7803	0.17544
7937	0.17543
7966	0.1751
7453	0.17504
1100	0.17495
1472	0.17491
9635	0.17491
2581	0.17487
4463	0.17487
8050	0.17487
1845	0.17486
1353	0.17476
5078	0.17464
9440	0.1745
3184	0.17443
4838	0.17442
3792	0.17441
9427	0.17425
2567	0.17421
4853	0.1739
9960	0.1738
5389	0.17374
3614	0.17364
8651	0.1736
9474	0.17354
1784	0.17354
7933	0.17338
1289	0.17338
7461	0.17335
3294	0.17334
8945	0.17331
3407	0.17331
4497	0.17324
3124	0.1732
1048	0.17309
4869	0.17305
6305	0.17296
9006	0.17288
2963	0.17279
4003	0.17266
4057	0.17258
6597	0.17251
3482	0.17231
5854	0.17228
5221	0.17228
8473	0.17227
7912	0.17226
4398	0.17225
3508	0.17222
4904	0.17211
4569	0.17204
3248	0.17202
0900	0.17184
6200	0.1718
0109	0.17174
2616	0.17172
5247	0.17158
9716	0.17138
5506	0.17133
2722	0.17126
4754	0.17103
9758	0.17102
3985	0.17099
3797	0.17097
8668	0.17092
9216	0.17075
2121	0.17072
7862	0.17059
6653	0.17054
4478	0.17051
3309	0.17043
6576	0.17036
6648	0.17027
5244	0.1701
8074	0.17007
9983	0.17007
9947	0.17001
6740	0.16988
5382	0.16987
8419	0.16974
3697	0.16969
1546	0.16964
2100	0.16945
7267	0.16891
2326	0.1687
2321	0.16867
1605	0.16846
2966	0.16842
5199	0.16828
9975	0.16823
7774	0.16819
7615	0.16802
6586	0.16798
7008	0.16789
3002	0.16787
8679	0.16784
4953	0.16784
7237	0.1678
9679	0.16777
8496	0.16772
4951	0.16768
2118	0.16764
6483	0.16753
0801	0.1673
5441	0.16728
1448	0.16723
5676	0.16717
2708	0.16713
0959	0.1671
9104	0.16708
0634	0.16706
7585	0.16692
2168	0.16688
9799	0.16679
3375	0.16679
0022	0.16656
8475	0.16634
1274	0.16625
7751	0.16618
6355	0.16608
2927	0.16605
4640	0.16602
6879	0.16588
4761	0.1658
0148	0.16568
1115	0.16568
9332	0.16546
5996	0.16544
1403	0.16542
5772	0.16541
0771	0.1653
4593	0.16504
6640	0.16501
1580	0.16501
5459	0.16494
4031	0.1649
0874	0.16489
8219	0.16474
3809	0.16467
9150	0.16461
7611	0.16457
3627	0.16452
8823	0.16447
3116	0.16444
7816	0.16444
0710	0.16441
6068	0.1643
7308	0.16429
7151	0.16427
0883	0.16419
6228	0.16415
1162	0.1641
7882	0.16405
3922	0.16402
9621	0.16396
8730	0.16393
7844	0.16389
1188	0.16386
7737	0.16379
2994	0.16366
1822	0.16361
3439	0.16352
0797	0.1635
6924	0.16348
5182	0.16348
6430	0.16342
1430	0.16329
7101	0.1632
3147	0.16316
8884	0.1631
7070	0.16303
5805	0.16273
8817	0.16269
2163	0.16266
1877	0.16256
9379	0.16249
1638	0.16247
1670	0.16244
0984	0.16233
6693	0.16231
4939	0.16222
1633	0.16222
4667	0.16207
6377	0.16206
8174	0.16203
3498	0.16181
6004	0.1618
4284	0.16175
2347	0.16167
8938	0.16165
8712	0.16165
6749	0.16149
2690	0.16138
3009	0.16138
4190	0.16137
4650	0.1613
7618	0.16118
5943	0.16116
6534	0.16111
6012	0.16096
9198	0.16082
0945	0.1608
4348	0.16079
2117	0.16078
7318	0.16069
7832	0.16069
1121	0.16058
4946	0.16037
8859	0.16031
5245	0.16024
3892	0.16021
7660	0.1602
3799	0.16015
3158	0.16004
9060	0.15999
9865	0.15997
2633	0.15995
4387	0.15991
9778	0.15972
2331	0.15971
6537	0.15969
1982	0.15969
7936	0.15955
9836	0.15942
6650	0.15936
2025	0.15926
9479	0.15919
3761	0.15918
7565	0.15916
6694	0.15914
4775	0.15911
8752	0.15907
9449	0.1589
9955	0.15888
9370	0.15887
7348	0.15881
2513	0.15859
8107	0.15847
5472	0.15845
8205	0.15841
4987	0.15826
0057	0.15823
8433	0.15817
1036	0.15814
9662	0.15814
4771	0.15812
5039	0.15802
1984	0.15785
7711	0.15784
7706	0.15777
1158	0.15768
3734	0.15763
6229	0.15762
6157	0.15748
8701	0.15733
3261	0.15726
4786	0.15723
9878	0.15721
4562	0.15718
1337	0.15713
2155	0.15713
6489	0.1571
7633	0.15705
1939	0.15701
1952	0.15699
4972	0.15695
0825	0.15682
4685	0.15668
3772	0.15661
8552	0.15656
8612	0.15653
8980	0.15648
2693	0.15642
6422	0.15637
4808	0.15637
3355	0.15632
6209	0.15627
7866	0.1562
9283	0.1561
1262	0.15609
2268	0.15603
3588	0.156
4102	0.15586
7317	0.15586
7634	0.15584
5798	0.15576
6049	0.15573
4864	0.15565
3925	0.15562
3127	0.15556
6439	0.15555
3574	0.15546
5540	0.15532
9542	0.15532
6511	0.15532
3069	0.15529
2853	0.15528
1297	0.15527
9660	0.15517
9838	0.15514
8948	0.15509
2879	0.15505
8542	0.15503
2031	0.15498
7484	0.15496
7701	0.15485
5377	0.1548
0283	0.15477
2280	0.1547
8788	0.15466
8448	0.15461
3362	0.15457
6218	0.15454
6574	0.1545
4747	0.15448
5863	0.15446
2286	0.15445
7587	0.15444
9232	0.15436
5298	0.15435
4384	0.15422
3584	0.15412
1606	0.15408
6366	0.15375
4976	0.15356
2520	0.1534
0957	0.15328
8446	0.15325
6046	0.15322
6980	0.15314
0362	0.15311
2586	0.15309
5021	0.15305
6515	0.15298
3148	0.15289
6725	0.1528
1774	0.1528
4631	0.15279
9292	0.15277
3605	0.15275
8262	0.15266
4816	0.15261
5929	0.15261
3752	0.15256
0770	0.15252
5453	0.1524
6501	0.15238
1314	0.15237
8549	0.15227
7229	0.15215
0458	0.15214
3371	0.15211
4602	0.15207
9980	0.15197
5360	0.15184
4166	0.15184
6944	0.15183
9987	0.15182
5279	0.15165
9128	0.15164
9625	0.15163
5928	0.15156
5680	0.1515
0814	0.1515
3745	0.15138
9081	0.15137
5162	0.15132
3078	0.15122
9581	0.15106
7799	0.15103
8486	0.15102
4134	0.15094
8546	0.15091
2428	0.15087
8169	0.15082
9859	0.15069
3218	0.15065
9744	0.15064
1498	0.15052
8709	0.15049
5811	0.15037
0923	0.15036
2699	0.15031
6726	0.15023
2378	0.15022
2981	0.1502
5140	0.15007
8512	0.15003
2582	0.14997
8924	0.14997
0468	0.14993
4162	0.1499
4681	0.14982
2397	0.14981
2368	0.14977
9848	0.14974
6905	0.14969
7978	0.14968
3537	0.14966
8156	0.14965
1971	0.14964
6317	0.14964
0322	0.14963
2419	0.14956
0903	0.14951
2281	0.14951
8114	0.1495
8260	0.14943
3717	0.14935
1320	0.14926
2861	0.14926
6360	0.1491
1365	0.14909
0886	0.14899
0872	0.14895
7230	0.14891
7419	0.1489
6165	0.14889
2157	0.14887
8396	0.14886
5035	0.14885
9331	0.14879
2317	0.14879
6930	0.14877
2654	0.14876
9242	0.14871
9618	0.14867
2866	0.14867
4730	0.14866
9305	0.14865
7759	0.14865
0963	0.14845
4329	0.14841
8508	0.14836
7823	0.14835
3723	0.14832
3188	0.14831
8454	0.14831
9676	0.1483
4835	0.14829
3971	0.14808
7920	0.14805
1376	0.14794
6090	0.14793
5866	0.14781
3464	0.14777
6892	0.14771
5535	0.14767
1857	0.14753
1519	0.14751
1270	0.14748
9495	0.14743
2882	0.14739
8384	0.14731
7539	0.14719
8301	0.14717
2870	0.14716
1786	0.14711
4410	0.1471
4019	0.14703
9651	0.14696
0315	0.14692
0288	0.14683
7040	0.14676
6658	0.14669
3789	0.14669
9957	0.14664
9376	0.14652
5380	0.1465
8427	0.14649
7925	0.14645
0047	0.14642
3679	0.1464
9337	0.14639
0641	0.14638
6452	0.14637
5075	0.14637
0778	0.14626
8796	0.14623
5602	0.14615
0064	0.14613
7221	0.14605
8211	0.14601
4363	0.14577
1821	0.1457
7956	0.14569
6089	0.14568
4292	0.14568
9566	0.1456
2389	0.14557
2750	0.14556
3812	0.14554
6600	0.14552
4265	0.14549
3315	0.14549
4005	0.14546
4800	0.14544
7627	0.14544
1650	0.14538
6748	0.14538
0969	0.14531
6907	0.14529
6265	0.14525
7408	0.14517
7446	0.14516
6353	0.14514
3333	0.14508
4781	0.14507
1084	0.14504
7284	0.14503
9414	0.14498
7048	0.14493
3746	0.14486
3773	0.14485
4859	0.14485
8897	0.14484
4133	0.14483
6478	0.14482
7431	0.1448
1032	0.14478
9106	0.14461
7188	0.14456
5870	0.14452
9555	0.14449
2152	0.14448
5170	0.14447
5043	0.14444
6002	0.14437
7117	0.14435
2110	0.14435
8741	0.14426
7329	0.14425
4071	0.1442
5151	0.14411
4978	0.14404
4359	0.14404
1761	0.14403
9717	0.14403
3737	0.14402
0129	0.144
3319	0.14398
5363	0.14393
4389	0.14389
6645	0.14389
1248	0.14386
0905	0.14385
2134	0.14383
3426	0.14382
5567	0.14371
7139	0.1437
7349	0.14365
5470	0.14351
6697	0.1435
9214	0.14346
1732	0.14346
2955	0.14345
6847	0.14342
9193	0.14339
2320	0.14333
9605	0.14332
3599	0.14327
3292	0.14325
5794	0.14317
6448	0.14312
8471	0.14312
4443	0.14309
4608	0.14304
1552	0.14299
5877	0.14293
6983	0.14292
9323	0.14292
6180	0.14291
2630	0.14283
3847	0.1428
9097	0.14274
0958	0.1427
1116	0.14269
4035	0.14268
1052	0.14267
6217	0.14265
5356	0.14264
9796	0.1426
5670	0.14252
9255	0.14244
6623	0.14241
1535	0.14237
3527	0.14235
6812	0.14234
9002	0.14234
5220	0.14232
3443	0.14227
0916	0.14223
0433	0.14219
8745	0.14211
6420	0.14211
6383	0.14208
9005	0.14207
4495	0.14205
4490	0.14201
3161	0.14201
2342	0.14201
8978	0.14198
5269	0.14194
4755	0.14191
1715	0.14189
1122	0.14186
9111	0.14184
4561	0.14183
1878	0.14179
5595	0.14178
9654	0.14177
8692	0.14176
5320	0.14166
1213	0.14156
9274	0.14151
7766	0.14145
7480	0.14142
7026	0.14141
6765	0.1414
6713	0.14134
3931	0.14133
0908	0.14131
0590	0.1413
5017	0.14129
1912	0.14129
5482	0.14126
3569	0.14112
8237	0.14111
8837	0.14108
9205	0.14107
8744	0.14096
8476	0.14093
6855	0.14089
5305	0.14085
8670	0.14082
7490	0.14081
9568	0.1408
5398	0.14077
3739	0.14076
6415	0.14076
6301	0.14073
5865	0.1407
5003	0.14057
2982	0.14056
2533	0.14055
8545	0.14055
9548	0.14054
1693	0.14041
6570	0.14041
6205	0.14036
2256	0.14036
8629	0.14025
0533	0.14023
9776	0.1402
5425	0.14019
5152	0.14017
0631	0.14011
2453	0.14001
0911	0.14
3494	0.13979
8732	0.13977
5972	0.13974
0745	0.13973
2717	0.13973
7650	0.13972
1426	0.13971
2599	0.13968
1127	0.13966
2490	0.13966
7119	0.13964
0255	0.13963
7889	0.13956
0730	0.13954
1722	0.13949
3361	0.13946
5742	0.13944
5157	0.13937
8613	0.13928
8288	0.13928
5098	0.13921
5737	0.13916
4785	0.13913
5615	0.13911
5648	0.13908
2273	0.13906
2562	0.139
1688	0.13899
2958	0.13898
2839	0.1389
5990	0.13888
5755	0.13882
8035	0.13873
6649	0.13872
0981	0.13871
4666	0.13865
2238	0.13854
6396	0.13849
8332	0.13848
2779	0.13837
8401	0.13835
5998	0.13834
3821	0.13833
5953	0.13831
3646	0.13826
0708	0.13826
3506	0.13823
2761	0.13821
8867	0.13814
2264	0.13813
2307	0.13811
2755	0.13809
9105	0.138
0229	0.13796
8700	0.13792
0167	0.1379
8935	0.13787
6219	0.13787
4279	0.13785
1603	0.13774
9512	0.13769
1574	0.1376
1763	0.13759
3087	0.13758
3790	0.13756
7573	0.13754
5914	0.13754
1205	0.13753
0238	0.13748
7150	0.13746
2204	0.13745
1889	0.13742
2257	0.1374
4508	0.13732
7523	0.1373
3358	0.13724
7477	0.13724
3417	0.13712
9071	0.13712
2598	0.1371
7835	0.13709
3529	0.13709
6518	0.13709
1684	0.13708
6687	0.13699
5460	0.13697
2424	0.13696
6027	0.13695
3782	0.13692
2918	0.1369
1579	0.13686
0895	0.13683
7274	0.13679
7551	0.13679
8268	0.13677
6952	0.13676
8461	0.13674
1533	0.13668
0043	0.13661
6449	0.13656
1016	0.13656
4555	0.13653
5561	0.13651
4022	0.13644
8119	0.13642
9210	0.13638
6738	0.13635
4254	0.13634
5930	0.13633
8953	0.1363
7189	0.1363
5457	0.13629
1680	0.13627
1729	0.13626
1401	0.13624
6342	0.13622
3502	0.13621
7127	0.1362
5675	0.13618
8957	0.13618
3801	0.13616
4847	0.13615
3706	0.13611
9491	0.13611
1074	0.13609
6638	0.13608
4353	0.13604
4519	0.136
7300	0.13597
5573	0.13595
3043	0.13593
3585	0.13591
6091	0.1359
0099	0.13589
0341	0.13588
5743	0.13584
7360	0.13582
7311	0.13581
4793	0.13571
9766	0.13571
8596	0.13568
6238	0.13565
2574	0.13561
5950	0.13555
2965	0.13552
7455	0.1355
1311	0.13549
8633	0.13545
6129	0.13534
8995	0.1353
6407	0.13529
8751	0.13526
1796	0.13524
6121	0.13524
2604	0.13522
3915	0.13514
4856	0.13512
6810	0.13509
8871	0.13509
9498	0.13507
2096	0.13501
3288	0.13501
4672	0.135
3132	0.13498
3433	0.13495
8435	0.13494
1184	0.13491
7096	0.13486
2171	0.13485
5851	0.13478
6081	0.13478
9923	0.13478
1093	0.13475
2908	0.13473
8397	0.13464
7945	0.13463
1411	0.13459
7775	0.13452
1198	0.13451
5147	0.1345
7428	0.13445
0206	0.13441
3446	0.13439
2016	0.13436
5970	0.13435
1690	0.13435
4307	0.13433
5216	0.13432
4469	0.13429
1671	0.13427
5174	0.13426
2940	0.13422
8178	0.13422
8654	0.13417
5046	0.13412
5629	0.1341
6288	0.13408
4170	0.13408
3170	0.13392
5501	0.13389
7023	0.13385
8406	0.13384
2900	0.13382
7266	0.1338
1785	0.13379
0643	0.13377
2150	0.13375
1287	0.13372
9403	0.13362
7263	0.1336
9606	0.13358
4885	0.13358
1547	0.13349
2383	0.13345
1367	0.13345
0013	0.13336
1441	0.13333
2572	0.13333
7522	0.13331
5185	0.13329
3707	0.13323
4466	0.13323
0942	0.13322
1056	0.1332
9632	0.13317
6945	0.13314
7733	0.13309
2114	0.13296
3062	0.13294
8118	0.13285
7203	0.13284
0200	0.1328
7215	0.13278
8632	0.13277
6768	0.13274
7992	0.1327
4280	0.13267
8812	0.13265
2727	0.13261
3401	0.13259
6182	0.13258
5466	0.1325
4729	0.13247
5248	0.13242
8128	0.1324
9517	0.13239
2647	0.13239
3175	0.13238
4361	0.13237
3173	0.13232
5397	0.13231
6956	0.1323
5545	0.13229
9055	0.13228
4514	0.13227
6603	0.13227
5576	0.13226
1655	0.13225
7305	0.1322
4009	0.13219
8839	0.13219
1805	0.13212
4588	0.13208
9247	0.13197
7170	0.13196
6221	0.13196
8429	0.13189
3134	0.13188
9658	0.13185
1022	0.13179
9291	0.13175
8203	0.13174
0748	0.1317
4492	0.13166
5264	0.13163
6276	0.13154
4145	0.13136
8519	0.13135
1815	0.13134
4079	0.13133
9239	0.13132
9187	0.1313
6551	0.13125
2575	0.13121
9528	0.13119
6878	0.13118
0630	0.13117
9090	0.13108
6561	0.13105
5570	0.13104
3363	0.13103
0586	0.13103
4404	0.13102
4447	0.13102
6203	0.13102
3038	0.13095
2066	0.13095
3260	0.13093
9342	0.13092
1538	0.1309
1827	0.13089
6204	0.13086
8399	0.13081
3788	0.1308
2884	0.13079
6774	0.13073
6632	0.13072
4503	0.13067
4752	0.13067
3591	0.13067
7128	0.13067
6140	0.13067
2728	0.13065
1476	0.13063
2678	0.13062
0111	0.13049
3141	0.13046
1149	0.13045
9673	0.13036
2495	0.13036
1419	0.13032
6506	0.13031
1028	0.13028
7922	0.13025
2951	0.13024
4108	0.1302
2656	0.13018
7955	0.13012
8516	0.13012
7745	0.13009
1449	0.13009
3519	0.13009
2119	0.13008
6938	0.12991
5768	0.1299
9428	0.12989
7002	0.12988
3454	0.12983
3806	0.1298
0973	0.12976
6201	0.12974
6243	0.1297
8739	0.12962
5490	0.1296
9601	0.12957
8297	0.12956
6086	0.12955
0054	0.12953
2998	0.12945
2417	0.12941
4973	0.12938
1570	0.12937
4815	0.12936
2186	0.12936
0203	0.12928
9254	0.12926
6816	0.12923
1253	0.12922
7569	0.1292
3950	0.12919
1284	0.12912
3750	0.12912
0298	0.12911
7641	0.1291
6828	0.12908
7110	0.12907
6610	0.12903
6554	0.12901
2608	0.129
9742	0.12895
9798	0.12885
1467	0.12883
6076	0.12882
9735	0.12872
3783	0.12872
0048	0.1287
1135	0.12868
2551	0.12862
2046	0.12857
0518	0.12855
5586	0.12847
4895	0.12845
9396	0.12838
2369	0.12837
9572	0.12834
2194	0.12833
5762	0.12826
7748	0.12824
7382	0.12822
9992	0.12818
2841	0.12817
7383	0.12817
3467	0.12816
5122	0.12815
0532	0.12815
1098	0.12813
6320	0.12813
3194	0.12812
5674	0.12806
8824	0.12802
6185	0.12796
2064	0.12792
5421	0.12786
1516	0.12783
2377	0.12782
2555	0.12779
3181	0.12779
0744	0.12774
8574	0.12772
1073	0.12772
8677	0.12772
4053	0.12771
1961	0.12765
9466	0.12763
5342	0.12762
5688	0.12758
1361	0.12758
5091	0.12756
5579	0.12754
1615	0.12753
2614	0.12753
7162	0.12752
0941	0.12748
8597	0.12741
3881	0.12737
2076	0.12736
6981	0.12736
3608	0.12735
3808	0.12721
6708	0.12719
1965	0.12719
2508	0.12718
3835	0.12716
5443	0.12711
2710	0.12711
5534	0.1271
8815	0.12708
2871	0.12707
7377	0.12705
8458	0.12704
1835	0.12703
4966	0.127
3213	0.12697
2810	0.12691
7750	0.12691
2137	0.12686
4715	0.12685
3542	0.12684
4614	0.12682
4624	0.12681
8865	0.12674
6911	0.12671
1666	0.12669
4797	0.12666
7242	0.12663
4865	0.12663
2474	0.12659
5961	0.12657
2188	0.12653
3726	0.12652
8765	0.12649
1742	0.12647
7364	0.12646
3159	0.12643
9573	0.12639
7433	0.12639
7757	0.12639
3898	0.12638
7831	0.12638
8682	0.12637
1737	0.12636
7694	0.12636
1285	0.12635
1464	0.12635
4888	0.12631
8954	0.12629
7038	0.12628
6426	0.12628
8247	0.12627
6021	0.12625
2410	0.1262
7553	0.1262
9123	0.12619
6151	0.12617
5681	0.12604
4037	0.12604
7664	0.12601
9031	0.126
9245	0.12599
5164	0.12596
3650	0.12596
5546	0.12595
7399	0.12585
3018	0.12584
3844	0.12575
4296	0.12573
3168	0.12568
8026	0.12566
0740	0.12564
0360	0.12564
2310	0.12562
6132	0.1256
4002	0.1256
9818	0.12559
3573	0.12554
6197	0.12552
3619	0.1255
2013	0.12548
8802	0.12542
7343	0.1254
9922	0.12529
2412	0.12529
7325	0.12527
4400	0.12525
7116	0.12521
5469	0.12521
8518	0.12518
8232	0.12517
2850	0.12509
8088	0.12499
4080	0.12495
2924	0.12492
0652	0.12485
5369	0.12479
6510	0.12479
6519	0.12475
6776	0.12475
9473	0.12468
2796	0.12465
6593	0.12464
2374	0.12464
1169	0.12458
5138	0.12453
4153	0.12449
4345	0.12448
8946	0.12445
0578	0.12443
9503	0.12442
8912	0.12441
7755	0.12437
8359	0.12437
5249	0.12432
2249	0.12432
5671	0.12428
7118	0.12425
6615	0.12424
6056	0.12423
8666	0.12423
2093	0.12418
1126	0.12413
5416	0.1241
5106	0.12409
8965	0.12404
9335	0.12396
9004	0.12394
9755	0.12387
7601	0.12386
1624	0.12386
0416	0.12385
8642	0.12385
1496	0.1238
2773	0.12379
7765	0.12379
1997	0.12378
4944	0.12373
7488	0.12371
3095	0.12368
2000	0.12368
1927	0.12367
2777	0.12365
5069	0.1236
2820	0.12359
1899	0.12353
9170	0.12352
3386	0.12351
7390	0.12345
1292	0.12344
8440	0.12344
4150	0.12343
4556	0.12342
3987	0.12339
9921	0.12339
6573	0.12337
5387	0.12336
7948	0.12333
8000	0.12326
4221	0.12321
5564	0.12317
4528	0.1231
2413	0.12308
7227	0.12304
1343	0.12301
8333	0.12301
1895	0.12301
2174	0.12298
0703	0.12297
6622	0.12296
7850	0.12296
1524	0.12294
6433	0.12288
5498	0.12287
7504	0.12284
2704	0.12283
0564	0.12283
4083	0.1228
5334	0.12278
0505	0.12276
4063	0.12275
5354	0.12274
1303	0.12272
4510	0.12269
1706	0.12267
3259	0.12257
8108	0.12255
9308	0.1225
7406	0.12246
5722	0.1224
9275	0.12237
6296	0.12234
8434	0.12233
8931	0.12231
1457	0.12229
9764	0.12229
2563	0.12228
3521	0.12228
9545	0.12222
3990	0.12219
6702	0.12219
8154	0.12219
1156	0.12212
2526	0.12212
8068	0.12211
2354	0.1221
0861	0.12209
6098	0.12206
1691	0.12206
7518	0.12206
4742	0.12205
6462	0.12194
3883	0.12193
7010	0.12191
7672	0.1219
9913	0.12184
9926	0.12183
6264	0.12182
7496	0.12177
2145	0.12171
5592	0.12168
9991	0.12167
4834	0.12165
9536	0.12162
6517	0.12161
8103	0.1216
7509	0.12158
3429	0.12158
0591	0.12155
6673	0.12155
2578	0.12154
4106	0.12152
2008	0.12151
1651	0.1215
2934	0.12145
7825	0.12142
4860	0.12138
7861	0.12133
1120	0.12132
3684	0.1213
5663	0.12128
1588	0.12118
3798	0.12113
2637	0.12111
7652	0.1211
3979	0.12103
7773	0.121
6785	0.121
5634	0.12096
6075	0.12095
4532	0.12092
7624	0.12091
4920	0.1209
9565	0.1209
9810	0.1209
4778	0.12089
9410	0.12089
3264	0.12088
8649	0.12087
4160	0.12084
4619	0.12084
9892	0.12083
8112	0.12083
0420	0.12082
0389	0.12076
0202	0.12076
3307	0.12075
1356	0.12074
3000	0.12072
7818	0.12071
7082	0.12068
5378	0.12068
2904	0.12068
1509	0.12065
1564	0.12065
2486	0.12059
0078	0.12058
3246	0.12052
9719	0.12051
3115	0.12044
0134	0.12039
1988	0.12038
7084	0.12036
3903	0.12035
0029	0.12033
4199	0.12026
3640	0.12024
9525	0.12023
1977	0.1202
5088	0.12017
9540	0.12016
6397	0.12013
4270	0.12013
6834	0.12009
1331	0.12008
7792	0.12006
9619	0.12003
0236	0.11997
7772	0.11988
8413	0.11987
5904	0.11987
0599	0.11979
6093	0.11975
7887	0.11975
8696	0.11973
2122	0.11973
2914	0.11971
5729	0.1197
6006	0.1197
0866	0.1197
4113	0.11968
3622	0.11959
8161	0.11958
6225	0.11957
6399	0.11954
7987	0.11954
8038	0.11953
5807	0.11952
9487	0.11952
8087	0.11951
6298	0.11949
7728	0.11945
5158	0.11945
6451	0.11941
0953	0.11939
4552	0.11936
5028	0.11933
4331	0.11921
8882	0.11915
8258	0.11914
7665	0.11912
6070	0.11909
0443	0.11909
2026	0.11907
3683	0.11907
1767	0.11905
3973	0.11901
5306	0.11899
5117	0.11897
7994	0.11897
1787	0.11894
9757	0.11894
3647	0.11892
5339	0.11891
8094	0.11889
6917	0.11886
0069	0.11884
0301	0.11883
2822	0.11881
1708	0.11876
7095	0.11875
0097	0.11872
3137	0.11871
5555	0.11869
3700	0.11869
9413	0.11869
3409	0.11867
4075	0.11865
7378	0.11865
6786	0.1186
3395	0.11856
4875	0.11854
9340	0.11853
8257	0.11849
4684	0.11846
6617	0.11844
2634	0.1184
2214	0.11838
0870	0.11833
3815	0.11832
6825	0.1183
4360	0.11827
8989	0.11824
3927	0.11823
4055	0.1182
3419	0.11815
4836	0.11811
5781	0.11811
2721	0.1181
6289	0.11809
5483	0.11809
7209	0.11807
5992	0.11805
8209	0.11805
8575	0.11804
5011	0.11802
1956	0.118
4015	0.11796
7178	0.1179
3731	0.11788
9861	0.11787
2933	0.11786
1849	0.11785
3675	0.11783
1244	0.11782
6382	0.11781
3942	0.11781
0831	0.11781
8614	0.11776
5699	0.11774
7190	0.11773
6717	0.11773
8069	0.11772
6196	0.11766
2753	0.11765
7338	0.11762
8375	0.11759
9535	0.11758
2319	0.11752
3336	0.11751
6235	0.11751
8970	0.1175
5840	0.11749
2023	0.11748
8947	0.11747
5575	0.11744
6988	0.11743
1548	0.11743
1595	0.11742
6705	0.11741
6490	0.11741
1575	0.11739
9052	0.11739
8324	0.11738
3817	0.11738
0717	0.11737
7356	0.11734
4529	0.11733
3238	0.11727
8060	0.11725
3013	0.11724
5740	0.11723
8037	0.11723
5751	0.11719
5784	0.11718
4135	0.11718
1187	0.11716
1629	0.11713
4870	0.11712
9334	0.11712
1263	0.1171
8851	0.1171
3974	0.11709
7667	0.11705
8455	0.11705
6303	0.11703
3437	0.11699
4219	0.11699
8309	0.11698
6867	0.11694
6085	0.11693
6159	0.11693
1304	0.11689
0394	0.11687
0376	0.11679
1687	0.11676
7801	0.11674
3072	0.11673
9791	0.1167
0497	0.11668
8322	0.11666
2207	0.11665
3239	0.11662
3308	0.11656
2009	0.11656
6762	0.11654
2527	0.11651
7967	0.11651
9021	0.11649
9750	0.11649
9488	0.11648
0178	0.11636
2153	0.11628
6730	0.11628
3122	0.11626
8430	0.11626
0227	0.11626
1520	0.11621
1371	0.1162
0061	0.11616
4283	0.11608
4520	0.11608
3935	0.11607
1974	0.11607
8621	0.11601
6467	0.116
0271	0.11599
7198	0.11596
5608	0.11591
1951	0.11584
6372	0.11583
1578	0.11583
9225	0.11578
0721	0.11578
6657	0.11578
0385	0.11577
7145	0.11577
8832	0.11575
2358	0.11573
3107	0.11573
8869	0.11572
7591	0.11571
8299	0.11567
4801	0.11565
9176	0.11564
1718	0.11564
4472	0.11562
4046	0.11561
4372	0.11559
8098	0.1155
7471	0.1155
8071	0.11545
9115	0.11542
5726	0.11537
2754	0.11536
8306	0.11536
1031	0.11536
9613	0.11535
1523	0.11533
7906	0.11533
6552	0.11529
0820	0.11529
1435	0.11523
0230	0.11522
1946	0.11521
5612	0.11519
9727	0.11518
3918	0.11512
5677	0.11512
8451	0.11512
2740	0.11511
4933	0.11507
8686	0.11507
4806	0.11503
0743	0.11502
0843	0.11501
9710	0.115
5330	0.11497
6128	0.11494
8925	0.11491
7066	0.1149
7836	0.11486
0161	0.11485
0887	0.11483
8170	0.11478
9802	0.11476
9158	0.11475
6971	0.11473
2542	0.11472
8683	0.11471
1518	0.11469
7006	0.11466
4375	0.11466
3628	0.11464
1733	0.11464
9356	0.11464
8491	0.11463
9887	0.11461
4446	0.1146
5115	0.11459
2396	0.11457
6667	0.11456
7112	0.11453
4376	0.1145
0242	0.11446
4803	0.11446
7385	0.11445
9471	0.11441
4351	0.1144
2357	0.11439
6487	0.11438
8843	0.11438
7510	0.11434
8186	0.11432
5485	0.11431
3275	0.11431
5318	0.11429
8325	0.11425
6626	0.11423
5005	0.1142
1015	0.11419
0151	0.11418
1130	0.11417
0773	0.11414
0961	0.11413
6316	0.11409
0737	0.11407
0500	0.11405
8734	0.11404
2613	0.11403
5347	0.11399
3376	0.11398
0722	0.11397
3305	0.11396
2230	0.11395
3012	0.11395
2315	0.11393
2644	0.11393
8557	0.11391
6104	0.11387
4204	0.11387
7571	0.11386
8382	0.11385
5384	0.1138
8463	0.1138
2642	0.11378
9607	0.11377
7024	0.11375
1571	0.11374
1947	0.11374
9250	0.1137
[truncated: 8,001 more rows]

## Sheet: Figure 4a
		MRGRPX2 binding (normalized to max signal)
		ROSA			ExpiCHO
	Unstained	11.6665	11.2831	12.4459	3.68982	3.68769	3.48751
	MRGPRX2 stained	99.0523	100	88.6608	10.021	17.576	26.1106

## Sheet: Figure 4b
			Mean Fluorescence Intensity
	Condition		Rep 1	Rep 2	Rep3
	Unstained		9148.6	6850.6	7621.2
	Secondary only		9594.5	36828.2	9779.4
	Nb60		62545.4	82711	57136.8
	Sim8619		790336	615259	730963
	Sim7252		249771	278978	255964
	Sim0563		285689	250323	360535
	Sim9877		602920	622828	561977
	Sim4717		40473.1	49163.1	38158.5
	Sim4784		623999	566106	570004
	Sim3014		144422	146164	146136
	Sim4177		797775	881891	896877
	Sim1846		39097.2	41367.7	43081.7
	Sim7492		9990.3	13009.3	13722.5

## Sheet: Figure 4c
	Nanobody-Fc binding (normalized to max signal)
Concentration (μM)	Sim 8619			Nanobody 60
3.18e-10	1.49839	2.82664	2.9129	1.4294	2.04484	4.15984
1.01e-09	2.24142	2.81634	3.51085	1.61291	1.97971	3.84107
3.18e-09	2.82376	4.63426	7.31247	2.75537	2.12367	4.17645
1e-08	8.97405	8.60555	11.3759	3.29212	2.86455	4.69173
3.17e-08	25.5925	20.7017	24.906	3.5333	3.48107	4.89609
1e-07	40.8366	45.4778	55.6691	3.92953	7.87732	7.25828
3.17e-07	97.0571	73.9293	85.7078	4.23719	8.33492	8.28626
1e-06	91.5978	100	100	2.98495	9.02648	9.70658
3.16e-06	84.0396	88.6737	92.3837	3.08955	8.87777	8.54412
1e-05	100	97.3574	83.1402	3.26629	10.3085	4.5474

## Sheet: Figure 4d
	Nanobody-Fc binding (normalized to max signal)
Concentration (μM)	Sim 9877		Nanobody 60
3.18e-10	5.24083	3.7871	1.77235	2.15478
1.01e-09	10.8141	6.61124	1.85434	2.08614
3.18e-09	18.6299	18.4439	1.8282	2.23784
1e-08	36.9437	38.5159	2.23356	3.01856
3.17e-08	60.3652	49.5285	3.59603	3.66822
1e-07	94.8563	59.8473	5.19452	8.30083
3.17e-07	100	83.8184	6.36853	8.78303
1e-06	98.897	88.0967	8.23685	9.51177
3.16e-06	87.6003	74.826	7.94487	9.35506
1e-05	72.5369	100	8.2749	10.8627

## Sheet: Figure 4e
	Nanobody-Fc binding (normalized to max signal)
Concentration (μM)	Sim 4784		Nanobody 60
3.18e-10	8.3095	3.88877	3.84914	4.12901
1.01e-09	6.04685	5.35015	4.02722	3.78586
3.18e-09	9.98562	18.7045	3.97045	4.89266
1e-08	17.843	24.6869	4.8508	6.18455
3.17e-08	39.7908	38.9947	7.80978	8.9719
1e-07	62.1689	82.374	11.2813	12.697
3.17e-07	79.142	88.4835	13.831	13.5691
1e-06	85.6532	90.1018	17.8886	11.1827
3.16e-06	100	100	17.2545	8.04347
1e-05	72.0616	90.3205	17.9712	7.80192

[truncated: 38 more sheets: Figure 5a, Figure 5b, Figure 5e, Figure 5f, Figure 5g, Figure 5h, Sup Figure 1a, Sup Figure 1b, Sup Figure 2a, Sup Figure 2b, Sup Figure 2c, Sup Figure 3a, Sup Figure 3b, Sup Figure 3c, Sup Figure 3d, Sup Figure 3 gels, Sup Figure 4a, Sup Figure 4c, Sup Figure 4 gels, Sup Figure 5A …]
